# Supplementary material for: Evolution of C2H2-zinc finger genes revisited
Source: BMC Evol Biol. 2009 Mar 4;9:51. doi: 10.1186/1471-2148-9-51 (PMC2667407; doi:10.1186/1471-2148-9-51)
Supplement: Additional file 1 — Supplemental Table 1. Summary of the reanalysis of chimpanzee orthologs for human gene clusters 19.6 and 19.12. [file 1471-2148-9-51-S1.xls]

## Sheet: Sheet1
Human Cluster 19.6				Chimpanzee chr 19				Notes
	D	F	ori		D	F	ori
ZNF653	-	2	-	ptro|19:11793112-11792501	-	0	-	divergent family member
ZNF627	K	10	+	ptro|19:11927570-11928760	K	10	+
LLNL735	K	10	+	ptro|19:11964259-11965074	K	5	+	LLNL status "some reservations"
LOC401898 = ZNF833	-	6	+	ptro|19:11999798-12000358|early_stop	-	6	+	human gene has no N-terminal coding exons
HSZFP36 = ZNF823	K	15	-	ptro|19:12038062-12036551	K	15	-
ZNF441	K	14	+	ptro|19:12097232-12099118	K	14	+	Pfam KRAB match 6E-19
ZNF491	-	10	+	ptro|19:12123025-12124335|early_stop	K	10	+	human gene has no N-terminal coding exons
ZNF440	K	9	+	ptro|19:12145975-12147567	K	9	+
ZNF439	K	10	+	ptro|19:12186870-12188105	K	6	+
ZNF69	K	12	+	ptro|19:12230606-12232054	K	12	+
ZNF700	K	17	+	ptro|19:12276054-12278030	K	17	+
ZNF440L = ZNF763	K	6	+	none				human gene well supported
ZNF433	K	18	-	ptro|19:12344297-12342474	K	18	-
LOC729747	K	14	-	ptro|19:12375169-12373850	K	13	-
FLJ14959 = ZNF844	K	6	+	ptro|19:12405052-12405999	K	6	+
ZNF788	-	14	+	ptro|19:12443340-12445109	K	16	+
ZNF20	K	11	-	ptro|19:12473291-12471894	K	11	-
ZNF625	-	8	-	ptro|19:12485112-12484195	K	8	-
ZNF136	K	13	+	ptro|19:12529148-12530578	K	13	+
LLNL739	K	10	+	ptro|19:12550904-12551938|early_stop	K	9	+	LLNL status "tentative"
LLNL1177	K	13	-	ptro|19:12592517-12591117	K	13	-	LLNL status "tentative"
ZNF44	K	14	-	ptro|19:12619529-12617874	K	14	-
ZNF563	K	10	-	ptro|19:12665764-12664526	K	10	-
ZNF442	K	14	-	ptro|19:12701444-12700668	K	4	-
ZNF799	K	15	-	ptro|19:12744592-12742853	K	15	-
ZNF443	K	16	-	ptro|19:12785952-12784129	K	16	-
ZNF709	K	19	-	ptro|19:12819771-12818035	K	19	-
ZNF564	K	15	-	ptro|19:12886712-12885243	K	15	-
ZNF490	K	13	-	ptro|19:12942937-12941699	K	13	-
ZNF791	K	17	+	ptro|19:12989044-12990582	K	17	+
KLF1	-	1	-	ptro|19:13252332-13251502	-	0	-	divergent family member
Human Cluster 19.12				Chimpanzee chr 19				Notes
	D	F	ori		D	F	ori
ZNF175	K	13	+	ptro|19:57227946-57229784	K	13	+
ZNF577	K	7	-	ptro|19:57522384-57521212	K	7	-
ZNF649	K	10	-	ptro|19:57540560-57539283	K	10	-
LOC441861 now pseudogene
ZNF613	K	11	+	ptro|19:57594553-57596169	K	11	+
ZNF350	K	8	-	ptro|19:57617304-57615946	K	8	-
ZNF615	K	19	-	ptro|19:57645871-57643916	K	19	-
ZNF614	K	10	-	ptro|19:57669182-57667665	K	10	-
ZNF432	K	16	-	ptro|19:57688786-57687068	K	16	-
LOC284371 = ZNF841	K	20	-	ptro|19:57720106-57718010	K	16	-	Pfam KRAB match 3E-22
ZNF616	K	21	-	ptro|19:57771553-57769349	K	21	-
FLJ16287 = ZNF836	K	24	-	ptro|19:57812215-57809549	K	24	-
ZNF766	K	7	+	ptro|19:57952734-57953864	K	7	+
ZNF480	K	10	+	ptro|19:57995337-57996614	K	10	+
ZNF610	K	8	+	ptro|19:58040989-58042050	K	8	+
LLNL759	K	13	+	ptro|19:58062137-58063771	K	15	+	LLNL status "some reservations"
ZNF528	K	15	+	ptro|19:58095137-58096750	K	15	+
ZNF534	K	14	+	ptro|19:58121655-58123367	K	13	+
ZNF578	K	10	+	ptro|19:58199314-58200813	K	9	+	Pfam KRAB match 2E-18
ZNF808	K	23	+	ptro|19:58244061-58246583	K	23	+	Pfam KRAB match 2E-18
ZNF701	K	7	+	ptro|19:58278537-58279763	K	7	+
ZNF137 now pseudogene
ZNF83 now pseudogene
LOC729840	K	14	-	ptro|19:58341004-58339271	K	14	-
ZNF611	K	13	-	ptro|19:58393225-58391297	K	13	-
ZNF600	K	18	-	ptro|19:58446356-58444170	K	18	-	Pfam KRAB match 4E-19
ZNF28	K	15	-	ptro|19:58484177-58482165	K	15	-	Pfam KRAB match 2E-23
ZNF468	K	10	-	ptro|19:58524074-58522650	K	10	-
ZNF320	K	11	-	ptro|19:58565295-58563910	K	11	-
LOC388559 = LLNL1200	K	17	-	ptro|19:58587932-58585863	K	17	-	Pfam KRAB match 6E-23
ZNF816 = ZNF816A	K	14	-	ptro|19:58632506-58630821	K	13	-
ZNF702 now pseudogene
ZNF160	K	20	-	ptro|19:58742153-58739970	-	20	-
ZNF415	K	11	-	ptro|19:58783543-58782014	K	11	-
ZNF347	K	17	-	ptro|19:58814168-58811922	K	17	-
ZNF665	K	18	-	ptro|19:58839667-58837298	K	17	-
ZNF818 now pseudogene
LLNL342	K	12	+	ptro|19:58882593-58884119	K	12	+	LLNL status "tentative"
ZNF677	K	10	-	ptro|19:58909305-58907722	K	10	-
LOC91664 = ZNF845	K	26	+	ptro|19:59014618-59017278	K	25	+	Pfam KRAB match 2E-23
ZNF525 now pseudogene
ZNF765	K	8	+	ptro|19:59072086-59073348	K	6	+
ZNF761	K	17	+	ptro|19:59123958-59126051	K	17	+	Pfam KRAB match 2E-22
ZNF813	K	13	+	ptro|19_random:2083586-2084662	K	12	?	chimpanzee gene orientation unknown
ZNF331	K	12	+	ptro|19:59251573-59252826	K	12	+
D = other domains, F = number of zinc fingers, ori = gene orientation
Differences for human predictions relative to Tadepally et al. are in red.
Full chimpanzee gene models were derived for orthlogs of ZNF28, ZNF160, ZNF347, ZNF415, ZNF468, ZNF528, ZNF610, ZNF611, ZNF613, ZNF649, and LLNL1200.
For other genes, a KRAB domain in chimpanzee is based on the presence of a KRAB-encoding ORF within 20 kb upstream of the ZF encoding exon.
The chimpanzee genome position is based only on the coordinates of the ZF-encoding exon.
For human proteins in which we found a KRAB domain not documented by Tadepally et al., the E-value of the match to the Pfam profile is given.
