# Supplementary material for: Evolution of C2H2-zinc finger genes revisited
Source: BMC Evol Biol. 2009 Mar 4;9:51. doi: 10.1186/1471-2148-9-51 (PMC2667407; doi:10.1186/1471-2148-9-51)
Supplement: Additional file 2 — Supplemental Table 2. Table of zinc-finger related profile matches for the entire chimpanzee genome. The table is in BED format and can be directly uploaded as a custom track on the UCSC genome browser. [file 1471-2148-9-51-S2.txt]

## this UCSC BED track provides the locations of rps-blast hits to chimpanzee genomic DNA
## it can be added as a track to the panTro2 assembly on UCSC using the "manage custom tracks" button
## e-values are NOT correct in the absolute sense, but can be compared among matches for a particular
## domain for relative match quality (lower e-value is better match)
track name="ZNF Related Domains" description="ZNF Related Domains" visibility="full" itemRgb="On" db="panTro2"
chr1	705419	705478	ZF(4E+01)	35	+	705419	705478	0,200,0
chr1	873070	873201	BTB(6E-10)	47.73	+	873070	873201	0,0,0
chr1	873281	873391	BTB(2E-01)	29.73	+	873281	873391	0,0,0
chr1	3232067	3232135	ZF(5E-03)	56.52	+	3232067	3232135	0,200,0
chr1	3232850	3232918	ZF(1E-02)	52.17	+	3232850	3232918	0,200,0
chr1	3239274	3239333	ZF(2E+00)	50	+	3239274	3239333	0,200,0
chr1	3239355	3239420	ZF(5E-02)	50	+	3239355	3239420	0,200,0
chr1	3246562	3246618	ZF(2E-01)	68.42	+	3246562	3246618	0,200,0
chr1	3253422	3253481	ZF(4E-01)	55	+	3253422	3253481	0,200,0
chr1	3253506	3253574	ZF(2E-02)	43.48	+	3253506	3253574	0,200,0
chr1	6637784	6638095	BTB(1E-19)	38.32	+	6637784	6638095	0,0,0
chr1	6639388	6639447	ZF(2E+01)	50	+	6639388	6639447	0,200,0
chr1	6643085	6643141	ZF(1E+00)	52.63	+	6643085	6643141	0,200,0
chr1	6643838	6643906	ZF(8E-02)	30.43	+	6643838	6643906	0,200,0
chr1	6644330	6644401	ZF(8E+00)	29.17	+	6644330	6644401	0,200,0
chr1	6644725	6644796	ZF(4E+01)	29.17	+	6644725	6644796	0,200,0
chr1	6645239	6645307	ZF(7E-02)	47.83	+	6645239	6645307	0,200,0
chr1	6645323	6645373	ZF(4E+01)	29.41	+	6645323	6645373	0,200,0
chr1	9015015	9015083	ZF(3E-02)	52.17	-	9015015	9015083	0,200,0
chr1	10822956	10823030	ZF(2E+01)	32	-	10822956	10823030	0,200,0
chr1	13925691	13925759	ZF(6E-02)	34.78	+	13925691	13925759	0,200,0
chr1	13925781	13925849	ZF(7E-02)	47.83	+	13925781	13925849	0,200,0
chr1	13926060	13926125	ZF(5E-01)	36.36	+	13926060	13926125	0,200,0
chr1	13928016	13928084	ZF(3E+01)	30.43	+	13928016	13928084	0,200,0
chr1	13928187	13928249	ZF(3E+00)	38.1	+	13928187	13928249	0,200,0
chr1	13928616	13928681	ZF(6E+01)	27.27	+	13928616	13928681	0,200,0
chr1	13928979	13929035	ZF(4E+01)	31.58	+	13928979	13929035	0,200,0
chr1	14392733	14392801	ZF(1E+01)	21.74	-	14392733	14392801	0,200,0
chr1	16152498	16152566	ZF(2E+01)	39.13	-	16152498	16152566	0,200,0
chr1	16152996	16153061	ZF(4E+00)	45.45	-	16152996	16153061	0,200,0
chr1	16153398	16153466	ZF(2E+00)	34.78	-	16153398	16153466	0,200,0
chr1	16153770	16153838	ZF(3E-01)	43.48	-	16153770	16153838	0,200,0
chr1	16153933	16154001	ZF(1E+00)	39.13	-	16153933	16154001	0,200,0
chr1	16154681	16154749	ZF(5E-02)	52.17	-	16154681	16154749	0,200,0
chr1	16154765	16154833	ZF(1E-03)	56.52	-	16154765	16154833	0,200,0
chr1	16154849	16154917	ZF(9E-01)	43.48	-	16154849	16154917	0,200,0
chr1	16155029	16155097	ZF(7E+00)	39.13	-	16155029	16155097	0,200,0
chr1	16155113	16155172	ZF(3E-01)	55	-	16155113	16155172	0,200,0
chr1	16157329	16157448	BTB(1E-05)	42.5	-	16157329	16157448	0,0,0
chr1	16158617	16158775	BTB(8E-12)	49.09	-	16158617	16158775	0,0,0
chr1	22189841	22190050	SCAN(7E-19)	50	+	22189841	22190050	0,0,200
chr1	22654650	22654934	BTB(1E-16)	39.8	+	22654650	22654934	0,0,0
chr1	22676479	22676547	ZF(5E+00)	34.78	+	22676479	22676547	0,200,0
chr1	22677529	22677597	ZF(2E-01)	47.83	+	22677529	22677597	0,200,0
chr1	22677613	22677684	ZF(2E+01)	29.17	+	22677613	22677684	0,200,0
chr1	22681869	22681937	ZF(3E-01)	43.48	+	22681869	22681937	0,200,0
chr1	22681953	22682018	ZF(6E+00)	50	+	22681953	22682018	0,200,0
chr1	22684716	22684784	ZF(4E-02)	56.52	+	22684716	22684784	0,200,0
chr1	22688872	22688937	ZF(3E+01)	31.82	+	22688872	22688937	0,200,0
chr1	23552560	23552628	ZF(3E-03)	56.52	-	23552560	23552628	0,200,0
chr1	23552644	23552712	ZF(7E-03)	52.17	-	23552644	23552712	0,200,0
chr1	23552728	23552796	ZF(3E-02)	47.83	-	23552728	23552796	0,200,0
chr1	23552812	23552880	ZF(8E-04)	56.52	-	23552812	23552880	0,200,0
chr1	23552896	23552964	ZF(7E-03)	56.52	-	23552896	23552964	0,200,0
chr1	23552980	23553048	ZF(2E-03)	60.87	-	23552980	23553048	0,200,0
chr1	23553064	23553132	ZF(2E-02)	47.83	-	23553064	23553132	0,200,0
chr1	23553148	23553216	ZF(9E-05)	65.22	-	23553148	23553216	0,200,0
chr1	23553232	23553300	ZF(4E-04)	60.87	-	23553232	23553300	0,200,0
chr1	23553316	23553384	ZF(1E-02)	52.17	-	23553316	23553384	0,200,0
chr1	23553400	23553468	ZF(7E-04)	65.22	-	23553400	23553468	0,200,0
chr1	23553484	23553552	ZF(2E-03)	52.17	-	23553484	23553552	0,200,0
chr1	23557613	23557735	KRAB-A(1E-14)	68.29	-	23557613	23557735	240,0,0
chr1	24102920	24103243	BTB(1E-18)	35.19	-	24102920	24103243	0,0,0
chr1	26586262	26586330	ZF(6E-01)	34.78	-	26586262	26586330	0,200,0
chr1	26586346	26586405	ZF(2E-01)	60	-	26586346	26586405	0,200,0
chr1	26587433	26587501	ZF(7E-02)	34.78	-	26587433	26587501	0,200,0
chr1	26588910	26588960	ZF(3E+00)	64.71	-	26588910	26588960	0,200,0
chr1	32929044	32929370	BTB(1E-21)	36.7	+	32929044	32929370	0,0,0
chr1	32938768	32938836	ZF(3E+00)	47.83	+	32938768	32938836	0,200,0
chr1	32938852	32938908	ZF(2E-01)	47.37	+	32938852	32938908	0,200,0
chr1	33059940	33060266	BTB(3E-23)	44.04	+	33059940	33060266	0,0,0
chr1	33063838	33063906	ZF(1E+00)	56.52	+	33063838	33063906	0,200,0
chr1	33063922	33063987	ZF(6E-01)	54.55	+	33063922	33063987	0,200,0
chr1	33761055	33761120	ZF(6E+00)	31.82	+	33761055	33761120	0,200,0
chr1	33761136	33761204	ZF(1E-02)	56.52	+	33761136	33761204	0,200,0
chr1	33761220	33761282	ZF(6E-02)	47.62	+	33761220	33761282	0,200,0
chr1	33775713	33775781	ZF(6E-01)	43.48	+	33775713	33775781	0,200,0
chr1	33963271	33963558	SCAN(5E-38)	66.67	+	33963271	33963558	0,0,200
chr1	33978344	33978412	ZF(5E-02)	52.17	+	33978344	33978412	0,200,0
chr1	33978428	33978496	ZF(7E-04)	60.87	+	33978428	33978496	0,200,0
chr1	33978512	33978580	ZF(4E-04)	65.22	+	33978512	33978580	0,200,0
chr1	33978596	33978664	ZF(2E-03)	56.52	+	33978596	33978664	0,200,0
chr1	33978839	33978907	ZF(3E-03)	52.17	+	33978839	33978907	0,200,0
chr1	33978923	33978991	ZF(1E-03)	60.87	+	33978923	33978991	0,200,0
chr1	33979007	33979075	ZF(5E-03)	60.87	+	33979007	33979075	0,200,0
chr1	33979091	33979159	ZF(1E-03)	56.52	+	33979091	33979159	0,200,0
chr1	33979175	33979243	ZF(1E-03)	52.17	+	33979175	33979243	0,200,0
chr1	33979259	33979327	ZF(6E-03)	52.17	+	33979259	33979327	0,200,0
chr1	36028552	36028608	KRAB-A(7E-01)	68.42	+	36028552	36028608	240,0,0
chr1	36029012	36029074	ZF(1E+01)	40.91	+	36029012	36029074	0,200,0
chr1	36029662	36029730	ZF(4E-03)	43.48	+	36029662	36029730	0,200,0
chr1	36029939	36029998	ZF(7E+01)	40	+	36029939	36029998	0,200,0
chr1	38411588	38411662	ZF(4E-01)	40	-	38411588	38411662	0,200,0
chr1	38413905	38413979	ZF(3E-01)	44	-	38413905	38413979	0,200,0
chr1	38417508	38417582	ZF(2E-01)	40	-	38417508	38417582	0,200,0
chr1	38418840	38418914	ZF(1E+00)	36	-	38418840	38418914	0,200,0
chr1	38418930	38419004	ZF(2E-01)	36	-	38418930	38419004	0,200,0
chr1	40879256	40879324	ZF(6E+01)	43.48	+	40879256	40879324	0,200,0
chr1	40879655	40879720	ZF(8E+00)	31.82	+	40879655	40879720	0,200,0
chr1	40879823	40879897	ZF(8E+01)	36	+	40879823	40879897	0,200,0
chr1	40881026	40881097	ZF(6E-02)	37.5	+	40881026	40881097	0,200,0
chr1	41102039	41102251	SCAN(7E-04)	27.27	+	41102039	41102251	0,0,200
chr1	41108158	41108280	KRAB-A(3E-15)	70.73	+	41108158	41108280	240,0,0
chr1	41114014	41114082	ZF(4E-02)	34.78	+	41114014	41114082	0,200,0
chr1	41114098	41114166	ZF(2E-02)	47.83	+	41114098	41114166	0,200,0
chr1	41114182	41114250	ZF(8E-04)	47.83	+	41114182	41114250	0,200,0
chr1	41114266	41114334	ZF(2E-01)	52.17	+	41114266	41114334	0,200,0
chr1	41114350	41114418	ZF(4E-01)	39.13	+	41114350	41114418	0,200,0
chr1	41114434	41114502	ZF(4E-03)	47.83	+	41114434	41114502	0,200,0
chr1	41114518	41114586	ZF(4E-03)	52.17	+	41114518	41114586	0,200,0
chr1	41114602	41114670	ZF(3E-03)	43.48	+	41114602	41114670	0,200,0
chr1	41114686	41114754	ZF(8E-02)	56.52	+	41114686	41114754	0,200,0
chr1	41146478	41146600	KRAB-A(5E-14)	65.85	+	41146478	41146600	240,0,0
chr1	41152353	41152421	ZF(2E-02)	39.13	+	41152353	41152421	0,200,0
chr1	41152437	41152505	ZF(7E-03)	39.13	+	41152437	41152505	0,200,0
chr1	41152521	41152589	ZF(9E-04)	47.83	+	41152521	41152589	0,200,0
chr1	41152605	41152673	ZF(3E-02)	52.17	+	41152605	41152673	0,200,0
chr1	41152689	41152757	ZF(2E-02)	39.13	+	41152689	41152757	0,200,0
chr1	41152773	41152841	ZF(4E-01)	43.48	+	41152773	41152841	0,200,0
chr1	41152857	41152925	ZF(8E-02)	43.48	+	41152857	41152925	0,200,0
chr1	41152941	41153009	ZF(2E-02)	43.48	+	41152941	41153009	0,200,0
chr1	41153025	41153093	ZF(1E-02)	52.17	+	41153025	41153093	0,200,0
chr1	41199975	41200097	KRAB-A(5E-15)	70.73	+	41199975	41200097	240,0,0
chr1	41206273	41206341	ZF(2E-02)	43.48	+	41206273	41206341	0,200,0
chr1	41206357	41206425	ZF(3E-03)	47.83	+	41206357	41206425	0,200,0
chr1	41206441	41206509	ZF(1E-02)	47.83	+	41206441	41206509	0,200,0
chr1	41206525	41206593	ZF(3E-02)	39.13	+	41206525	41206593	0,200,0
chr1	41206609	41206677	ZF(1E-02)	43.48	+	41206609	41206677	0,200,0
chr1	41206693	41206761	ZF(5E-01)	47.83	+	41206693	41206761	0,200,0
chr1	41206777	41206845	ZF(4E-02)	56.52	+	41206777	41206845	0,200,0
chr1	41206861	41206929	ZF(1E-03)	56.52	+	41206861	41206929	0,200,0
chr1	41222927	41223049	KRAB-A(1E-14)	65.85	+	41222927	41223049	240,0,0
chr1	42207202	42207270	ZF(1E-02)	47.83	-	42207202	42207270	0,200,0
chr1	42260734	42260796	ZF(9E+00)	28.57	-	42260734	42260796	0,200,0
chr1	42261997	42262065	ZF(2E-01)	52.17	-	42261997	42262065	0,200,0
chr1	42262081	42262149	ZF(4E-01)	34.78	-	42262081	42262149	0,200,0
chr1	43545991	43546059	ZF(3E-03)	47.83	+	43545991	43546059	0,200,0
chr1	43546075	43546143	ZF(2E-03)	69.57	+	43546075	43546143	0,200,0
chr1	43546159	43546227	ZF(1E-02)	52.17	+	43546159	43546227	0,200,0
chr1	43546243	43546311	ZF(3E-03)	56.52	+	43546243	43546311	0,200,0
chr1	43546327	43546395	ZF(3E-02)	56.52	+	43546327	43546395	0,200,0
chr1	43546411	43546479	ZF(2E-02)	52.17	+	43546411	43546479	0,200,0
chr1	43546495	43546563	ZF(8E-05)	65.22	+	43546495	43546563	0,200,0
chr1	43803737	43803793	ZF(1E+01)	57.89	+	43803737	43803793	0,200,0
chr1	43803809	43803877	ZF(1E+00)	47.83	+	43803809	43803877	0,200,0
chr1	44843203	44843277	ZF(2E-01)	40	+	44843203	44843277	0,200,0
chr1	44843608	44843682	ZF(6E-01)	44	+	44843608	44843682	0,200,0
chr1	44843698	44843766	ZF(4E-02)	43.48	+	44843698	44843766	0,200,0
chr1	44850921	44850989	ZF(7E-02)	47.83	-	44850921	44850989	0,200,0
chr1	44851005	44851079	ZF(2E+00)	36	-	44851005	44851079	0,200,0
chr1	44851736	44851810	ZF(9E-01)	40	-	44851736	44851810	0,200,0
chr1	45547871	45548095	BTB(8E-06)	30.67	+	45547871	45548095	0,0,0
chr1	46505769	46505879	BTB(6E-01)	37.84	-	46505769	46505879	0,0,0
chr1	46510872	46511093	BTB(6E-18)	50	-	46510872	46511093	0,0,0
chr1	50080862	50080930	ZF(6E+01)	43.48	-	50080862	50080930	0,200,0
chr1	50653887	50654009	KRAB-A(6E-12)	63.41	+	50653887	50654009	240,0,0
chr1	50657738	50657806	ZF(7E-04)	60.87	+	50657738	50657806	0,200,0
chr1	50657822	50657890	ZF(2E-02)	43.48	+	50657822	50657890	0,200,0
chr1	50657906	50657974	ZF(4E+01)	47.83	+	50657906	50657974	0,200,0
chr1	50657990	50658058	ZF(2E-01)	52.17	+	50657990	50658058	0,200,0
chr1	50658083	50658142	ZF(4E+00)	45	+	50658083	50658142	0,200,0
chr1	50658158	50658226	ZF(2E-01)	39.13	+	50658158	50658226	0,200,0
chr1	50658242	50658310	ZF(5E-02)	47.83	+	50658242	50658310	0,200,0
chr1	50658326	50658391	ZF(2E+00)	40.91	+	50658326	50658391	0,200,0
chr1	50658410	50658478	ZF(1E+00)	47.83	+	50658410	50658478	0,200,0
chr1	50658579	50658647	ZF(9E-03)	52.17	+	50658579	50658647	0,200,0
chr1	50658663	50658731	ZF(8E-02)	47.83	+	50658663	50658731	0,200,0
chr1	50658747	50658803	ZF(3E+01)	39.13	+	50658747	50658803	0,200,0
chr1	50658828	50658887	ZF(2E-01)	55	+	50658828	50658887	0,200,0
chr1	50658903	50658971	ZF(6E-04)	52.17	+	50658903	50658971	0,200,0
chr1	50658987	50659055	ZF(3E-01)	47.83	+	50658987	50659055	0,200,0
chr1	51105612	51105665	ZF(7E+01)	42.86	-	51105612	51105665	0,200,0
chr1	54459368	54459442	ZF(3E+00)	44	-	54459368	54459442	0,200,0
chr1	54459458	54459517	ZF(9E-01)	60	-	54459458	54459517	0,200,0
chr1	76592913	76592963	ZF(1E+02)	35.29	+	76592913	76592963	0,200,0
chr1	88369262	88369348	ZF(6E+01)	37.93	-	88369262	88369348	0,200,0
chr1	92399510	92399569	ZF(5E+01)	35	-	92399510	92399569	0,200,0
chr1	92402463	92402525	ZF(7E+01)	38.1	-	92402463	92402525	0,200,0
chr1	92404003	92404071	ZF(3E-02)	34.78	-	92404003	92404071	0,200,0
chr1	92404117	92404185	ZF(2E-01)	39.13	-	92404117	92404185	0,200,0
chr1	93571186	93571383	BTB(5E-04)	36.36	+	93571186	93571383	0,0,0
chr1	93611051	93611305	BTB(1E-01)	23.53	+	93611051	93611305	0,0,0
chr1	93683770	93683838	ZF(1E-01)	47.83	+	93683770	93683838	0,200,0
chr1	93683863	93683919	ZF(8E+01)	36.84	+	93683863	93683919	0,200,0
chr1	93962449	93962514	ZF(8E+00)	50	-	93962449	93962514	0,200,0
chr1	93962530	93962598	ZF(4E-03)	56.52	-	93962530	93962598	0,200,0
chr1	93964997	93965065	ZF(1E-01)	47.83	-	93964997	93965065	0,200,0
chr1	93965081	93965149	ZF(7E-03)	52.17	-	93965081	93965149	0,200,0
chr1	99331739	99331798	ZF(4E+01)	40	+	99331739	99331798	0,200,0
chr1	103200383	103200493	KRAB-A(8E-03)	46.15	-	103200383	103200493	240,0,0
chr1	113224094	113224168	ZF(7E-01)	48	+	113224094	113224168	0,200,0
chr1	113224184	113224258	ZF(2E-01)	44	+	113224184	113224258	0,200,0
chr1	113224274	113224342	ZF(1E-02)	39.13	+	113224274	113224342	0,200,0
chr1	117927082	117927147	ZF(2E+00)	50	+	117927082	117927147	0,200,0
chr1	117927295	117927363	ZF(1E-02)	52.17	+	117927295	117927363	0,200,0
chr1	117927385	117927447	ZF(1E-01)	57.14	+	117927385	117927447	0,200,0
chr1	117927463	117927531	ZF(4E-02)	52.17	+	117927463	117927531	0,200,0
chr1	117927571	117927639	ZF(8E-03)	47.83	+	117927571	117927639	0,200,0
chr1	117927661	117927723	ZF(2E-02)	52.38	+	117927661	117927723	0,200,0
chr1	117927739	117927807	ZF(6E-03)	52.17	+	117927739	117927807	0,200,0
chr1	117927823	117927891	ZF(6E-03)	56.52	+	117927823	117927891	0,200,0
chr1	117927907	117927975	ZF(2E-02)	47.83	+	117927907	117927975	0,200,0
chr1	117927991	117928059	ZF(2E-02)	56.52	+	117927991	117928059	0,200,0
chr1	117928075	117928143	ZF(9E-02)	43.48	+	117928075	117928143	0,200,0
chr1	128822147	128822392	SCAN(2E-03)	31.76	-	128822147	128822392	0,0,200
chr1	129999250	129999363	SET(8E-04)	51.28	+	129999250	129999363	0,0,0
chr1	130351689	130351745	ZF(9E+01)	47.37	+	130351689	130351745	0,200,0
chr1	130352329	130352394	ZF(8E+01)	27.27	+	130352329	130352394	0,200,0
chr1	130353194	130353262	ZF(9E+00)	39.13	+	130353194	130353262	0,200,0
chr1	130353943	130354008	ZF(1E+01)	36.36	+	130353943	130354008	0,200,0
chr1	130354710	130354778	ZF(3E+01)	39.13	+	130354710	130354778	0,200,0
chr1	130354905	130354970	ZF(1E+00)	54.55	+	130354905	130354970	0,200,0
chr1	130477528	130477590	ZF(8E+00)	33.33	-	130477528	130477590	0,200,0
chr1	130489883	130489951	ZF(7E+01)	34.78	-	130489883	130489951	0,200,0
chr1	134174397	134174753	BTB(5E-20)	36.97	+	134174397	134174753	0,0,0
chr1	134525121	134525210	SET(1E-03)	53.33	-	134525121	134525210	0,0,0
chr1	134535623	134536039	SET(2E-16)	29.08	-	134535623	134536039	0,0,0
chr1	135233057	135233119	ZF(8E+01)	38.1	-	135233057	135233119	0,200,0
chr1	142247718	142247786	ZF(5E-03)	47.83	-	142247718	142247786	0,200,0
chr1	142247802	142247870	ZF(3E-03)	52.17	-	142247802	142247870	0,200,0
chr1	142247886	142247954	ZF(2E-02)	52.17	-	142247886	142247954	0,200,0
chr1	142247970	142248038	ZF(2E-03)	47.83	-	142247970	142248038	0,200,0
chr1	142248054	142248119	ZF(2E-02)	50	-	142248054	142248119	0,200,0
chr1	142248778	142248846	ZF(5E-03)	47.83	-	142248778	142248846	0,200,0
chr1	142248862	142248930	ZF(3E-03)	52.17	-	142248862	142248930	0,200,0
chr1	142248946	142249014	ZF(3E-03)	56.52	-	142248946	142249014	0,200,0
chr1	142249030	142249098	ZF(2E-03)	47.83	-	142249030	142249098	0,200,0
chr1	142249114	142249182	ZF(3E-03)	52.17	-	142249114	142249182	0,200,0
chr1	142249198	142249266	ZF(2E-03)	52.17	-	142249198	142249266	0,200,0
chr1	142249282	142249350	ZF(1E-02)	56.52	-	142249282	142249350	0,200,0
chr1	142249366	142249434	ZF(5E-01)	43.48	-	142249366	142249434	0,200,0
chr1	142249450	142249518	ZF(4E-01)	43.48	-	142249450	142249518	0,200,0
chr1	146183528	146183644	KRAB-A(6E-09)	56.41	+	146183528	146183644	240,0,0
chr1	151361198	151361260	ZF(4E+01)	38.1	+	151361198	151361260	0,200,0
chr1	153247266	153247589	BTB(6E-28)	44.44	+	153247266	153247589	0,0,0
chr1	153385420	153385722	BTB(1E-22)	41.75	+	153385420	153385722	0,0,0
chr1	153403125	153403190	ZF(2E+00)	50	+	153403125	153403190	0,200,0
chr1	153403206	153403274	ZF(2E-02)	43.48	+	153403206	153403274	0,200,0
chr1	153403290	153403355	ZF(2E+01)	40.91	+	153403290	153403355	0,200,0
chr1	161696392	161696460	ZF(3E-03)	47.83	-	161696392	161696460	0,200,0
chr1	161696476	161696544	ZF(1E+00)	39.13	-	161696476	161696544	0,200,0
chr1	161696560	161696628	ZF(1E-02)	47.83	-	161696560	161696628	0,200,0
chr1	161696644	161696712	ZF(7E-02)	52.17	-	161696644	161696712	0,200,0
chr1	161696728	161696796	ZF(2E-02)	47.83	-	161696728	161696796	0,200,0
chr1	161696812	161696880	ZF(4E+00)	34.78	-	161696812	161696880	0,200,0
chr1	161696896	161696964	ZF(1E-01)	43.48	-	161696896	161696964	0,200,0
chr1	161696980	161697051	ZF(6E-03)	58.33	-	161696980	161697051	0,200,0
chr1	161697067	161697135	ZF(5E-01)	39.13	-	161697067	161697135	0,200,0
chr1	161697151	161697219	ZF(3E-02)	43.48	-	161697151	161697219	0,200,0
chr1	165045610	165045783	BTB(2E-07)	36.21	-	165045610	165045783	0,0,0
chr1	166327939	166328007	ZF(3E-03)	52.17	+	166327939	166328007	0,200,0
chr1	166328108	166328173	ZF(1E+01)	39.13	+	166328108	166328173	0,200,0
chr1	166328348	166328410	ZF(3E+01)	47.62	+	166328348	166328410	0,200,0
chr1	167813061	167813183	KRAB-A(8E-08)	58.54	-	167813061	167813183	240,0,0
chr1	169530130	169530183	ZF(1E+02)	44.44	-	169530130	169530183	0,200,0
chr1	172798848	172798916	ZF(2E+01)	47.83	-	172798848	172798916	0,200,0
chr1	172798932	172799000	ZF(5E+00)	43.48	-	172798932	172799000	0,200,0
chr1	172799099	172799167	ZF(5E-03)	56.52	-	172799099	172799167	0,200,0
chr1	172799258	172799314	ZF(4E+01)	31.58	-	172799258	172799314	0,200,0
chr1	172799417	172799482	ZF(3E+01)	36.36	-	172799417	172799482	0,200,0
chr1	172799797	172799916	KRAB-A(1E-13)	72.5	-	172799797	172799916	240,0,0
chr1	176381248	176381313	ZF(9E+00)	45.45	+	176381248	176381313	0,200,0
chr1	177068958	177069017	ZF(7E+00)	40	-	177068958	177069017	0,200,0
chr1	177069033	177069101	ZF(2E-01)	47.83	-	177069033	177069101	0,200,0
chr1	177082202	177082270	ZF(1E-01)	47.83	-	177082202	177082270	0,200,0
chr1	177085076	177085141	ZF(1E-01)	36.36	-	177085076	177085141	0,200,0
chr1	177086604	177086672	ZF(2E-03)	43.48	-	177086604	177086672	0,200,0
chr1	177093472	177093543	ZF(4E-01)	45.83	-	177093472	177093543	0,200,0
chr1	177101794	177101865	ZF(9E+01)	25	-	177101794	177101865	0,200,0
chr1	177101881	177101958	ZF(2E+00)	34.62	-	177101881	177101958	0,200,0
chr1	177105249	177105314	ZF(3E+01)	36.36	-	177105249	177105314	0,200,0
chr1	177105345	177105413	ZF(1E-02)	39.13	-	177105345	177105413	0,200,0
chr1	177113778	177113849	ZF(3E+00)	37.5	-	177113778	177113849	0,200,0
chr1	177113949	177114239	BTB(2E-15)	35.35	-	177113949	177114239	0,0,0
chr1	180386437	180386505	ZF(5E-01)	47.83	-	180386437	180386505	0,200,0
chr1	180386521	180386589	ZF(2E+00)	39.13	-	180386521	180386589	0,200,0
chr1	180386605	180386673	ZF(6E-01)	34.78	-	180386605	180386673	0,200,0
chr1	180386689	180386757	ZF(4E-01)	30.43	-	180386689	180386757	0,200,0
chr1	182977913	182978101	BTB(1E-04)	28.57	-	182977913	182978101	0,0,0
chr1	182983580	182983705	BTB(1E-10)	59.52	-	182983580	182983705	0,0,0
chr1	194863839	194863940	SET(9E-01)	35.9	+	194863839	194863940	0,0,0
chr1	201057986	201058063	ZF(7E+01)	30.77	+	201057986	201058063	0,200,0
chr1	202702672	202702731	ZF(9E+01)	25	-	202702672	202702731	0,200,0
chr1	205658160	205658219	ZF(4E+01)	38.1	+	205658160	205658219	0,200,0
chr1	208270865	208270987	KRAB-A(7E-15)	73.17	+	208270865	208270987	240,0,0
chr1	208279354	208279422	ZF(5E-01)	47.83	+	208279354	208279422	0,200,0
chr1	208279438	208279506	ZF(1E-04)	60.87	+	208279438	208279506	0,200,0
chr1	208279522	208279590	ZF(4E-03)	43.48	+	208279522	208279590	0,200,0
chr1	208279606	208279674	ZF(6E-03)	43.48	+	208279606	208279674	0,200,0
chr1	208279690	208279758	ZF(2E-03)	52.17	+	208279690	208279758	0,200,0
chr1	208279774	208279842	ZF(1E-01)	52.17	+	208279774	208279842	0,200,0
chr1	208279858	208279926	ZF(8E-03)	52.17	+	208279858	208279926	0,200,0
chr1	208279942	208280010	ZF(1E-03)	52.17	+	208279942	208280010	0,200,0
chr1	208280026	208280094	ZF(3E-04)	52.17	+	208280026	208280094	0,200,0
chr1	208280110	208280178	ZF(7E-04)	52.17	+	208280110	208280178	0,200,0
chr1	208280194	208280262	ZF(3E-03)	52.17	+	208280194	208280262	0,200,0
chr1	208280278	208280346	ZF(5E-04)	52.17	+	208280278	208280346	0,200,0
chr1	208280362	208280430	ZF(3E-02)	52.17	+	208280362	208280430	0,200,0
chr1	208280446	208280514	ZF(6E-04)	56.52	+	208280446	208280514	0,200,0
chr1	208280530	208280571	ZF(6E+01)	57.14	+	208280530	208280571	0,200,0
chr1	208289334	208289384	ZF(1E+02)	41.18	+	208289334	208289384	0,200,0
chr1	209158574	209158624	ZF(7E+01)	41.18	-	209158574	209158624	0,200,0
chr1	211711629	211711682	ZF(1E+02)	33.33	-	211711629	211711682	0,200,0
chr1	214178117	214178212	KRAB-A(6E-08)	65.63	-	214178117	214178212	240,0,0
chr1	221521551	221521619	ZF(4E+00)	30.43	+	221521551	221521619	0,200,0
chr1	222461853	222461897	ZF(9E+01)	53.33	+	222461853	222461897	0,200,0
chr1	223337714	223337773	ZF(3E+00)	40	-	223337714	223337773	0,200,0
chr1	224797185	224797241	ZF(5E+01)	42.11	-	224797185	224797241	0,200,0
chr1	225065441	225065761	BTB(2E-24)	37.38	+	225065441	225065761	0,0,0
chr1	225066509	225066577	ZF(4E-01)	43.48	+	225066509	225066577	0,200,0
chr1	225066632	225066697	ZF(7E-02)	59.09	+	225066632	225066697	0,200,0
chr1	225066713	225066781	ZF(9E-02)	52.17	+	225066713	225066781	0,200,0
chr1	225066797	225066862	ZF(6E-01)	31.82	+	225066797	225066862	0,200,0
chr1	227014023	227014121	SET(6E-04)	50	-	227014023	227014121	0,0,0
chr1	228098682	228098750	ZF(2E-03)	47.83	-	228098682	228098750	0,200,0
chr1	228098779	228098835	ZF(5E-02)	52.63	-	228098779	228098835	0,200,0
chr1	228098851	228098919	ZF(9E-03)	52.17	-	228098851	228098919	0,200,0
chr1	228098935	228099003	ZF(6E-03)	52.17	-	228098935	228099003	0,200,0
chr1	228099019	228099087	ZF(9E-03)	52.17	-	228099019	228099087	0,200,0
chr1	228099103	228099171	ZF(1E-03)	43.48	-	228099103	228099171	0,200,0
chr1	228099187	228099255	ZF(2E-03)	52.17	-	228099187	228099255	0,200,0
chr1	228099271	228099339	ZF(2E-02)	52.17	-	228099271	228099339	0,200,0
chr1	228099355	228099423	ZF(7E-02)	43.48	-	228099355	228099423	0,200,0
chr1	228099523	228099591	ZF(3E+01)	39.13	-	228099523	228099591	0,200,0
chr1	228099691	228099759	ZF(5E+01)	34.78	-	228099691	228099759	0,200,0
chr1	228112472	228112594	KRAB-A(2E-16)	75.61	-	228112472	228112594	240,0,0
chr1	228128032	228128097	ZF(5E+01)	31.82	+	228128032	228128097	0,200,0
chr1	228129573	228129638	ZF(2E-01)	40.91	+	228129573	228129638	0,200,0
chr1	228129657	228129725	ZF(3E+01)	39.13	+	228129657	228129725	0,200,0
chr1	228153686	228153748	ZF(2E-01)	52.38	-	228153686	228153748	0,200,0
chr1	228153764	228153832	ZF(1E-03)	56.52	-	228153764	228153832	0,200,0
chr1	228153848	228153916	ZF(2E-03)	56.52	-	228153848	228153916	0,200,0
chr1	228153932	228154000	ZF(5E+00)	47.83	-	228153932	228154000	0,200,0
chr1	228154016	228154084	ZF(6E-03)	56.52	-	228154016	228154084	0,200,0
chr1	228154100	228154168	ZF(1E-03)	52.17	-	228154100	228154168	0,200,0
chr1	228154184	228154252	ZF(1E-03)	52.17	-	228154184	228154252	0,200,0
chr1	228154352	228154420	ZF(1E-01)	43.48	-	228154352	228154420	0,200,0
chr1	228154466	228154534	ZF(3E-01)	43.48	-	228154466	228154534	0,200,0
chr1	228155627	228155749	KRAB-A(4E-16)	75.61	-	228155627	228155749	240,0,0
chr1	228217564	228217617	ZF(1E+01)	38.89	-	228217564	228217617	0,200,0
chr1	228218716	228218784	ZF(2E-04)	52.17	-	228218716	228218784	0,200,0
chr1	228218800	228218868	ZF(1E-02)	47.83	-	228218800	228218868	0,200,0
chr1	228218884	228218952	ZF(2E-03)	56.52	-	228218884	228218952	0,200,0
chr1	228218968	228219036	ZF(2E+00)	43.48	-	228218968	228219036	0,200,0
chr1	228219052	228219120	ZF(9E-03)	47.83	-	228219052	228219120	0,200,0
chr1	228219136	228219204	ZF(1E+00)	43.48	-	228219136	228219204	0,200,0
chr1	228219220	228219288	ZF(2E-02)	52.17	-	228219220	228219288	0,200,0
chr1	228219304	228219372	ZF(2E-01)	47.83	-	228219304	228219372	0,200,0
chr1	228219403	228219471	ZF(6E-03)	47.83	-	228219403	228219471	0,200,0
chr1	228220258	228220380	KRAB-A(1E-15)	70.73	-	228220258	228220380	240,0,0
chr1	228270544	228270612	ZF(4E-04)	56.52	-	228270544	228270612	0,200,0
chr1	228270628	228270696	ZF(5E-02)	52.17	-	228270628	228270696	0,200,0
chr1	228270712	228270780	ZF(2E-03)	47.83	-	228270712	228270780	0,200,0
chr1	228270796	228270864	ZF(4E-01)	47.83	-	228270796	228270864	0,200,0
chr1	228270880	228270948	ZF(1E-02)	47.83	-	228270880	228270948	0,200,0
chr1	228270964	228271032	ZF(2E-04)	60.87	-	228270964	228271032	0,200,0
chr1	228271048	228271116	ZF(1E+00)	43.48	-	228271048	228271116	0,200,0
chr1	228271132	228271200	ZF(2E-01)	39.13	-	228271132	228271200	0,200,0
chr1	228271330	228271398	ZF(2E-01)	43.48	-	228271330	228271398	0,200,0
chr1	228273974	228274096	KRAB-A(9E-17)	75.61	-	228273974	228274096	240,0,0
chr1	228304900	228304953	ZF(7E+00)	50	-	228304900	228304953	0,200,0
chr1	228305053	228305121	ZF(3E-03)	52.17	-	228305053	228305121	0,200,0
chr1	228305137	228305205	ZF(5E-04)	56.52	-	228305137	228305205	0,200,0
chr1	228305221	228305289	ZF(4E-04)	56.52	-	228305221	228305289	0,200,0
chr1	228305305	228305373	ZF(3E-02)	47.83	-	228305305	228305373	0,200,0
chr1	228305389	228305457	ZF(2E-02)	47.83	-	228305389	228305457	0,200,0
chr1	228305473	228305541	ZF(1E-02)	43.48	-	228305473	228305541	0,200,0
chr1	228305557	228305625	ZF(6E-01)	43.48	-	228305557	228305625	0,200,0
chr1	228305725	228305784	ZF(2E+00)	50	-	228305725	228305784	0,200,0
chr1	228314956	228315072	KRAB-A(2E-15)	82.05	-	228314956	228315072	240,0,0
chr1	228415993	228416061	ZF(1E-02)	43.48	-	228415993	228416061	0,200,0
chr1	228416089	228416154	ZF(4E-02)	52.17	-	228416089	228416154	0,200,0
chr1	228416263	228416331	ZF(8E-03)	52.17	-	228416263	228416331	0,200,0
chr1	228416347	228416415	ZF(1E+00)	39.13	-	228416347	228416415	0,200,0
chr1	228416437	228416502	ZF(5E-02)	54.55	-	228416437	228416502	0,200,0
chr1	228426695	228426796	KRAB-A(3E-03)	44.12	-	228426695	228426796	240,0,0
chr1	228445567	228445854	SCAN(5E-38)	66.67	-	228445567	228445854	0,0,200
chr1_random	134497	134562	ZF(3E+01)	27.27	+	134497	134562	0,200,0
chr1_random	666550	666615	ZF(1E+01)	31.82	-	666550	666615	0,200,0
chr1_random	5615773	5615841	ZF(1E-03)	39.13	-	5615773	5615841	0,200,0
chr1_random	5615857	5615931	ZF(2E-01)	40	-	5615857	5615931	0,200,0
chr1_random	5615947	5616021	ZF(7E-02)	48	-	5615947	5616021	0,200,0
chr1_random	6595991	6596068	ZF(9E+01)	53.85	+	6595991	6596068	0,200,0
chr1_random	6904889	6904957	ZF(6E+01)	30.43	-	6904889	6904957	0,200,0
chr1_random	7273282	7273341	ZF(3E+00)	35	+	7273282	7273341	0,200,0
chr1_random	7827383	7827451	ZF(3E-03)	56.52	+	7827383	7827451	0,200,0
chr1_random	7827467	7827535	ZF(2E-02)	39.13	+	7827467	7827535	0,200,0
chr1_random	7827551	7827619	ZF(2E-01)	43.48	+	7827551	7827619	0,200,0
chr1_random	7827644	7827703	ZF(1E+01)	35	+	7827644	7827703	0,200,0
chr1_random	7827728	7827793	ZF(4E+01)	34.78	+	7827728	7827793	0,200,0
chr1_random	7827830	7827898	ZF(7E-01)	30.43	+	7827830	7827898	0,200,0
chr1_random	7827938	7828006	ZF(4E-03)	52.17	+	7827938	7828006	0,200,0
chr1_random	7828022	7828090	ZF(2E-03)	56.52	+	7828022	7828090	0,200,0
chr1_random	7828106	7828174	ZF(1E-03)	56.52	+	7828106	7828174	0,200,0
chr1_random	7828190	7828258	ZF(2E-02)	43.48	+	7828190	7828258	0,200,0
chr1_random	7828274	7828342	ZF(7E-05)	52.17	+	7828274	7828342	0,200,0
chr1_random	7828358	7828426	ZF(2E-02)	52.17	+	7828358	7828426	0,200,0
chr1_random	7828442	7828510	ZF(2E-02)	52.17	+	7828442	7828510	0,200,0
chr1_random	7828529	7828594	ZF(6E-03)	45.45	+	7828529	7828594	0,200,0
chr1_random	7830957	7831028	ZF(2E+00)	29.17	-	7830957	7831028	0,200,0
chr1_random	7831053	7831118	ZF(2E-02)	36.36	-	7831053	7831118	0,200,0
chr1_random	7831301	7831369	ZF(3E-03)	47.83	-	7831301	7831369	0,200,0
chr1_random	7834339	7834413	ZF(6E-03)	48	-	7834339	7834413	0,200,0
chr1_random	7834929	7834970	ZF(4E+01)	57.14	+	7834929	7834970	0,200,0
chr1_random	8843402	8843452	ZF(1E+02)	35.29	-	8843402	8843452	0,200,0
chr10	3902506	3902565	ZF(2E+01)	40.91	-	3902506	3902565	0,200,0
chr10	3903105	3903179	ZF(1E+00)	40	-	3903105	3903179	0,200,0
chr10	3904605	3904679	ZF(2E-01)	40	-	3904605	3904679	0,200,0
chr10	13487783	13487998	BTB(2E-03)	23.61	-	13487783	13487998	0,0,0
chr10	13488108	13488353	BTB(2E-01)	21.95	-	13488108	13488353	0,0,0
chr10	15286489	15286698	SET(2E-06)	27.4	+	15286489	15286698	0,0,0
chr10	15288635	15288781	SET(5E-05)	50	+	15288635	15288781	0,0,0
chr10	15290232	15290354	SET(5E-06)	56.1	+	15290232	15290354	0,0,0
chr10	25566785	25566850	ZF(1E+02)	27.27	+	25566785	25566850	0,200,0
chr10	29001269	29001334	ZF(4E+00)	50	-	29001269	29001334	0,200,0
chr10	29001352	29001420	ZF(4E+01)	39.13	-	29001352	29001420	0,200,0
chr10	29001436	29001504	ZF(6E+01)	34.78	-	29001436	29001504	0,200,0
chr10	29001520	29001588	ZF(1E+01)	43.48	-	29001520	29001588	0,200,0
chr10	29001586	29001675	ZF(8E+00)	30	-	29001586	29001675	0,200,0
chr10	29002388	29002444	ZF(2E+01)	42.11	-	29002388	29002444	0,200,0
chr10	29002625	29002747	KRAB-A(4E-12)	68.29	-	29002625	29002747	240,0,0
chr10	31568781	31568849	ZF(1E-01)	39.13	-	31568781	31568849	0,200,0
chr10	31568865	31568933	ZF(6E-01)	34.78	-	31568865	31568933	0,200,0
chr10	32239807	32239875	ZF(2E+01)	34.78	+	32239807	32239875	0,200,0
chr10	32239894	32239962	ZF(4E-01)	30.43	+	32239894	32239962	0,200,0
chr10	32244541	32244609	ZF(2E-03)	56.52	+	32244541	32244609	0,200,0
chr10	32250030	32250095	ZF(1E+00)	36.36	+	32250030	32250095	0,200,0
chr10	32253927	32253995	ZF(2E+00)	43.48	+	32253927	32253995	0,200,0
chr10	32256564	32256632	ZF(8E-03)	39.13	+	32256564	32256632	0,200,0
chr10	32256648	32256710	ZF(2E-01)	38.1	+	32256648	32256710	0,200,0
chr10	38648166	38648231	ZF(7E-02)	45.45	-	38648166	38648231	0,200,0
chr10	38648326	38648394	ZF(3E-01)	52.17	-	38648326	38648394	0,200,0
chr10	38648490	38648558	ZF(3E-03)	52.17	-	38648490	38648558	0,200,0
chr10	38648572	38648637	ZF(2E+01)	40.91	-	38648572	38648637	0,200,0
chr10	38648656	38648724	ZF(2E-03)	52.17	-	38648656	38648724	0,200,0
chr10	38648740	38648808	ZF(2E+00)	43.48	-	38648740	38648808	0,200,0
chr10	38688240	38688308	ZF(2E-03)	52.17	-	38688240	38688308	0,200,0
chr10	38688324	38688392	ZF(4E-04)	60.87	-	38688324	38688392	0,200,0
chr10	38688408	38688476	ZF(1E-03)	60.87	-	38688408	38688476	0,200,0
chr10	38688492	38688560	ZF(2E-03)	56.52	-	38688492	38688560	0,200,0
chr10	38688576	38688644	ZF(8E-04)	60.87	-	38688576	38688644	0,200,0
chr10	38688660	38688728	ZF(2E-03)	52.17	-	38688660	38688728	0,200,0
chr10	38688744	38688812	ZF(2E-02)	56.52	-	38688744	38688812	0,200,0
chr10	38694560	38694682	KRAB-A(1E-15)	75.61	-	38694560	38694682	240,0,0
chr10	38742025	38742147	KRAB-A(9E-14)	65.85	+	38742025	38742147	240,0,0
chr10	38755872	38755934	ZF(2E+00)	52.38	+	38755872	38755934	0,200,0
chr10	38755950	38756018	ZF(1E-03)	56.52	+	38755950	38756018	0,200,0
chr10	38756036	38756098	ZF(9E-04)	61.9	+	38756036	38756098	0,200,0
chr10	38756114	38756182	ZF(3E-02)	47.83	+	38756114	38756182	0,200,0
chr10	38756198	38756266	ZF(2E-02)	47.83	+	38756198	38756266	0,200,0
chr10	38756282	38756350	ZF(2E-04)	65.22	+	38756282	38756350	0,200,0
chr10	38756366	38756434	ZF(2E-02)	43.48	+	38756366	38756434	0,200,0
chr10	38756542	38756601	ZF(2E+00)	60	+	38756542	38756601	0,200,0
chr10	38756617	38756685	ZF(5E-01)	56.52	+	38756617	38756685	0,200,0
chr10	38756701	38756769	ZF(4E-03)	52.17	+	38756701	38756769	0,200,0
chr10	38756785	38756853	ZF(1E-02)	47.83	+	38756785	38756853	0,200,0
chr10	38756869	38756937	ZF(8E-02)	56.52	+	38756869	38756937	0,200,0
chr10	38756953	38757021	ZF(2E-02)	60.87	+	38756953	38757021	0,200,0
chr10	38757037	38757105	ZF(2E-03)	60.87	+	38757037	38757105	0,200,0
chr10	38757121	38757186	ZF(4E-01)	63.64	+	38757121	38757186	0,200,0
chr10	38757202	38757267	ZF(6E+01)	52.17	+	38757202	38757267	0,200,0
chr10	38814359	38814427	ZF(3E-03)	47.83	-	38814359	38814427	0,200,0
chr10	38814443	38814511	ZF(6E-04)	56.52	-	38814443	38814511	0,200,0
chr10	38814527	38814595	ZF(2E-01)	56.52	-	38814527	38814595	0,200,0
chr10	38814611	38814679	ZF(1E-03)	47.83	-	38814611	38814679	0,200,0
chr10	38814695	38814763	ZF(4E-03)	52.17	-	38814695	38814763	0,200,0
chr10	38814779	38814847	ZF(5E-05)	69.57	-	38814779	38814847	0,200,0
chr10	38814863	38814931	ZF(3E-04)	56.52	-	38814863	38814931	0,200,0
chr10	38814947	38815015	ZF(7E-02)	43.48	-	38814947	38815015	0,200,0
chr10	38815031	38815099	ZF(4E-02)	47.83	-	38815031	38815099	0,200,0
chr10	38815115	38815183	ZF(7E-03)	56.52	-	38815115	38815183	0,200,0
chr10	38815199	38815267	ZF(4E-03)	52.17	-	38815199	38815267	0,200,0
chr10	38815283	38815351	ZF(4E-02)	47.83	-	38815283	38815351	0,200,0
chr10	38819626	38819748	KRAB-A(2E-14)	65.85	-	38819626	38819748	240,0,0
chr10	38821094	38821162	ZF(6E-04)	56.52	-	38821094	38821162	0,200,0
chr10	38883803	38883925	KRAB-A(1E-16)	70.73	+	38883803	38883925	240,0,0
chr10	38919304	38919372	ZF(1E-02)	52.17	+	38919304	38919372	0,200,0
chr10	38919388	38919456	ZF(8E-03)	47.83	+	38919388	38919456	0,200,0
chr10	38919472	38919540	ZF(6E-04)	56.52	+	38919472	38919540	0,200,0
chr10	38919556	38919624	ZF(3E-04)	56.52	+	38919556	38919624	0,200,0
chr10	38919640	38919708	ZF(3E-03)	60.87	+	38919640	38919708	0,200,0
chr10	38919724	38919792	ZF(1E-03)	60.87	+	38919724	38919792	0,200,0
chr10	38919808	38919876	ZF(5E-03)	52.17	+	38919808	38919876	0,200,0
chr10	38919892	38919960	ZF(4E-03)	56.52	+	38919892	38919960	0,200,0
chr10	38919976	38920044	ZF(2E-03)	60.87	+	38919976	38920044	0,200,0
chr10	38920060	38920128	ZF(4E-03)	56.52	+	38920060	38920128	0,200,0
chr10	38920144	38920212	ZF(1E-03)	52.17	+	38920144	38920212	0,200,0
chr10	38920228	38920296	ZF(6E-04)	60.87	+	38920228	38920296	0,200,0
chr10	38920312	38920380	ZF(3E-02)	60.87	+	38920312	38920380	0,200,0
chr10	38920396	38920464	ZF(3E-03)	52.17	+	38920396	38920464	0,200,0
chr10	38920480	38920548	ZF(1E-02)	52.17	+	38920480	38920548	0,200,0
chr10	38920564	38920632	ZF(1E-03)	56.52	+	38920564	38920632	0,200,0
chr10	38982584	38982706	KRAB-A(2E-16)	70.73	+	38982584	38982706	240,0,0
chr10	38985779	38985847	ZF(5E-03)	56.52	+	38985779	38985847	0,200,0
chr10	38985863	38985931	ZF(1E-03)	47.83	+	38985863	38985931	0,200,0
chr10	38985947	38986015	ZF(2E-03)	65.22	+	38985947	38986015	0,200,0
chr10	38986031	38986099	ZF(2E-03)	56.52	+	38986031	38986099	0,200,0
chr10	38986115	38986183	ZF(2E-02)	56.52	+	38986115	38986183	0,200,0
chr10	38986199	38986267	ZF(3E-04)	69.57	+	38986199	38986267	0,200,0
chr10	38986283	38986351	ZF(3E+00)	47.83	+	38986283	38986351	0,200,0
chr10	38986367	38986435	ZF(3E-03)	52.17	+	38986367	38986435	0,200,0
chr10	38986451	38986519	ZF(4E-02)	60.87	+	38986451	38986519	0,200,0
chr10	38986535	38986603	ZF(9E-03)	56.52	+	38986535	38986603	0,200,0
chr10	38987040	38987108	ZF(4E-02)	52.17	+	38987040	38987108	0,200,0
chr10	42494756	42494812	ZF(6E-01)	52.63	-	42494756	42494812	0,200,0
chr10	42495435	42495503	ZF(4E+00)	39.13	-	42495435	42495503	0,200,0
chr10	42495533	42495586	ZF(5E+01)	55.56	-	42495533	42495586	0,200,0
chr10	42495602	42495667	ZF(6E+01)	36.36	-	42495602	42495667	0,200,0
chr10	42495770	42495838	ZF(4E-01)	43.48	-	42495770	42495838	0,200,0
chr10	42495854	42495913	ZF(7E-01)	45	-	42495854	42495913	0,200,0
chr10	42495938	42496006	ZF(5E-01)	47.83	-	42495938	42496006	0,200,0
chr10	42496029	42496085	ZF(1E-01)	57.89	-	42496029	42496085	0,200,0
chr10	42496183	42496251	ZF(3E-01)	43.48	-	42496183	42496251	0,200,0
chr10	42496267	42496335	ZF(3E+00)	43.48	-	42496267	42496335	0,200,0
chr10	42496434	42496502	ZF(9E-01)	39.13	-	42496434	42496502	0,200,0
chr10	42496602	42496670	ZF(3E-03)	56.52	-	42496602	42496670	0,200,0
chr10	42496765	42496824	ZF(3E+00)	45	-	42496765	42496824	0,200,0
chr10	42496849	42496908	ZF(2E-01)	50	-	42496849	42496908	0,200,0
chr10	42496933	42497001	ZF(4E+00)	52.17	-	42496933	42497001	0,200,0
chr10	42497101	42497169	ZF(3E-02)	56.52	-	42497101	42497169	0,200,0
chr10	42497182	42497253	ZF(5E+01)	45.83	-	42497182	42497253	0,200,0
chr10	42497320	42497385	ZF(2E-01)	36.36	-	42497320	42497385	0,200,0
chr10	42497401	42497460	ZF(4E+00)	45	-	42497401	42497460	0,200,0
chr10	42497485	42497553	ZF(2E-01)	43.48	-	42497485	42497553	0,200,0
chr10	42515052	42515150	KRAB-A(1E-05)	63.64	-	42515052	42515150	240,0,0
chr10	42671137	42671205	ZF(3E-01)	47.83	-	42671137	42671205	0,200,0
chr10	42671807	42671875	ZF(1E-02)	52.17	-	42671807	42671875	0,200,0
chr10	42671891	42671959	ZF(3E+01)	43.48	-	42671891	42671959	0,200,0
chr10	42671973	42672041	ZF(3E-04)	69.57	-	42671973	42672041	0,200,0
chr10	42672057	42672125	ZF(1E+00)	47.83	-	42672057	42672125	0,200,0
chr10	42672139	42672204	ZF(5E-01)	52.17	-	42672139	42672204	0,200,0
chr10	42672219	42672266	ZF(2E+01)	68.75	-	42672219	42672266	0,200,0
chr10	42672302	42672370	ZF(2E-01)	47.83	-	42672302	42672370	0,200,0
chr10	42672384	42672443	ZF(1E+00)	55	-	42672384	42672443	0,200,0
chr10	42675552	42675674	KRAB-A(1E-15)	65.85	-	42675552	42675674	240,0,0
chr10	42745946	42746014	ZF(8E-04)	60.87	-	42745946	42746014	0,200,0
chr10	42746030	42746098	ZF(4E-03)	52.17	-	42746030	42746098	0,200,0
chr10	42746114	42746182	ZF(1E-03)	60.87	-	42746114	42746182	0,200,0
chr10	42746198	42746266	ZF(2E-02)	60.87	-	42746198	42746266	0,200,0
chr10	42746282	42746350	ZF(9E-04)	56.52	-	42746282	42746350	0,200,0
chr10	42746366	42746434	ZF(5E-04)	52.17	-	42746366	42746434	0,200,0
chr10	42746450	42746518	ZF(4E-03)	56.52	-	42746450	42746518	0,200,0
chr10	42746534	42746602	ZF(2E-03)	60.87	-	42746534	42746602	0,200,0
chr10	42746618	42746686	ZF(4E-03)	56.52	-	42746618	42746686	0,200,0
chr10	42746702	42746770	ZF(1E-02)	52.17	-	42746702	42746770	0,200,0
chr10	42746786	42746854	ZF(5E-04)	56.52	-	42746786	42746854	0,200,0
chr10	42746870	42746938	ZF(2E-03)	56.52	-	42746870	42746938	0,200,0
chr10	42746954	42747022	ZF(6E-04)	56.52	-	42746954	42747022	0,200,0
chr10	42747038	42747106	ZF(6E-04)	56.52	-	42747038	42747106	0,200,0
chr10	42747122	42747190	ZF(5E-03)	52.17	-	42747122	42747190	0,200,0
chr10	42747206	42747274	ZF(1E-02)	52.17	-	42747206	42747274	0,200,0
chr10	42788466	42788588	KRAB-A(1E-16)	70.73	-	42788466	42788588	240,0,0
chr10	42876191	42876244	ZF(4E+01)	33.33	+	42876191	42876244	0,200,0
chr10	43669641	43669763	KRAB-A(2E-14)	68.29	+	43669641	43669763	240,0,0
chr10	43676215	43676283	ZF(2E-01)	47.83	+	43676215	43676283	0,200,0
chr10	43676380	43676448	ZF(1E-03)	60.87	+	43676380	43676448	0,200,0
chr10	43676464	43676532	ZF(6E-02)	47.83	+	43676464	43676532	0,200,0
chr10	43676548	43676616	ZF(9E-03)	52.17	+	43676548	43676616	0,200,0
chr10	43676632	43676700	ZF(6E-03)	52.17	+	43676632	43676700	0,200,0
chr10	43676716	43676784	ZF(4E-03)	52.17	+	43676716	43676784	0,200,0
chr10	43676800	43676868	ZF(1E-03)	56.52	+	43676800	43676868	0,200,0
chr10	43691140	43691262	KRAB-A(3E-10)	51.22	+	43691140	43691262	240,0,0
chr10	43721437	43721502	ZF(3E+01)	40.91	+	43721437	43721502	0,200,0
chr10	43721521	43721589	ZF(6E-02)	39.13	+	43721521	43721589	0,200,0
chr10	43721761	43721823	ZF(5E-01)	52.38	+	43721761	43721823	0,200,0
chr10	43721851	43721910	ZF(4E+00)	45	+	43721851	43721910	0,200,0
chr10	43721926	43721994	ZF(4E-03)	52.17	+	43721926	43721994	0,200,0
chr10	43722010	43722078	ZF(9E-03)	60.87	+	43722010	43722078	0,200,0
chr10	43722094	43722162	ZF(2E-04)	60.87	+	43722094	43722162	0,200,0
chr10	43722178	43722246	ZF(2E-02)	56.52	+	43722178	43722246	0,200,0
chr10	43722261	43722326	ZF(4E-01)	54.55	+	43722261	43722326	0,200,0
chr10	43722350	43722409	ZF(6E-01)	50	+	43722350	43722409	0,200,0
chr10	43722425	43722493	ZF(3E-03)	52.17	+	43722425	43722493	0,200,0
chr10	43763913	43763981	ZF(7E-04)	56.52	-	43763913	43763981	0,200,0
chr10	43763997	43764065	ZF(2E-02)	52.17	-	43763997	43764065	0,200,0
chr10	43764081	43764149	ZF(4E-03)	56.52	-	43764081	43764149	0,200,0
chr10	43764165	43764233	ZF(1E-02)	56.52	-	43764165	43764233	0,200,0
chr10	43764249	43764317	ZF(8E-04)	56.52	-	43764249	43764317	0,200,0
chr10	43764333	43764401	ZF(2E-03)	56.52	-	43764333	43764401	0,200,0
chr10	43764417	43764485	ZF(2E-02)	52.17	-	43764417	43764485	0,200,0
chr10	43764501	43764569	ZF(9E-03)	52.17	-	43764501	43764569	0,200,0
chr10	43764585	43764653	ZF(2E-02)	52.17	-	43764585	43764653	0,200,0
chr10	43775092	43775214	KRAB-A(8E-08)	56.1	-	43775092	43775214	240,0,0
chr10	43815972	43816094	KRAB-A(5E-14)	68.29	+	43815972	43816094	240,0,0
chr10	43823855	43823923	ZF(5E-03)	47.83	+	43823855	43823923	0,200,0
chr10	43823939	43824007	ZF(2E-01)	39.13	+	43823939	43824007	0,200,0
chr10	43824023	43824091	ZF(2E+00)	39.13	+	43824023	43824091	0,200,0
chr10	43824107	43824175	ZF(1E+00)	43.48	+	43824107	43824175	0,200,0
chr10	43824191	43824259	ZF(3E-03)	56.52	+	43824191	43824259	0,200,0
chr10	43824275	43824343	ZF(5E-02)	34.78	+	43824275	43824343	0,200,0
chr10	43824359	43824427	ZF(1E-03)	47.83	+	43824359	43824427	0,200,0
chr10	43824443	43824511	ZF(2E-02)	47.83	+	43824443	43824511	0,200,0
chr10	43824527	43824595	ZF(5E-03)	52.17	+	43824527	43824595	0,200,0
chr10	43824611	43824679	ZF(5E-03)	47.83	+	43824611	43824679	0,200,0
chr10	43824695	43824763	ZF(3E-03)	56.52	+	43824695	43824763	0,200,0
chr10	43851533	43851601	ZF(2E-01)	43.48	-	43851533	43851601	0,200,0
chr10	43851617	43851685	ZF(9E+01)	39.13	-	43851617	43851685	0,200,0
chr10	43851701	43851769	ZF(6E-03)	52.17	-	43851701	43851769	0,200,0
chr10	43851785	43851853	ZF(1E-02)	47.83	-	43851785	43851853	0,200,0
chr10	43851869	43851937	ZF(6E-03)	52.17	-	43851869	43851937	0,200,0
chr10	43851953	43852021	ZF(4E-03)	52.17	-	43851953	43852021	0,200,0
chr10	43852037	43852105	ZF(6E-03)	52.17	-	43852037	43852105	0,200,0
chr10	45269803	45269871	ZF(3E-03)	52.17	+	45269803	45269871	0,200,0
chr10	45269887	45269955	ZF(6E-03)	60.87	+	45269887	45269955	0,200,0
chr10	45269971	45270039	ZF(1E-03)	56.52	+	45269971	45270039	0,200,0
chr10	45270055	45270123	ZF(3E-04)	52.17	+	45270055	45270123	0,200,0
chr10	45270139	45270207	ZF(1E-04)	47.83	+	45270139	45270207	0,200,0
chr10	59759119	59759268	BTB(8E-02)	26	-	59759119	59759268	0,0,0
chr10	59769490	59769744	BTB(1E-02)	23.53	-	59769490	59769744	0,0,0
chr10	59769964	59770080	BTB(7E-01)	30.77	-	59769964	59770080	0,0,0
chr10	61271942	61272019	ZF(2E+01)	38.46	+	61271942	61272019	0,200,0
chr10	61706267	61706335	ZF(2E-01)	39.13	-	61706267	61706335	0,200,0
chr10	61706351	61706419	ZF(5E-02)	43.48	-	61706351	61706419	0,200,0
chr10	61706435	61706509	ZF(4E-02)	48	-	61706435	61706509	0,200,0
chr10	77007542	77007610	ZF(5E+00)	39.13	+	77007542	77007610	0,200,0
chr10	77008614	77008679	ZF(5E-01)	40.91	+	77008614	77008679	0,200,0
chr10	80325194	80325277	KRAB-A(5E-04)	64.29	+	80325194	80325277	240,0,0
chr10	80325998	80326063	ZF(1E+01)	40.91	+	80325998	80326063	0,200,0
chr10	80326168	80326230	ZF(5E+01)	38.1	+	80326168	80326230	0,200,0
chr10	80326249	80326317	ZF(3E-02)	39.13	+	80326249	80326317	0,200,0
chr10	80326416	80326484	ZF(9E+00)	43.48	+	80326416	80326484	0,200,0
chr10	80326834	80326902	ZF(3E+01)	30.43	+	80326834	80326902	0,200,0
chr10	89042193	89042369	BTB(3E-02)	22.58	-	89042193	89042369	0,0,0
chr10	89046399	89046575	BTB(3E-02)	22.58	-	89046399	89046575	0,0,0
chr10	96423781	96423849	ZF(2E+00)	39.13	+	96423781	96423849	0,200,0
chr10	96423865	96423930	ZF(7E+01)	31.82	+	96423865	96423930	0,200,0
chr10	100151515	100151568	ZF(1E+02)	27.78	-	100151515	100151568	0,200,0
chr10	109659316	109659366	ZF(5E+01)	35.29	+	109659316	109659366	0,200,0
chr10	111705878	111705931	ZF(6E+01)	38.89	-	111705878	111705931	0,200,0
chr10	112120675	112120728	ZF(4E+01)	33.33	-	112120675	112120728	0,200,0
chr10	123824044	123824100	ZF(3E+01)	26.32	-	123824044	123824100	0,200,0
chr10	123824125	123824184	ZF(4E+01)	20	-	123824125	123824184	0,200,0
chr10	123824797	123824862	ZF(1E+00)	45.45	-	123824797	123824862	0,200,0
chr10	123824878	123824946	ZF(5E+00)	26.09	-	123824878	123824946	0,200,0
chr10	131412071	131412136	ZF(5E-03)	54.55	-	131412071	131412136	0,200,0
chr10	131412241	131412300	ZF(2E+01)	42.86	-	131412241	131412300	0,200,0
chr10	131412317	131412385	ZF(1E-02)	52.17	-	131412317	131412385	0,200,0
chr10	131412401	131412469	ZF(3E-01)	56.52	-	131412401	131412469	0,200,0
chr10	131412485	131412541	ZF(6E-01)	52.63	-	131412485	131412541	0,200,0
chr10	131412641	131412709	ZF(9E-01)	39.13	-	131412641	131412709	0,200,0
chr10	131412725	131412793	ZF(5E+00)	30.43	-	131412725	131412793	0,200,0
chr10	131412894	131412962	ZF(6E+00)	52.17	-	131412894	131412962	0,200,0
chr10	131413228	131413284	ZF(8E+00)	47.37	-	131413228	131413284	0,200,0
chr10	131413309	131413377	ZF(4E-03)	56.52	-	131413309	131413377	0,200,0
chr10	131416123	131416218	KRAB-A(2E-07)	59.38	-	131416123	131416218	240,0,0
chr10_random	5036894	5036962	ZF(2E-04)	56.52	-	5036894	5036962	0,200,0
chr10_random	5037062	5037130	ZF(3E-03)	56.52	-	5037062	5037130	0,200,0
chr10_random	5037143	5037214	ZF(4E+00)	45.83	-	5037143	5037214	0,200,0
chr10_random	5037230	5037298	ZF(2E-03)	52.17	-	5037230	5037298	0,200,0
chr10_random	5037317	5037382	ZF(5E-03)	40.91	-	5037317	5037382	0,200,0
chr10_random	5037398	5037457	ZF(3E-01)	45	-	5037398	5037457	0,200,0
chr10_random	5037482	5037550	ZF(1E-02)	43.48	-	5037482	5037550	0,200,0
chr10_random	5300892	5301113	BTB(2E-02)	28.38	-	5300892	5301113	0,0,0
chr10_random	5491344	5491406	ZF(5E-01)	42.86	+	5491344	5491406	0,200,0
chr10_random	5491470	5491532	ZF(4E-02)	38.1	+	5491470	5491532	0,200,0
chr10_random	6973844	6973894	ZF(7E+01)	52.94	+	6973844	6973894	0,200,0
chr10_random	7596594	7596656	ZF(2E+01)	33.33	-	7596594	7596656	0,200,0
chr10_random	8379021	8379104	ZF(1E+02)	35.71	-	8379021	8379104	0,200,0
chr11	3362180	3362248	ZF(2E-02)	47.83	-	3362180	3362248	0,200,0
chr11	3362264	3362332	ZF(3E-03)	56.52	-	3362264	3362332	0,200,0
chr11	3362348	3362416	ZF(6E-01)	43.48	-	3362348	3362416	0,200,0
chr11	3362432	3362500	ZF(3E-03)	56.52	-	3362432	3362500	0,200,0
chr11	3362516	3362584	ZF(3E-02)	43.48	-	3362516	3362584	0,200,0
chr11	3362600	3362668	ZF(2E-03)	52.17	-	3362600	3362668	0,200,0
chr11	3362684	3362752	ZF(9E-03)	47.83	-	3362684	3362752	0,200,0
chr11	3362768	3362836	ZF(3E-01)	39.13	-	3362768	3362836	0,200,0
chr11	3363185	3363247	ZF(1E+01)	38.1	-	3363185	3363247	0,200,0
chr11	3363266	3363334	ZF(6E-01)	47.83	-	3363266	3363334	0,200,0
chr11	3374606	3374728	KRAB-A(3E-15)	73.17	-	3374606	3374728	240,0,0
chr11	6757436	6757723	SCAN(1E-30)	56.25	+	6757436	6757723	0,0,200
chr11	6768125	6768244	KRAB-A(1E-13)	75	+	6768125	6768244	240,0,0
chr11	6781156	6781224	ZF(8E-03)	52.17	+	6781156	6781224	0,200,0
chr11	6781240	6781308	ZF(1E-03)	47.83	+	6781240	6781308	0,200,0
chr11	6781405	6781473	ZF(1E-03)	56.52	+	6781405	6781473	0,200,0
chr11	6781489	6781557	ZF(1E-03)	47.83	+	6781489	6781557	0,200,0
chr11	6825002	6825070	ZF(2E-03)	52.17	-	6825002	6825070	0,200,0
chr11	6825086	6825154	ZF(1E-04)	65.22	-	6825086	6825154	0,200,0
chr11	6825170	6825238	ZF(7E-04)	56.52	-	6825170	6825238	0,200,0
chr11	6825254	6825322	ZF(3E-03)	56.52	-	6825254	6825322	0,200,0
chr11	6825338	6825406	ZF(6E-04)	60.87	-	6825338	6825406	0,200,0
chr11	6825422	6825490	ZF(3E-04)	60.87	-	6825422	6825490	0,200,0
chr11	6825506	6825574	ZF(2E-03)	56.52	-	6825506	6825574	0,200,0
chr11	6825590	6825658	ZF(2E-03)	56.52	-	6825590	6825658	0,200,0
chr11	6825674	6825730	ZF(2E+01)	47.37	-	6825674	6825730	0,200,0
chr11	6825755	6825823	ZF(7E-03)	56.52	-	6825755	6825823	0,200,0
chr11	6827757	6827879	KRAB-A(8E-14)	60.98	-	6827757	6827879	240,0,0
chr11	9426352	9426426	ZF(6E-02)	44	+	9426352	9426426	0,200,0
chr11	9429824	9429898	ZF(2E+00)	44	+	9429824	9429898	0,200,0
chr11	9437899	9437973	ZF(3E+00)	40	+	9437899	9437973	0,200,0
chr11	9437989	9438054	ZF(8E-01)	45.45	+	9437989	9438054	0,200,0
chr11	15219752	15219838	ZF(6E+01)	34.48	-	15219752	15219838	0,200,0
chr11	23440511	23440576	ZF(1E+02)	31.82	+	23440511	23440576	0,200,0
chr11	23878635	23878742	KRAB-A(1E-10)	63.89	+	23878635	23878742	240,0,0
chr11	23879270	23879332	ZF(8E+00)	47.62	+	23879270	23879332	0,200,0
chr11	23879348	23879413	ZF(9E-01)	54.55	+	23879348	23879413	0,200,0
chr11	23879432	23879500	ZF(4E-01)	56.52	+	23879432	23879500	0,200,0
chr11	23879496	23879564	ZF(5E-04)	65.22	+	23879496	23879564	0,200,0
chr11	23879578	23879646	ZF(2E+00)	47.83	+	23879578	23879646	0,200,0
chr11	23879750	23879812	ZF(1E-01)	52.38	+	23879750	23879812	0,200,0
chr11	23879828	23879896	ZF(5E-03)	52.17	+	23879828	23879896	0,200,0
chr11	23879912	23879980	ZF(8E-02)	52.17	+	23879912	23879980	0,200,0
chr11	23879996	23880061	ZF(6E+00)	36.36	+	23879996	23880061	0,200,0
chr11	23880166	23880216	ZF(8E+01)	52.94	+	23880166	23880216	0,200,0
chr11	23880245	23880313	ZF(6E-02)	56.52	+	23880245	23880313	0,200,0
chr11	23880329	23880397	ZF(4E-02)	47.83	+	23880329	23880397	0,200,0
chr11	23880413	23880481	ZF(5E-03)	56.52	+	23880413	23880481	0,200,0
chr11	32593907	32593981	ZF(2E+00)	40	-	32593907	32593981	0,200,0
chr11	32596805	32596873	ZF(5E-03)	47.83	-	32596805	32596873	0,200,0
chr11	32597492	32597566	ZF(1E-02)	52	-	32597492	32597566	0,200,0
chr11	32601107	32601181	ZF(7E+00)	36	-	32601107	32601181	0,200,0
chr11	34422588	34422683	BTB(2E-02)	34.38	-	34422588	34422683	0,0,0
chr11	35658543	35658665	KRAB-A(1E-12)	68.29	+	35658543	35658665	240,0,0
chr11	40843024	40843071	ZF(6E+01)	68.75	-	40843024	40843071	0,200,0
chr11	40843513	40843581	ZF(1E+01)	43.48	-	40843513	40843581	0,200,0
chr11	40844629	40844721	KRAB-A(3E-09)	64.52	-	40844629	40844721	240,0,0
chr11	47236099	47236167	ZF(6E-01)	43.48	+	47236099	47236167	0,200,0
chr11	47236183	47236251	ZF(7E-01)	39.13	+	47236183	47236251	0,200,0
chr11	47236267	47236335	ZF(9E-01)	34.78	+	47236267	47236335	0,200,0
chr11	47236351	47236419	ZF(9E-02)	43.48	+	47236351	47236419	0,200,0
chr11	47236450	47236512	ZF(1E+00)	38.1	+	47236450	47236512	0,200,0
chr11	47236528	47236596	ZF(4E-02)	47.83	+	47236528	47236596	0,200,0
chr11	47236612	47236680	ZF(2E+00)	43.48	+	47236612	47236680	0,200,0
chr11	47236699	47236761	ZF(9E-01)	42.86	+	47236699	47236761	0,200,0
chr11	47236777	47236845	ZF(2E-01)	39.13	+	47236777	47236845	0,200,0
chr11	47236861	47236929	ZF(4E-01)	39.13	+	47236861	47236929	0,200,0
chr11	48135771	48136082	BTB(2E-21)	32.69	-	48135771	48136082	0,0,0
chr11	50605844	50605906	ZF(5E+00)	47.62	+	50605844	50605906	0,200,0
chr11	50605922	50605990	ZF(3E-03)	52.17	+	50605922	50605990	0,200,0
chr11	50606006	50606074	ZF(2E-03)	47.83	+	50606006	50606074	0,200,0
chr11	50606090	50606149	ZF(1E+00)	50	+	50606090	50606149	0,200,0
chr11	61133238	61133303	ZF(2E+00)	36.36	-	61133238	61133303	0,200,0
chr11	61133319	61133384	ZF(3E+00)	45.45	-	61133319	61133384	0,200,0
chr11	61134291	61134611	BTB(5E-19)	37.96	-	61134291	61134611	0,0,0
chr11	61854785	61854853	ZF(2E+00)	47.83	+	61854785	61854853	0,200,0
chr11	61854954	61855016	ZF(3E-02)	57.14	+	61854954	61855016	0,200,0
chr11	64241513	64241581	ZF(2E-01)	34.78	+	64241513	64241581	0,200,0
chr11	64241603	64241665	ZF(8E-02)	57.14	+	64241603	64241665	0,200,0
chr11	64241999	64242064	ZF(4E-01)	40.91	+	64241999	64242064	0,200,0
chr11	66395328	66395429	SET(2E-01)	47.06	-	66395328	66395429	0,0,0
chr11	70104305	70104376	ZF(8E+01)	37.5	-	70104305	70104376	0,200,0
chr11	70112555	70112623	ZF(8E-03)	52.17	-	70112555	70112623	0,200,0
chr11	70112642	70112707	ZF(4E+00)	50	-	70112642	70112707	0,200,0
chr11	70112807	70112875	ZF(2E-03)	60.87	-	70112807	70112875	0,200,0
chr11	70112891	70112959	ZF(1E-02)	47.83	-	70112891	70112959	0,200,0
chr11	70112975	70113043	ZF(1E-01)	39.13	-	70112975	70113043	0,200,0
chr11	70115783	70115905	KRAB-A(4E-14)	63.41	-	70115783	70115905	240,0,0
chr11	73804374	73804721	BTB(3E-13)	30.17	-	73804374	73804721	0,0,0
chr11	75315525	75315587	ZF(4E+01)	42.86	-	75315525	75315587	0,200,0
chr11	76835890	76836177	SCAN(2E-27)	51.04	+	76835890	76836177	0,0,200
chr11	76836466	76836588	KRAB-A(2E-10)	60.98	+	76836466	76836588	240,0,0
chr11	76836855	76836923	ZF(3E-03)	52.17	+	76836855	76836923	0,200,0
chr11	76836939	76837007	ZF(1E-01)	43.48	+	76836939	76837007	0,200,0
chr11	76837107	76837175	ZF(2E-02)	56.52	+	76837107	76837175	0,200,0
chr11	96755112	96755174	ZF(1E+01)	57.14	-	96755112	96755174	0,200,0
chr11	96755352	96755405	ZF(5E-02)	61.11	-	96755352	96755405	0,200,0
chr11	96755436	96755504	ZF(5E+00)	39.13	-	96755436	96755504	0,200,0
chr11	97171358	97171426	ZF(5E+00)	43.48	-	97171358	97171426	0,200,0
chr11	97171442	97171510	ZF(2E-03)	56.52	-	97171442	97171510	0,200,0
chr11	97171526	97171594	ZF(2E-03)	47.83	-	97171526	97171594	0,200,0
chr11	97171694	97171762	ZF(6E-02)	52.17	-	97171694	97171762	0,200,0
chr11	97171778	97171846	ZF(5E+00)	43.48	-	97171778	97171846	0,200,0
chr11	97171865	97171930	ZF(7E-01)	45.45	-	97171865	97171930	0,200,0
chr11	97171946	97172014	ZF(2E-01)	43.48	-	97171946	97172014	0,200,0
chr11	97172031	97172099	ZF(3E-01)	47.83	-	97172031	97172099	0,200,0
chr11	97172115	97172174	ZF(1E+01)	47.62	-	97172115	97172174	0,200,0
chr11	97172961	97173017	KRAB-A(7E-02)	68.42	-	97172961	97173017	240,0,0
chr11	101400745	101400813	ZF(9E+01)	26.09	+	101400745	101400813	0,200,0
chr11	101914090	101914152	ZF(1E-01)	33.33	+	101914090	101914152	0,200,0
chr11	104711800	104712057	BTB(3E-11)	38.37	-	104711800	104712057	0,0,0
chr11	104716432	104716542	BTB(2E-04)	35.14	-	104716432	104716542	0,0,0
chr11	104935589	104935657	ZF(4E-01)	43.48	+	104935589	104935657	0,200,0
chr11	104935753	104935821	ZF(3E+01)	34.78	+	104935753	104935821	0,200,0
chr11	107713161	107713223	ZF(1E+02)	28.57	+	107713161	107713223	0,200,0
chr11	110969730	110970017	BTB(5E-03)	28.13	+	110969730	110970017	0,0,0
chr11	111997968	111998039	ZF(1E+01)	40	-	111997968	111998039	0,200,0
chr11	112870545	112870847	BTB(3E-21)	37.14	+	112870545	112870847	0,0,0
chr11	112961556	112961624	ZF(4E+00)	43.48	+	112961556	112961624	0,200,0
chr11	112991666	112991734	ZF(6E-01)	39.13	+	112991666	112991734	0,200,0
chr11	113047164	113047226	ZF(1E+00)	42.86	+	113047164	113047226	0,200,0
chr11	113047242	113047310	ZF(4E-03)	47.83	+	113047242	113047310	0,200,0
chr11	113052205	113052273	ZF(1E-01)	43.48	+	113052205	113052273	0,200,0
chr11	113470632	113470688	ZF(3E+01)	40	-	113470632	113470688	0,200,0
chr11	113716088	113716144	ZF(4E+01)	47.62	-	113716088	113716144	0,200,0
chr11	117383555	117383707	SET(2E-06)	39.62	+	117383555	117383707	0,0,0
chr11	117384187	117384390	SET(4E-20)	52.17	+	117384187	117384390	0,0,0
chr11	118010990	118011049	ZF(3E+00)	45	+	118010990	118011049	0,200,0
chr11	118011668	118011736	ZF(2E-02)	34.78	+	118011668	118011736	0,200,0
chr11	118011833	118011904	ZF(6E-01)	41.67	+	118011833	118011904	0,200,0
chr11	118012277	118012342	ZF(2E-02)	54.55	+	118012277	118012342	0,200,0
chr11	118750528	118750602	ZF(7E+01)	36	+	118750528	118750602	0,200,0
chr11	118909287	118909355	ZF(5E+01)	30.43	+	118909287	118909355	0,200,0
chr11	121035546	121035599	ZF(7E+01)	44.44	+	121035546	121035599	0,200,0
chr11	122691100	122691168	ZF(1E-04)	65.22	-	122691100	122691168	0,200,0
chr11	122691184	122691252	ZF(1E-04)	60.87	-	122691184	122691252	0,200,0
chr11	122691268	122691336	ZF(6E-02)	39.13	-	122691268	122691336	0,200,0
chr11	122691352	122691420	ZF(2E+01)	39.13	-	122691352	122691420	0,200,0
chr11	122691436	122691504	ZF(1E-03)	56.52	-	122691436	122691504	0,200,0
chr11	122691520	122691588	ZF(5E-04)	60.87	-	122691520	122691588	0,200,0
chr11	122691688	122691756	ZF(3E-04)	56.52	-	122691688	122691756	0,200,0
chr11	122691772	122691840	ZF(1E-02)	60.87	-	122691772	122691840	0,200,0
chr11	122693228	122693341	KRAB-A(2E-09)	52.63	-	122693228	122693341	240,0,0
chr11	122695552	122695839	SCAN(8E-41)	66.67	-	122695552	122695839	0,0,200
chr11	128358641	128358709	ZF(3E-01)	39.13	-	128358641	128358709	0,200,0
chr11	128358805	128358873	ZF(2E-01)	34.78	-	128358805	128358873	0,200,0
chr11	128359273	128359353	KRAB-A(3E-02)	51.85	-	128359273	128359353	240,0,0
chr11	128988984	128989052	ZF(5E-03)	39.13	-	128988984	128989052	0,200,0
chr11	128990634	128990702	ZF(1E+01)	43.48	-	128990634	128990702	0,200,0
chr11	128990718	128990783	ZF(4E-01)	31.82	-	128990718	128990783	0,200,0
chr11	128990808	128990876	ZF(6E-02)	52.17	-	128990808	128990876	0,200,0
chr11	129076635	129076694	ZF(1E+01)	45	+	129076635	129076694	0,200,0
chr11	129307373	129307438	ZF(4E-01)	45.45	-	129307373	129307438	0,200,0
chr11	129307469	129307534	ZF(2E+00)	27.27	-	129307469	129307534	0,200,0
chr11	129307550	129307618	ZF(5E-03)	43.48	-	129307550	129307618	0,200,0
chr11	129308991	129309059	ZF(2E-02)	47.83	-	129308991	129309059	0,200,0
chr11	129331877	129332200	BTB(2E-24)	41.67	-	129331877	129332200	0,0,0
chr11_random	253210	253269	ZF(6E+01)	35	+	253210	253269	0,200,0
chr11_random	1932435	1932491	ZF(2E+01)	36.84	+	1932435	1932491	0,200,0
chr11_random	4618756	4618812	ZF(4E+01)	36.84	-	4618756	4618812	0,200,0
chr11_random	5521383	5521448	ZF(2E+01)	45.45	-	5521383	5521448	0,200,0
chr11_random	5894080	5894196	KRAB-A(4E-01)	40	+	5894080	5894196	240,0,0
chr11_random	5910883	5910948	ZF(5E+01)	45.45	+	5910883	5910948	0,200,0
chr11_random	6061248	6061484	BTB(5E-09)	24.05	-	6061248	6061484	0,0,0
chr11_random	6566154	6566210	ZF(8E+01)	36.84	-	6566154	6566210	0,200,0
chr11_random	6963560	6963634	ZF(5E-01)	40	+	6963560	6963634	0,200,0
chr11_random	6966013	6966081	ZF(2E-02)	34.78	+	6966013	6966081	0,200,0
chr11_random	6966486	6966551	ZF(1E-02)	31.82	+	6966486	6966551	0,200,0
chr11_random	6966573	6966644	ZF(5E-01)	33.33	+	6966573	6966644	0,200,0
chr11_random	7021506	7021559	ZF(2E+01)	33.33	+	7021506	7021559	0,200,0
chr11_random	7182191	7182229	ZF(8E+01)	46.15	+	7182191	7182229	0,200,0
chr12	6890066	6890134	ZF(2E-01)	34.78	-	6890066	6890134	0,200,0
chr12	6893327	6893389	ZF(4E-01)	42.86	-	6893327	6893389	0,200,0
chr12	6893405	6893473	ZF(2E-02)	52.17	-	6893405	6893473	0,200,0
chr12	6894194	6894256	ZF(3E-01)	47.62	-	6894194	6894256	0,200,0
chr12	6894272	6894340	ZF(7E-03)	47.83	-	6894272	6894340	0,200,0
chr12	6894356	6894421	ZF(3E+01)	31.82	-	6894356	6894421	0,200,0
chr12	7275361	7275483	KRAB-A(3E-11)	63.41	-	7275361	7275483	240,0,0
chr12	8501126	8501248	KRAB-A(2E-14)	65.85	+	8501126	8501248	240,0,0
chr12	8503989	8504054	ZF(9E-01)	36.36	+	8503989	8504054	0,200,0
chr12	8504068	8504136	ZF(2E-03)	52.17	+	8504068	8504136	0,200,0
chr12	8504152	8504220	ZF(2E-03)	60.87	+	8504152	8504220	0,200,0
chr12	8504320	8504385	ZF(4E+00)	50	+	8504320	8504385	0,200,0
chr12	8504404	8504472	ZF(2E-02)	47.83	+	8504404	8504472	0,200,0
chr12	8512623	8512694	ZF(8E+01)	37.5	+	8512623	8512694	0,200,0
chr12	12626183	12626278	KRAB-A(4E-04)	50	+	12626183	12626278	240,0,0
chr12	14090195	14090257	ZF(6E+01)	42.86	-	14090195	14090257	0,200,0
chr12	21430348	21430416	KRAB-A(2E-01)	60.87	+	21430348	21430416	240,0,0
chr12	21498985	21499053	ZF(6E+01)	43.48	+	21498985	21499053	0,200,0
chr12	27282665	27282739	ZF(8E-01)	36	+	27282665	27282739	0,200,0
chr12	27282844	27282912	ZF(9E-02)	43.48	+	27282844	27282912	0,200,0
chr12	31625822	31625875	ZF(9E-01)	50	-	31625822	31625875	0,200,0
chr12	31626058	31626123	ZF(3E+01)	59.09	-	31626058	31626123	0,200,0
chr12	31626145	31626210	ZF(7E-01)	45.45	-	31626145	31626210	0,200,0
chr12	31626237	31626293	ZF(2E+00)	42.11	-	31626237	31626293	0,200,0
chr12	31626393	31626461	ZF(3E-02)	47.83	-	31626393	31626461	0,200,0
chr12	31626935	31627057	KRAB-A(9E-12)	65.85	-	31626935	31627057	240,0,0
chr12	32144102	32144173	ZF(7E+00)	37.5	-	32144102	32144173	0,200,0
chr12	32144685	32144762	ZF(2E+01)	42.31	-	32144685	32144762	0,200,0
chr12	32144778	32144837	ZF(1E+00)	60	-	32144778	32144837	0,200,0
chr12	32623157	32623459	BTB(3E-21)	35.64	+	32623157	32623459	0,0,0
chr12	32624297	32624359	ZF(7E+01)	28.57	+	32624297	32624359	0,200,0
chr12	32624621	32624689	ZF(2E+00)	30.43	+	32624621	32624689	0,200,0
chr12	32624711	32624779	ZF(9E+01)	26.09	+	32624711	32624779	0,200,0
chr12	32624912	32624980	ZF(3E-02)	43.48	+	32624912	32624980	0,200,0
chr12	32624996	32625064	ZF(2E-01)	47.83	+	32624996	32625064	0,200,0
chr12	33605544	33605612	ZF(5E-02)	39.13	-	33605544	33605612	0,200,0
chr12	33610217	33610285	ZF(3E-01)	47.83	-	33610217	33610285	0,200,0
chr12	33610301	33610369	ZF(2E-02)	47.83	-	33610301	33610369	0,200,0
chr12	35987654	35987716	ZF(5E+01)	39.13	-	35987654	35987716	0,200,0
chr12	36162187	36162255	ZF(8E-03)	43.48	-	36162187	36162255	0,200,0
chr12	36163647	36163721	ZF(1E-02)	48	-	36163647	36163721	0,200,0
chr12	36163737	36163811	ZF(2E+00)	40	-	36163737	36163811	0,200,0
chr12	36250867	36250941	ZF(1E+00)	44	+	36250867	36250941	0,200,0
chr12	36250957	36251031	ZF(3E-02)	48	+	36250957	36251031	0,200,0
chr12	36251047	36251115	ZF(8E-03)	43.48	+	36251047	36251115	0,200,0
chr12	36401461	36401529	ZF(2E-02)	39.13	-	36401461	36401529	0,200,0
chr12	36401858	36401926	ZF(1E-01)	34.78	-	36401858	36401926	0,200,0
chr12	40719467	40719616	SET(7E-04)	27.45	+	40719467	40719616	0,0,0
chr12	41392815	41392937	KRAB-A(7E-09)	53.66	+	41392815	41392937	240,0,0
chr12	41394777	41394845	ZF(5E-02)	52.17	+	41394777	41394845	0,200,0
chr12	41394861	41394929	ZF(5E-03)	52.17	+	41394861	41394929	0,200,0
chr12	41394948	41395013	ZF(3E-01)	45.45	+	41394948	41395013	0,200,0
chr12	41395101	41395169	ZF(6E-03)	52.17	+	41395101	41395169	0,200,0
chr12	41395185	41395253	ZF(8E-03)	60.87	+	41395185	41395253	0,200,0
chr12	42373298	42373399	KRAB-A(5E-02)	47.5	-	42373298	42373399	240,0,0
chr12	45810445	45810660	SCAN(4E-18)	54.17	+	45810445	45810660	0,0,200
chr12	45811016	45811090	KRAB-A(1E-02)	64	+	45811016	45811090	240,0,0
chr12	45811565	45811633	ZF(1E+00)	43.48	+	45811565	45811633	0,200,0
chr12	45811649	45811717	ZF(8E-04)	47.83	+	45811649	45811717	0,200,0
chr12	45811733	45811801	ZF(7E+00)	43.48	+	45811733	45811801	0,200,0
chr12	52244033	52244149	KRAB-A(5E-13)	66.67	-	52244033	52244149	240,0,0
chr12	58602834	58602887	ZF(4E+01)	33.33	+	58602834	58602887	0,200,0
chr12	61198157	61198498	BTB(1E-02)	22.81	-	61198157	61198498	0,0,0
chr12	80129649	80129723	KRAB-A(5E-01)	48	-	80129649	80129723	240,0,0
chr12	102662475	102662531	ZF(6E+01)	36.84	-	102662475	102662531	0,200,0
chr12	108846845	108846940	BTB(8E-03)	34.38	+	108846845	108846940	0,0,0
chr12	108943031	108943099	ZF(2E-02)	43.48	-	108943031	108943099	0,200,0
chr12	108943115	108943180	ZF(8E-02)	54.55	-	108943115	108943180	0,200,0
chr12	108948045	108948110	ZF(5E-01)	45.45	-	108948045	108948110	0,200,0
chr12	108948129	108948197	ZF(2E-03)	43.48	-	108948129	108948197	0,200,0
chr12	108949601	108949669	ZF(4E-03)	52.17	-	108949601	108949669	0,200,0
chr12	108949685	108949753	ZF(5E+00)	34.78	-	108949685	108949753	0,200,0
chr12	108949823	108949882	ZF(6E+01)	38.1	-	108949823	108949882	0,200,0
chr12	110722615	110722752	BTB(5E-01)	28.26	-	110722615	110722752	0,0,0
chr12	112716403	112716468	ZF(9E+01)	31.82	+	112716403	112716468	0,200,0
chr12	116332307	116332429	KRAB-A(3E-09)	60.98	-	116332307	116332429	240,0,0
chr12	119973377	119973436	ZF(9E+01)	30	+	119973377	119973436	0,200,0
chr12	123483709	123484053	SET(6E-14)	29.31	+	123483709	123484053	0,0,0
chr12	123486022	123486144	SET(3E-05)	35.71	+	123486022	123486144	0,0,0
chr12	125267116	125267283	SET(9E-05)	39.29	+	125267116	125267283	0,0,0
chr12	125269670	125269885	SET(9E-11)	47.95	+	125269670	125269885	0,0,0
chr12	125886973	125887041	ZF(6E-02)	43.48	+	125886973	125887041	0,200,0
chr12	125887057	125887125	ZF(2E-01)	43.48	+	125887057	125887125	0,200,0
chr12	125887141	125887209	ZF(5E-03)	56.52	+	125887141	125887209	0,200,0
chr12	125887225	125887293	ZF(8E-04)	52.17	+	125887225	125887293	0,200,0
chr12	125887309	125887377	ZF(1E-03)	52.17	+	125887309	125887377	0,200,0
chr12	125887393	125887461	ZF(6E-04)	47.83	+	125887393	125887461	0,200,0
chr12	125887477	125887545	ZF(1E-03)	56.52	+	125887477	125887545	0,200,0
chr12	125887561	125887629	ZF(1E-03)	52.17	+	125887561	125887629	0,200,0
chr12	125887645	125887713	ZF(2E-03)	47.83	+	125887645	125887713	0,200,0
chr12	135062581	135062649	ZF(3E-03)	52.17	-	135062581	135062649	0,200,0
chr12	135062665	135062733	ZF(2E-05)	69.57	-	135062665	135062733	0,200,0
chr12	135062749	135062817	ZF(7E-01)	47.83	-	135062749	135062817	0,200,0
chr12	135062833	135062901	ZF(2E-03)	47.83	-	135062833	135062901	0,200,0
chr12	135062917	135062985	ZF(4E-02)	43.48	-	135062917	135062985	0,200,0
chr12	135063001	135063069	ZF(8E-04)	56.52	-	135063001	135063069	0,200,0
chr12	135063085	135063153	ZF(2E-04)	56.52	-	135063085	135063153	0,200,0
chr12	135063169	135063237	ZF(1E+00)	56.52	-	135063169	135063237	0,200,0
chr12	135063253	135063321	ZF(1E-02)	47.83	-	135063253	135063321	0,200,0
chr12	135063337	135063405	ZF(1E-02)	47.83	-	135063337	135063405	0,200,0
chr12	135063421	135063489	ZF(6E-04)	56.52	-	135063421	135063489	0,200,0
chr12	135063505	135063573	ZF(1E-03)	56.52	-	135063505	135063573	0,200,0
chr12	135063589	135063657	ZF(5E-03)	56.52	-	135063589	135063657	0,200,0
chr12	135063673	135063741	ZF(3E-04)	69.57	-	135063673	135063741	0,200,0
chr12	135063757	135063819	ZF(1E-02)	57.14	-	135063757	135063819	0,200,0
chr12	135063841	135063909	ZF(1E-04)	60.87	-	135063841	135063909	0,200,0
chr12	135063925	135063993	ZF(3E-02)	52.17	-	135063925	135063993	0,200,0
chr12	135070574	135070696	KRAB-A(1E-16)	75.61	-	135070574	135070696	240,0,0
chr12	135147089	135147211	KRAB-A(2E-12)	56.1	+	135147089	135147211	240,0,0
chr12	135150436	135150504	ZF(1E-01)	52.17	+	135150436	135150504	0,200,0
chr12	135150520	135150588	ZF(5E-03)	52.17	+	135150520	135150588	0,200,0
chr12	135150604	135150672	ZF(4E-02)	43.48	+	135150604	135150672	0,200,0
chr12	135150688	135150756	ZF(3E-02)	52.17	+	135150688	135150756	0,200,0
chr12	135150772	135150840	ZF(1E-02)	56.52	+	135150772	135150840	0,200,0
chr12	135150856	135150924	ZF(1E-03)	52.17	+	135150856	135150924	0,200,0
chr12	135150940	135151008	ZF(3E-02)	47.83	+	135150940	135151008	0,200,0
chr12	135151024	135151092	ZF(4E-03)	56.52	+	135151024	135151092	0,200,0
chr12	135151108	135151176	ZF(3E-03)	60.87	+	135151108	135151176	0,200,0
chr12	135151192	135151260	ZF(4E-02)	47.83	+	135151192	135151260	0,200,0
chr12	135151276	135151344	ZF(9E-03)	43.48	+	135151276	135151344	0,200,0
chr12	135151360	135151428	ZF(6E-04)	52.17	+	135151360	135151428	0,200,0
chr12	135151444	135151512	ZF(1E-02)	52.17	+	135151444	135151512	0,200,0
chr12	135185790	135185909	KRAB-A(8E-15)	70	+	135185790	135185909	240,0,0
chr12	135195343	135195411	ZF(1E-02)	43.48	+	135195343	135195411	0,200,0
chr12	135195427	135195495	ZF(3E-02)	47.83	+	135195427	135195495	0,200,0
chr12	135195511	135195579	ZF(5E-04)	60.87	+	135195511	135195579	0,200,0
chr12	135195595	135195663	ZF(2E-04)	65.22	+	135195595	135195663	0,200,0
chr12	135195679	135195747	ZF(3E-03)	56.52	+	135195679	135195747	0,200,0
chr12	135195763	135195831	ZF(5E-04)	60.87	+	135195763	135195831	0,200,0
chr12	135195847	135195915	ZF(1E-01)	47.83	+	135195847	135195915	0,200,0
chr12	135195931	135195999	ZF(3E-03)	47.83	+	135195931	135195999	0,200,0
chr12	135196021	135196083	ZF(7E-02)	57.14	+	135196021	135196083	0,200,0
chr12	135196099	135196167	ZF(5E-05)	65.22	+	135196099	135196167	0,200,0
chr12	135196183	135196251	ZF(7E-03)	52.17	+	135196183	135196251	0,200,0
chr12	135196267	135196335	ZF(2E-04)	56.52	+	135196267	135196335	0,200,0
chr12	135196351	135196419	ZF(3E-03)	56.52	+	135196351	135196419	0,200,0
chr12	135196435	135196503	ZF(1E-03)	56.52	+	135196435	135196503	0,200,0
chr12	135196519	135196587	ZF(1E-02)	60.87	+	135196519	135196587	0,200,0
chr12	135196603	135196671	ZF(3E-03)	47.83	+	135196603	135196671	0,200,0
chr12	135196687	135196755	ZF(1E-03)	60.87	+	135196687	135196755	0,200,0
chr12	135196771	135196839	ZF(4E-03)	52.17	+	135196771	135196839	0,200,0
chr12	135196855	135196923	ZF(2E-03)	60.87	+	135196855	135196923	0,200,0
chr12	135217971	135218093	KRAB-A(3E-16)	73.17	+	135217971	135218093	240,0,0
chr12	135236030	135236098	ZF(7E-03)	52.17	+	135236030	135236098	0,200,0
chr12	135236114	135236182	ZF(8E-04)	52.17	+	135236114	135236182	0,200,0
chr12	135236198	135236266	ZF(8E-03)	52.17	+	135236198	135236266	0,200,0
chr12	135236282	135236350	ZF(4E-05)	65.22	+	135236282	135236350	0,200,0
chr12	135236366	135236434	ZF(3E-03)	56.52	+	135236366	135236434	0,200,0
chr12	135236450	135236518	ZF(1E-02)	52.17	+	135236450	135236518	0,200,0
chr12	135236534	135236602	ZF(8E-02)	43.48	+	135236534	135236602	0,200,0
chr12	135236618	135236686	ZF(3E-02)	39.13	+	135236618	135236686	0,200,0
chr12	135236702	135236770	ZF(8E-03)	52.17	+	135236702	135236770	0,200,0
chr12	135236786	135236854	ZF(3E-04)	60.87	+	135236786	135236854	0,200,0
chr12	135250600	135250668	ZF(4E-02)	52.17	-	135250600	135250668	0,200,0
chr12	135250684	135250752	ZF(2E-03)	52.17	-	135250684	135250752	0,200,0
chr12	135250768	135250836	ZF(3E-03)	60.87	-	135250768	135250836	0,200,0
chr12	135250852	135250920	ZF(7E-04)	47.83	-	135250852	135250920	0,200,0
chr12	135250936	135251004	ZF(5E-03)	52.17	-	135250936	135251004	0,200,0
chr12	135251020	135251088	ZF(2E-04)	60.87	-	135251020	135251088	0,200,0
chr12	135251104	135251172	ZF(1E-04)	56.52	-	135251104	135251172	0,200,0
chr12	135251188	135251256	ZF(1E+00)	43.48	-	135251188	135251256	0,200,0
chr12	135251965	135252087	KRAB-A(7E-16)	70.73	-	135251965	135252087	240,0,0
chr12	135282998	135283120	KRAB-A(3E-15)	70.73	+	135282998	135283120	240,0,0
chr12	135288002	135288070	ZF(5E-04)	56.52	+	135288002	135288070	0,200,0
chr12	135288086	135288154	ZF(1E-04)	60.87	+	135288086	135288154	0,200,0
chr12	135288170	135288238	ZF(6E-04)	60.87	+	135288170	135288238	0,200,0
chr12	135288254	135288322	ZF(4E-04)	60.87	+	135288254	135288322	0,200,0
chr12	135288338	135288406	ZF(2E-04)	56.52	+	135288338	135288406	0,200,0
chr12	135288422	135288490	ZF(1E-03)	52.17	+	135288422	135288490	0,200,0
chr12	135288506	135288574	ZF(4E-05)	60.87	+	135288506	135288574	0,200,0
chr12	135288590	135288658	ZF(1E-04)	60.87	+	135288590	135288658	0,200,0
chr12	135288674	135288742	ZF(3E-03)	52.17	+	135288674	135288742	0,200,0
chr12	135288758	135288826	ZF(7E-01)	43.48	+	135288758	135288826	0,200,0
chr12	135323944	135324066	KRAB-A(3E-15)	73.17	+	135323944	135324066	240,0,0
chr12	135336116	135336181	ZF(4E-01)	45.45	+	135336116	135336181	0,200,0
chr12	135336200	135336268	ZF(4E-02)	52.17	+	135336200	135336268	0,200,0
chr12	135336284	135336352	ZF(9E-03)	43.48	+	135336284	135336352	0,200,0
chr12	135336368	135336436	ZF(3E-03)	52.17	+	135336368	135336436	0,200,0
chr12	135336452	135336520	ZF(1E-02)	52.17	+	135336452	135336520	0,200,0
chr12	135336536	135336604	ZF(3E-04)	56.52	+	135336536	135336604	0,200,0
chr12	135336620	135336688	ZF(5E-03)	52.17	+	135336620	135336688	0,200,0
chr12	135336704	135336772	ZF(3E-01)	56.52	+	135336704	135336772	0,200,0
chr12	135336788	135336856	ZF(8E-04)	56.52	+	135336788	135336856	0,200,0
chr12	135336872	135336940	ZF(2E-03)	56.52	+	135336872	135336940	0,200,0
chr12	135336956	135337024	ZF(8E-05)	60.87	+	135336956	135337024	0,200,0
chr12	135337040	135337108	ZF(2E-03)	60.87	+	135337040	135337108	0,200,0
chr12	135337124	135337192	ZF(6E-04)	52.17	+	135337124	135337192	0,200,0
chr12	135337208	135337276	ZF(7E-02)	47.83	+	135337208	135337276	0,200,0
chr12	135337292	135337360	ZF(6E-02)	52.17	+	135337292	135337360	0,200,0
chr12	135337376	135337444	ZF(1E-03)	56.52	+	135337376	135337444	0,200,0
chr12	135337460	135337528	ZF(4E-03)	52.17	+	135337460	135337528	0,200,0
chr12	135337544	135337612	ZF(3E-04)	56.52	+	135337544	135337612	0,200,0
chr12	135337628	135337696	ZF(7E-04)	60.87	+	135337628	135337696	0,200,0
chr12	135337712	135337780	ZF(7E-03)	56.52	+	135337712	135337780	0,200,0
chr12	135337796	135337864	ZF(3E-01)	56.52	+	135337796	135337864	0,200,0
chr12	135337880	135337948	ZF(6E-04)	56.52	+	135337880	135337948	0,200,0
chr12	135337964	135338032	ZF(8E-03)	60.87	+	135337964	135338032	0,200,0
chr12	135338048	135338116	ZF(5E-03)	56.52	+	135338048	135338116	0,200,0
chr12_random	119580	119648	ZF(7E+01)	26.09	-	119580	119648	0,200,0
chr12_random	837990	838040	ZF(2E+01)	33.33	+	837990	838040	0,200,0
chr12_random	1252161	1252202	ZF(6E+00)	64.29	+	1252161	1252202	0,200,0
chr12_random	1668777	1668845	ZF(4E-03)	43.48	+	1668777	1668845	0,200,0
chr12_random	1668861	1668929	ZF(1E-02)	43.48	+	1668861	1668929	0,200,0
chr12_random	1668945	1669013	ZF(3E-04)	56.52	+	1668945	1669013	0,200,0
chr12_random	1669029	1669097	ZF(5E-05)	52.17	+	1669029	1669097	0,200,0
chr12_random	1669113	1669181	ZF(7E-05)	52.17	+	1669113	1669181	0,200,0
chr12_random	1669197	1669265	ZF(4E-05)	47.83	+	1669197	1669265	0,200,0
chr12_random	1669281	1669349	ZF(4E-04)	52.17	+	1669281	1669349	0,200,0
chr12_random	1669365	1669433	ZF(7E-05)	52.17	+	1669365	1669433	0,200,0
chr12_random	1669449	1669517	ZF(1E-04)	47.83	+	1669449	1669517	0,200,0
chr12_random	2235569	2235625	ZF(1E+01)	42.11	-	2235569	2235625	0,200,0
chr13	18264734	18264802	ZF(2E+01)	39.13	+	18264734	18264802	0,200,0
chr13	18264902	18264955	ZF(2E+01)	45	+	18264902	18264955	0,200,0
chr13	18264982	18265035	ZF(2E+01)	55.56	+	18264982	18265035	0,200,0
chr13	18519312	18519428	KRAB-A(6E-05)	45	-	18519312	18519428	240,0,0
chr13	25760605	25760661	ZF(8E+01)	26.32	-	25760605	25760661	0,200,0
chr13	27070290	27070364	ZF(3E-01)	44	+	27070290	27070364	0,200,0
chr13	27073057	27073134	ZF(2E+00)	46.15	+	27073057	27073134	0,200,0
chr13	27073725	27073796	ZF(5E+00)	37.5	+	27073725	27073796	0,200,0
chr13	27075923	27075997	ZF(2E+00)	44	+	27075923	27075997	0,200,0
chr13	27078019	27078081	ZF(7E-03)	52.38	+	27078019	27078081	0,200,0
chr13	29227526	29227585	ZF(2E+00)	50	-	29227526	29227585	0,200,0
chr13	48380744	48380893	BTB(8E-02)	16.98	-	48380744	48380893	0,0,0
chr13	49375280	49375396	SET(1E-03)	50	+	49375280	49375396	0,0,0
chr13	49437434	49437604	BTB(4E-04)	21.05	-	49437434	49437604	0,0,0
chr13	53271952	53272020	ZF(2E+00)	39.13	-	53271952	53272020	0,200,0
chr13	53272106	53272174	ZF(2E+01)	21.74	-	53272106	53272174	0,200,0
chr13	53272387	53272452	ZF(1E+00)	45.45	-	53272387	53272452	0,200,0
chr13	53272549	53272608	ZF(2E+01)	38.1	-	53272549	53272608	0,200,0
chr13	53440783	53440845	ZF(4E+01)	47.62	+	53440783	53440845	0,200,0
chr13	70074743	70074847	BTB(3E-01)	45.71	-	70074743	70074847	0,0,0
chr13	70097293	70097532	BTB(9E-06)	28.75	-	70097293	70097532	0,0,0
chr13	70111657	70111782	BTB(1E-01)	38.1	-	70111657	70111782	0,0,0
chr13	70709677	70709745	ZF(5E+01)	39.13	+	70709677	70709745	0,200,0
chr13	73281603	73281656	ZF(4E+00)	55.56	+	73281603	73281656	0,200,0
chr13	73294206	73294280	ZF(2E-01)	44	+	73294206	73294280	0,200,0
chr13	73294296	73294364	ZF(1E-02)	39.13	+	73294296	73294364	0,200,0
chr13	73923907	73923975	ZF(9E-03)	52.17	-	73923907	73923975	0,200,0
chr13	73944392	73944466	ZF(4E-01)	40	-	73944392	73944466	0,200,0
chr13	89961217	89961282	ZF(3E-01)	36.36	-	89961217	89961282	0,200,0
chr13	89961298	89961372	ZF(3E-02)	44	-	89961298	89961372	0,200,0
chr13	89961388	89961462	ZF(9E+00)	36	-	89961388	89961462	0,200,0
chr13	96370472	96370543	ZF(1E+00)	33.33	-	96370472	96370543	0,200,0
chr13	97316922	97316996	ZF(2E+01)	28	-	97316922	97316996	0,200,0
chr13	100787227	100787301	ZF(4E-03)	36	-	100787227	100787301	0,200,0
chr13	100787317	100787391	ZF(5E+00)	32	-	100787317	100787391	0,200,0
chr13	100791707	100791781	ZF(1E-02)	56	-	100791707	100791781	0,200,0
chr13	100791797	100791880	ZF(5E+00)	39.29	-	100791797	100791880	0,200,0
chr13	100805240	100805287	ZF(7E+01)	37.5	+	100805240	100805287	0,200,0
chr13	100805327	100805410	ZF(9E+00)	35.71	+	100805327	100805410	0,200,0
chr13	100805426	100805500	ZF(1E-02)	56	+	100805426	100805500	0,200,0
chr13	100807323	100807397	ZF(3E-01)	28	+	100807323	100807397	0,200,0
chr13	100807413	100807478	ZF(2E-02)	36.36	+	100807413	100807478	0,200,0
chr13	107844823	107844891	ZF(1E+00)	34.78	+	107844823	107844891	0,200,0
chr13	108148799	108148861	ZF(5E+01)	28.57	-	108148799	108148861	0,200,0
chr13	112251778	112251846	ZF(3E-02)	39.13	-	112251778	112251846	0,200,0
chr13	112767405	112767443	ZF(7E+01)	46.15	-	112767405	112767443	0,200,0
chr13_random	393878	393922	ZF(5E+01)	40	-	393878	393922	0,200,0
chr13_random	2125406	2125465	ZF(7E+00)	25	-	2125406	2125465	0,200,0
chr13_random	3467946	3467987	ZF(8E+01)	35.71	-	3467946	3467987	0,200,0
chr13_random	3568454	3568789	BTB(1E-21)	37.5	-	3568454	3568789	0,0,0
chr13_random	3634116	3634451	BTB(4E-21)	36.61	-	3634116	3634451	0,0,0
chr13_random	6302925	6302978	ZF(6E+00)	33.33	-	6302925	6302978	0,200,0
chr13_random	7485434	7485502	ZF(6E-01)	21.74	-	7485434	7485502	0,200,0
chr14	18666600	18666662	ZF(3E+01)	45.45	+	18666600	18666662	0,200,0
chr14	19372094	19372336	BTB(6E-06)	28.4	-	19372094	19372336	0,0,0
chr14	19376794	19377093	BTB(5E-05)	27.88	-	19376794	19377093	0,0,0
chr14	19991553	19991621	ZF(2E+00)	43.48	-	19991553	19991621	0,200,0
chr14	19991907	19991969	ZF(1E-02)	61.9	-	19991907	19991969	0,200,0
chr14	19992824	19992892	ZF(7E-02)	39.13	-	19992824	19992892	0,200,0
chr14	19992908	19992976	ZF(3E-02)	43.48	-	19992908	19992976	0,200,0
chr14	19993244	19993309	ZF(7E+01)	31.82	-	19993244	19993309	0,200,0
chr14	19993475	19993543	ZF(2E-01)	43.48	-	19993475	19993543	0,200,0
chr14	19993559	19993627	ZF(7E-01)	52.17	-	19993559	19993627	0,200,0
chr14	20088785	20088898	BTB(3E-01)	26.32	-	20088785	20088898	0,0,0
chr14	20438585	20438647	ZF(3E-01)	38.1	-	20438585	20438647	0,200,0
chr14	20439245	20439307	ZF(2E-01)	42.86	-	20439245	20439307	0,200,0
chr14	20439341	20439409	ZF(1E-01)	43.48	-	20439341	20439409	0,200,0
chr14	20440115	20440183	ZF(2E-01)	47.83	-	20440115	20440183	0,200,0
chr14	20440199	20440267	ZF(1E+00)	47.83	-	20440199	20440267	0,200,0
chr14	20943974	20944033	ZF(3E+01)	50	+	20943974	20944033	0,200,0
chr14	20944830	20944898	ZF(2E+00)	39.13	+	20944830	20944898	0,200,0
chr14	22485574	22485642	ZF(2E+00)	39.13	-	22485574	22485642	0,200,0
chr14	22487744	22487809	ZF(2E+00)	36.36	-	22487744	22487809	0,200,0
chr14	22495658	22495723	ZF(6E+00)	36.36	-	22495658	22495723	0,200,0
chr14	22495817	22495885	ZF(3E+01)	34.78	-	22495817	22495885	0,200,0
chr14	29044016	29044078	ZF(7E+01)	38.1	+	29044016	29044078	0,200,0
chr14	34633607	34633675	ZF(2E-01)	52.17	+	34633607	34633675	0,200,0
chr14	34634012	34634080	ZF(2E-03)	47.83	+	34634012	34634080	0,200,0
chr14	34634309	34634377	ZF(3E+00)	26.09	+	34634309	34634377	0,200,0
chr14	37521230	37521286	ZF(1E+02)	42.11	+	37521230	37521286	0,200,0
chr14	38007056	38007124	ZF(3E+00)	39.13	+	38007056	38007124	0,200,0
chr14	44058625	44058927	BTB(6E-26)	44.55	-	44058625	44058927	0,0,0
chr14	47007798	47007887	ZF(4E+01)	26.67	+	47007798	47007887	0,200,0
chr14	48351644	48351703	ZF(8E+01)	35	-	48351644	48351703	0,200,0
chr14	49670963	49671031	ZF(2E+01)	34.78	+	49670963	49671031	0,200,0
chr14	49671206	49671274	ZF(5E-02)	52.17	+	49671206	49671274	0,200,0
chr14	49671296	49671352	ZF(3E+01)	42.11	+	49671296	49671352	0,200,0
chr14	49671378	49671437	ZF(4E+01)	55	+	49671378	49671437	0,200,0
chr14	49671452	49671520	ZF(1E-03)	47.83	+	49671452	49671520	0,200,0
chr14	49671553	49671612	ZF(7E+01)	50	+	49671553	49671612	0,200,0
chr14	49671628	49671693	ZF(2E+01)	36.36	+	49671628	49671693	0,200,0
chr14	49671713	49671772	ZF(4E+00)	40	+	49671713	49671772	0,200,0
chr14	49908847	49908915	ZF(2E+01)	34.78	-	49908847	49908915	0,200,0
chr14	49908931	49908999	ZF(5E-01)	43.48	-	49908931	49908999	0,200,0
chr14	49909015	49909083	ZF(8E-01)	39.13	-	49909015	49909083	0,200,0
chr14	59875620	59875688	ZF(7E+00)	47.83	-	59875620	59875688	0,200,0
chr14	63945037	63945099	ZF(2E-01)	52.38	-	63945037	63945099	0,200,0
chr14	63945370	63945432	ZF(4E-02)	52.38	-	63945370	63945432	0,200,0
chr14	63948227	63948415	BTB(6E-10)	40.63	-	63948227	63948415	0,0,0
chr14	63981825	63982133	BTB(5E-16)	33.98	+	63981825	63982133	0,0,0
chr14	63983385	63983453	ZF(5E+00)	26.09	+	63983385	63983453	0,200,0
chr14	63983517	63983585	ZF(3E+00)	34.78	+	63983517	63983585	0,200,0
chr14	63983601	63983669	ZF(6E+00)	39.13	+	63983601	63983669	0,200,0
chr14	63983772	63983837	ZF(7E+00)	27.27	+	63983772	63983837	0,200,0
chr14	67678403	67678462	ZF(9E+00)	50	-	67678403	67678462	0,200,0
chr14	67678478	67678546	ZF(1E+00)	34.78	-	67678478	67678546	0,200,0
chr14	69073743	69073832	KRAB-A(2E-01)	58.06	-	69073743	69073832	240,0,0
chr14	73607686	73607757	ZF(2E+01)	37.5	+	73607686	73607757	0,200,0
chr14	73608565	73608639	ZF(1E+00)	52	+	73608565	73608639	0,200,0
chr14	73608655	73608729	ZF(8E-02)	44	+	73608655	73608729	0,200,0
chr14	73612987	73613061	ZF(1E+01)	40	+	73612987	73613061	0,200,0
chr14	73626291	73626359	ZF(3E-02)	39.13	+	73626291	73626359	0,200,0
chr14	83755066	83755134	ZF(5E-02)	52.17	-	83755066	83755134	0,200,0
chr14	90062721	90062789	ZF(6E+00)	43.48	+	90062721	90062789	0,200,0
chr14	93527158	93527373	BTB(2E-03)	23.61	-	93527158	93527373	0,0,0
chr14	93527473	93527784	BTB(3E-10)	28.85	-	93527473	93527784	0,0,0
chr14	99542083	99542148	ZF(8E-01)	36.36	-	99542083	99542148	0,200,0
chr14	99542170	99542238	ZF(5E-02)	43.48	-	99542170	99542238	0,200,0
chr14	99542254	99542319	ZF(1E-02)	50	-	99542254	99542319	0,200,0
chr14	99543277	99543345	ZF(3E-02)	52.17	-	99543277	99543345	0,200,0
chr14	99543361	99543423	ZF(3E-02)	52.38	-	99543361	99543423	0,200,0
chr14	99543976	99544047	ZF(6E+01)	33.33	-	99543976	99544047	0,200,0
chr14	100679713	100679784	ZF(1E+01)	37.5	+	100679713	100679784	0,200,0
chr14	100679797	100679865	ZF(7E-02)	47.83	+	100679797	100679865	0,200,0
chr14	100680651	100680722	ZF(5E+00)	45.83	+	100680651	100680722	0,200,0
chr14	100680738	100680812	ZF(3E-01)	48	+	100680738	100680812	0,200,0
chr14	105338892	105339215	BTB(6E-22)	37.04	+	105338892	105339215	0,0,0
chr14	105339732	105339800	ZF(5E+01)	39.13	+	105339732	105339800	0,200,0
chr14	105339855	105339920	ZF(2E-01)	63.64	+	105339855	105339920	0,200,0
chr14	105339936	105340004	ZF(6E-01)	52.17	+	105339936	105340004	0,200,0
chr14	105340020	105340085	ZF(1E+01)	31.82	+	105340020	105340085	0,200,0
chr14_random	350176	350214	ZF(5E+01)	53.85	-	350176	350214	0,200,0
chr14_random	539629	539694	ZF(3E+01)	27.27	-	539629	539694	0,200,0
chr14_random	920146	920208	ZF(9E+01)	38.1	+	920146	920208	0,200,0
chr14_random	999271	999327	ZF(3E+01)	33.33	+	999271	999327	0,200,0
chr14_random	1000297	1000329	ZF(4E+01)	36.36	+	1000297	1000329	0,200,0
chr14_random	1650495	1650527	ZF(6E+01)	54.55	+	1650495	1650527	0,200,0
chr14_random	1803048	1803089	ZF(7E+01)	50	-	1803048	1803089	0,200,0
chr14_random	1898085	1898129	ZF(5E+01)	33.33	+	1898085	1898129	0,200,0
chr14_random	1898819	1898863	ZF(5E+01)	33.33	+	1898819	1898863	0,200,0
chr14_random	2006671	2006739	ZF(9E+01)	30.43	-	2006671	2006739	0,200,0
chr15	20487368	20487418	ZF(6E+01)	47.06	-	20487368	20487418	0,200,0
chr15	31839957	31840025	ZF(2E-02)	43.48	-	31839957	31840025	0,200,0
chr15	31840041	31840109	ZF(5E-02)	47.83	-	31840041	31840109	0,200,0
chr15	31840407	31840475	ZF(4E-03)	52.17	-	31840407	31840475	0,200,0
chr15	31840491	31840553	ZF(2E+00)	47.62	-	31840491	31840553	0,200,0
chr15	31841268	31841336	ZF(2E+00)	34.78	-	31841268	31841336	0,200,0
chr15	31841352	31841420	ZF(4E-02)	47.83	-	31841352	31841420	0,200,0
chr15	31841436	31841504	ZF(8E-02)	43.48	-	31841436	31841504	0,200,0
chr15	31841673	31841741	ZF(2E-01)	26.09	-	31841673	31841741	0,200,0
chr15	31841751	31841819	ZF(6E-03)	39.13	-	31841751	31841819	0,200,0
chr15	31841835	31841903	ZF(1E-01)	43.48	-	31841835	31841903	0,200,0
chr15	40485897	40485965	ZF(9E-03)	52.17	-	40485897	40485965	0,200,0
chr15	40485981	40486049	ZF(7E-04)	65.22	-	40485981	40486049	0,200,0
chr15	40486065	40486133	ZF(1E-03)	47.83	-	40486065	40486133	0,200,0
chr15	40486149	40486217	ZF(8E-04)	52.17	-	40486149	40486217	0,200,0
chr15	40486233	40486301	ZF(2E-03)	60.87	-	40486233	40486301	0,200,0
chr15	40486317	40486385	ZF(2E-03)	69.57	-	40486317	40486385	0,200,0
chr15	40494043	40494321	SCAN(1E-40)	74.19	-	40494043	40494321	0,0,200
chr15	54124634	54124693	ZF(9E+01)	35	-	54124634	54124693	0,200,0
chr15	56201742	56201807	ZF(4E+01)	36.36	+	56201742	56201807	0,200,0
chr15	56201823	56201885	ZF(5E+01)	57.14	+	56201823	56201885	0,200,0
chr15	56202383	56202433	ZF(3E+01)	52.94	+	56202383	56202433	0,200,0
chr15	56337685	56337942	SCAN(3E-24)	59.3	+	56337685	56337942	0,0,200
chr15	58554072	58554137	ZF(4E+01)	43.48	-	58554072	58554137	0,200,0
chr15	62688961	62689239	BTB(8E-04)	26.88	+	62688961	62689239	0,0,0
chr15	63746470	63746526	ZF(2E+01)	52.63	+	63746470	63746526	0,200,0
chr15	80947862	80947999	BTB(4E-04)	34.78	-	80947862	80947999	0,0,0
chr15	80961085	80961303	BTB(3E-09)	38.36	-	80961085	80961303	0,0,0
chr15	81158692	81158754	ZF(8E+00)	33.33	-	81158692	81158754	0,200,0
chr15	81164130	81164201	ZF(4E+00)	29.17	-	81164130	81164201	0,200,0
chr15	82233756	82234016	SCAN(7E-21)	51.04	+	82233756	82234016	0,0,200
chr15	82250539	82250607	ZF(1E-04)	69.57	+	82250539	82250607	0,200,0
chr15	82250623	82250691	ZF(3E-03)	65.22	+	82250623	82250691	0,200,0
chr15	82250707	82250775	ZF(3E-04)	69.57	+	82250707	82250775	0,200,0
chr15	82250791	82250859	ZF(9E-04)	60.87	+	82250791	82250859	0,200,0
chr15	82250875	82250943	ZF(2E-02)	52.17	+	82250875	82250943	0,200,0
chr15	82250959	82251027	ZF(6E-04)	60.87	+	82250959	82251027	0,200,0
chr15	82251043	82251111	ZF(2E-03)	60.87	+	82251043	82251111	0,200,0
chr15	82251127	82251195	ZF(1E-04)	69.57	+	82251127	82251195	0,200,0
chr15	82251211	82251279	ZF(1E-02)	56.52	+	82251211	82251279	0,200,0
chr15	82251295	82251363	ZF(9E-03)	56.52	+	82251295	82251363	0,200,0
chr15	82251379	82251447	ZF(3E-04)	60.87	+	82251379	82251447	0,200,0
chr15	82251463	82251531	ZF(1E-01)	65.22	+	82251463	82251531	0,200,0
chr15	82251547	82251615	ZF(1E-02)	56.52	+	82251547	82251615	0,200,0
chr15	82251631	82251699	ZF(4E-04)	65.22	+	82251631	82251699	0,200,0
chr15	82262511	82262798	SCAN(3E-33)	60.42	+	82262511	82262798	0,0,200
chr15	82432141	82432206	ZF(6E+01)	36.36	+	82432141	82432206	0,200,0
chr15	82432839	82432901	ZF(8E+00)	38.1	+	82432839	82432901	0,200,0
chr15	82435775	82435831	ZF(5E+01)	42.11	+	82435775	82435831	0,200,0
chr15	83416038	83416364	BTB(1E-22)	45.87	-	83416038	83416364	0,0,0
chr15	87674928	87674996	ZF(1E+00)	34.78	+	87674928	87674996	0,200,0
chr15	87675012	87675080	ZF(2E-01)	39.13	+	87675012	87675080	0,200,0
chr15	87675096	87675164	ZF(2E-02)	52.17	+	87675096	87675164	0,200,0
chr15	87675180	87675248	ZF(1E+00)	47.83	+	87675180	87675248	0,200,0
chr15	87675264	87675332	ZF(2E-02)	43.48	+	87675264	87675332	0,200,0
chr15	87811208	87811276	ZF(6E-01)	39.13	+	87811208	87811276	0,200,0
chr15	87811292	87811360	ZF(2E-02)	47.83	+	87811292	87811360	0,200,0
chr15	87811376	87811444	ZF(3E-03)	47.83	+	87811376	87811444	0,200,0
chr15	87811460	87811528	ZF(2E-01)	43.48	+	87811460	87811528	0,200,0
chr15	87811544	87811612	ZF(6E-01)	47.83	+	87811544	87811612	0,200,0
chr15	87811628	87811696	ZF(2E-02)	43.48	+	87811628	87811696	0,200,0
chr15	87811712	87811780	ZF(5E-01)	43.48	+	87811712	87811780	0,200,0
chr15	87816194	87816262	ZF(2E-02)	43.48	+	87816194	87816262	0,200,0
chr15	87816278	87816346	ZF(7E-03)	43.48	+	87816278	87816346	0,200,0
chr15	87817219	87817275	ZF(4E+00)	52.63	+	87817219	87817275	0,200,0
chr15	87817291	87817362	ZF(7E-01)	45.83	+	87817291	87817362	0,200,0
chr15	88114933	88114998	ZF(7E-03)	63.64	+	88114933	88114998	0,200,0
chr15	88115014	88115082	ZF(9E-02)	52.17	+	88115014	88115082	0,200,0
chr15	88115098	88115166	ZF(1E-03)	52.17	+	88115098	88115166	0,200,0
chr15	88115182	88115250	ZF(1E-03)	60.87	+	88115182	88115250	0,200,0
chr15	88115266	88115334	ZF(1E-03)	60.87	+	88115266	88115334	0,200,0
chr15	88115350	88115418	ZF(3E-04)	60.87	+	88115350	88115418	0,200,0
chr15	88115434	88115502	ZF(2E-03)	47.83	+	88115434	88115502	0,200,0
chr15	88115518	88115586	ZF(2E-04)	60.87	+	88115518	88115586	0,200,0
chr15	88115602	88115670	ZF(2E-03)	52.17	+	88115602	88115670	0,200,0
chr15	88115686	88115754	ZF(1E-03)	56.52	+	88115686	88115754	0,200,0
chr15	88115770	88115838	ZF(3E-04)	52.17	+	88115770	88115838	0,200,0
chr15	88115854	88115922	ZF(2E-02)	43.48	+	88115854	88115922	0,200,0
chr15_random	5178	5228	ZF(7E+01)	47.06	+	5178	5228	0,200,0
chr15_random	933856	933912	ZF(1E+01)	36.84	+	933856	933912	0,200,0
chr15_random	956962	957006	ZF(1E+02)	35.29	-	956962	957006	0,200,0
chr15_random	1700867	1700932	ZF(4E+00)	45.45	-	1700867	1700932	0,200,0
chr15_random	2112239	2112313	ZF(1E-02)	48	+	2112239	2112313	0,200,0
chr15_random	2157143	2157217	ZF(1E-02)	48	+	2157143	2157217	0,200,0
chr15_random	2157233	2157301	ZF(5E-04)	43.48	+	2157233	2157301	0,200,0
chr15_random	2557584	2557625	ZF(7E+01)	42.86	+	2557584	2557625	0,200,0
chr15_random	2768301	2768348	ZF(2E+01)	50	-	2768301	2768348	0,200,0
chr15_random	2845065	2845100	ZF(4E+01)	58.33	-	2845065	2845100	0,200,0
chr15_random	2866788	2866823	ZF(4E+01)	58.33	+	2866788	2866823	0,200,0
chr15_random	2930757	2930792	ZF(4E+01)	58.33	+	2930757	2930792	0,200,0
chr16	571209	571271	ZF(7E+01)	38.1	+	571209	571271	0,200,0
chr16	2094280	2094339	ZF(6E+01)	30	-	2094280	2094339	0,200,0
chr16	2332586	2332654	ZF(4E-02)	47.83	+	2332586	2332654	0,200,0
chr16	2332849	2332914	ZF(6E-02)	54.55	+	2332849	2332914	0,200,0
chr16	2334003	2334071	ZF(3E+01)	30.43	+	2334003	2334071	0,200,0
chr16	2334398	2334466	ZF(1E-01)	39.13	+	2334398	2334466	0,200,0
chr16	2334482	2334550	ZF(6E+00)	34.78	+	2334482	2334550	0,200,0
chr16	2334566	2334613	ZF(1E+02)	50	+	2334566	2334613	0,200,0
chr16	2334844	2334912	ZF(2E+00)	39.13	+	2334844	2334912	0,200,0
chr16	2334928	2334993	ZF(1E+00)	50	+	2334928	2334993	0,200,0
chr16	3209232	3209300	ZF(3E-04)	69.57	-	3209232	3209300	0,200,0
chr16	3209316	3209381	ZF(3E-02)	63.64	-	3209316	3209381	0,200,0
chr16	3209418	3209486	ZF(2E-03)	56.52	-	3209418	3209486	0,200,0
chr16	3209502	3209570	ZF(2E-02)	47.83	-	3209502	3209570	0,200,0
chr16	3209586	3209654	ZF(3E-02)	43.48	-	3209586	3209654	0,200,0
chr16	3209670	3209738	ZF(4E-02)	47.83	-	3209670	3209738	0,200,0
chr16	3209754	3209822	ZF(6E-03)	60.87	-	3209754	3209822	0,200,0
chr16	3209838	3209906	ZF(1E-02)	43.48	-	3209838	3209906	0,200,0
chr16	3209922	3209990	ZF(2E-03)	47.83	-	3209922	3209990	0,200,0
chr16	3210060	3210122	ZF(9E-03)	66.67	-	3210060	3210122	0,200,0
chr16	3210192	3210260	ZF(1E+01)	39.13	-	3210192	3210260	0,200,0
chr16	3210276	3210344	ZF(2E-02)	43.48	-	3210276	3210344	0,200,0
chr16	3210360	3210428	ZF(3E-01)	60.87	-	3210360	3210428	0,200,0
chr16	3210444	3210515	ZF(2E+00)	50	-	3210444	3210515	0,200,0
chr16	3212680	3212943	SCAN(3E-28)	59.09	-	3212680	3212943	0,0,200
chr16	3237811	3237927	KRAB-A(4E-09)	60.98	+	3237811	3237927	240,0,0
chr16	3241003	3241071	ZF(4E-03)	56.52	+	3241003	3241071	0,200,0
chr16	3241087	3241155	ZF(5E-03)	52.17	+	3241087	3241155	0,200,0
chr16	3241171	3241239	ZF(3E-03)	56.52	+	3241171	3241239	0,200,0
chr16	3241255	3241323	ZF(1E-01)	47.83	+	3241255	3241323	0,200,0
chr16	3241339	3241407	ZF(5E-03)	52.17	+	3241339	3241407	0,200,0
chr16	3241423	3241491	ZF(7E-04)	65.22	+	3241423	3241491	0,200,0
chr16	3241507	3241575	ZF(1E-04)	65.22	+	3241507	3241575	0,200,0
chr16	3241591	3241659	ZF(2E-04)	69.57	+	3241591	3241659	0,200,0
chr16	3259145	3259429	SCAN(2E-38)	63.16	+	3259145	3259429	0,0,200
chr16	3260743	3260856	KRAB-A(1E-07)	50	+	3260743	3260856	240,0,0
chr16	3262687	3262755	ZF(3E-02)	52.17	+	3262687	3262755	0,200,0
chr16	3262771	3262839	ZF(5E-03)	52.17	+	3262771	3262839	0,200,0
chr16	3262855	3262923	ZF(5E-03)	52.17	+	3262855	3262923	0,200,0
chr16	3262939	3263007	ZF(5E-02)	56.52	+	3262939	3263007	0,200,0
chr16	3263023	3263091	ZF(1E-01)	34.78	+	3263023	3263091	0,200,0
chr16	3341769	3341837	ZF(5E-01)	52.17	-	3341769	3341837	0,200,0
chr16	3341853	3341921	ZF(6E-02)	43.48	-	3341853	3341921	0,200,0
chr16	3341937	3342005	ZF(8E-01)	43.48	-	3341937	3342005	0,200,0
chr16	3342021	3342089	ZF(8E-04)	56.52	-	3342021	3342089	0,200,0
chr16	3342105	3342173	ZF(7E-03)	56.52	-	3342105	3342173	0,200,0
chr16	3401794	3402081	SCAN(2E-44)	73.96	+	3401794	3402081	0,0,200
chr16	3403902	3404021	KRAB-A(1E-09)	55	+	3403902	3404021	240,0,0
chr16	3407503	3407565	ZF(2E-03)	66.67	+	3407503	3407565	0,200,0
chr16	3407665	3407733	ZF(4E-04)	56.52	+	3407665	3407733	0,200,0
chr16	3407749	3407817	ZF(4E-04)	65.22	+	3407749	3407817	0,200,0
chr16	3407833	3407901	ZF(7E-04)	60.87	+	3407833	3407901	0,200,0
chr16	3407917	3407985	ZF(1E-04)	73.91	+	3407917	3407985	0,200,0
chr16	3408088	3408156	ZF(4E-03)	52.17	+	3408088	3408156	0,200,0
chr16	3408172	3408240	ZF(7E-04)	60.87	+	3408172	3408240	0,200,0
chr16	3408256	3408324	ZF(1E-02)	65.22	+	3408256	3408324	0,200,0
chr16	3408340	3408408	ZF(1E-03)	65.22	+	3408340	3408408	0,200,0
chr16	3422873	3423142	SCAN(1E-32)	62.22	+	3422873	3423142	0,0,200
chr16	3427351	3427473	KRAB-A(2E-14)	70.73	+	3427351	3427473	240,0,0
chr16	3431401	3431469	ZF(8E-04)	47.83	+	3431401	3431469	0,200,0
chr16	3431485	3431553	ZF(7E-03)	52.17	+	3431485	3431553	0,200,0
chr16	3431569	3431637	ZF(4E-04)	65.22	+	3431569	3431637	0,200,0
chr16	3431653	3431721	ZF(2E-04)	52.17	+	3431653	3431721	0,200,0
chr16	3431737	3431805	ZF(4E-03)	47.83	+	3431737	3431805	0,200,0
chr16	3491549	3491617	ZF(5E-02)	39.13	-	3491549	3491617	0,200,0
chr16	3491633	3491701	ZF(1E-02)	47.83	-	3491633	3491701	0,200,0
chr16	3491717	3491785	ZF(1E-01)	43.48	-	3491717	3491785	0,200,0
chr16	3491801	3491869	ZF(1E-03)	56.52	-	3491801	3491869	0,200,0
chr16	3491885	3491953	ZF(3E-03)	65.22	-	3491885	3491953	0,200,0
chr16	3491969	3492034	ZF(3E-04)	63.64	-	3491969	3492034	0,200,0
chr16	3499443	3499544	KRAB-A(7E-01)	42.86	-	3499443	3499544	240,0,0
chr16	3506607	3506885	SCAN(3E-40)	68.75	-	3506607	3506885	0,0,200
chr16	3511556	3511843	SCAN(1E-44)	65.63	+	3511556	3511843	0,0,200
chr16	3518148	3518216	ZF(5E-04)	69.57	+	3518148	3518216	0,200,0
chr16	3518232	3518300	ZF(4E-02)	52.17	+	3518232	3518300	0,200,0
chr16	3518316	3518384	ZF(2E-03)	56.52	+	3518316	3518384	0,200,0
chr16	3546436	3546504	ZF(9E-03)	47.83	-	3546436	3546504	0,200,0
chr16	3546520	3546588	ZF(3E+00)	39.13	-	3546520	3546588	0,200,0
chr16	3546604	3546669	ZF(8E+00)	40.91	-	3546604	3546669	0,200,0
chr16	3546907	3546975	ZF(4E+00)	34.78	-	3546907	3546975	0,200,0
chr16	3546991	3547059	ZF(2E-02)	47.83	-	3546991	3547059	0,200,0
chr16	3547075	3547143	ZF(5E-03)	52.17	-	3547075	3547143	0,200,0
chr16	3547159	3547227	ZF(2E-02)	47.83	-	3547159	3547227	0,200,0
chr16	3550842	3550931	KRAB-A(9E-05)	60	-	3550842	3550931	240,0,0
chr16	3713284	3713349	ZF(3E+01)	36.36	-	3713284	3713349	0,200,0
chr16	4465384	4465452	ZF(1E-02)	60.87	+	4465384	4465452	0,200,0
chr16	4466800	4466874	ZF(1E+00)	44	+	4466800	4466874	0,200,0
chr16	4466890	4466964	ZF(2E-01)	36	+	4466890	4466964	0,200,0
chr16	4904948	4905016	ZF(2E-02)	52.17	-	4904948	4905016	0,200,0
chr16	4905032	4905100	ZF(6E-03)	47.83	-	4905032	4905100	0,200,0
chr16	4905116	4905184	ZF(1E-03)	60.87	-	4905116	4905184	0,200,0
chr16	4905200	4905268	ZF(5E-03)	56.52	-	4905200	4905268	0,200,0
chr16	4905284	4905352	ZF(5E-04)	60.87	-	4905284	4905352	0,200,0
chr16	4913420	4913518	KRAB-A(8E-06)	59.46	-	4913420	4913518	240,0,0
chr16	4918441	4918728	SCAN(4E-39)	68.75	-	4918441	4918728	0,0,200
chr16	20277505	20277573	ZF(2E-01)	39.13	+	20277505	20277573	0,200,0
chr16	20278848	20278916	ZF(5E+00)	47.83	+	20278848	20278916	0,200,0
chr16	20278932	20278997	ZF(2E+01)	40.91	+	20278932	20278997	0,200,0
chr16	25545333	25545401	ZF(3E-01)	47.83	-	25545333	25545401	0,200,0
chr16	25545417	25545485	ZF(7E-01)	47.83	-	25545417	25545485	0,200,0
chr16	25545501	25545569	ZF(3E-03)	47.83	-	25545501	25545569	0,200,0
chr16	25545585	25545653	ZF(6E-04)	56.52	-	25545585	25545653	0,200,0
chr16	25545669	25545737	ZF(6E-03)	56.52	-	25545669	25545737	0,200,0
chr16	25545753	25545821	ZF(4E-03)	56.52	-	25545753	25545821	0,200,0
chr16	25557282	25557401	KRAB-A(3E-02)	47.5	-	25557282	25557401	240,0,0
chr16	25562196	25562480	SCAN(3E-35)	60	-	25562196	25562480	0,0,200
chr16	30180426	30180494	ZF(1E+00)	43.48	+	30180426	30180494	0,200,0
chr16	30180693	30180761	ZF(6E-02)	39.13	+	30180693	30180761	0,200,0
chr16	30180777	30180845	ZF(3E-01)	43.48	+	30180777	30180845	0,200,0
chr16	30180867	30180902	ZF(7E+01)	75	+	30180867	30180902	0,200,0
chr16	30772513	30772578	ZF(4E-03)	54.55	+	30772513	30772578	0,200,0
chr16	30772594	30772662	ZF(1E-01)	52.17	+	30772594	30772662	0,200,0
chr16	30772753	30772818	ZF(3E-03)	54.55	+	30772753	30772818	0,200,0
chr16	30772834	30772902	ZF(8E-02)	52.17	+	30772834	30772902	0,200,0
chr16	30772999	30773067	ZF(3E-02)	47.83	+	30772999	30773067	0,200,0
chr16	30773083	30773151	ZF(5E-02)	52.17	+	30773083	30773151	0,200,0
chr16	30773167	30773235	ZF(2E-01)	56.52	+	30773167	30773235	0,200,0
chr16	30773251	30773319	ZF(3E-02)	47.83	+	30773251	30773319	0,200,0
chr16	30773527	30773595	ZF(2E-03)	56.52	+	30773527	30773595	0,200,0
chr16	30773611	30773679	ZF(2E-01)	56.52	+	30773611	30773679	0,200,0
chr16	30773803	30773871	ZF(9E-03)	52.17	+	30773803	30773871	0,200,0
chr16	30773887	30773955	ZF(5E-01)	47.83	+	30773887	30773955	0,200,0
chr16	30792637	30792705	ZF(7E-03)	56.52	+	30792637	30792705	0,200,0
chr16	30792721	30792789	ZF(2E-02)	52.17	+	30792721	30792789	0,200,0
chr16	30792805	30792873	ZF(3E-03)	56.52	+	30792805	30792873	0,200,0
chr16	30792889	30792957	ZF(3E-02)	47.83	+	30792889	30792957	0,200,0
chr16	30792973	30793041	ZF(6E-02)	60.87	+	30792973	30793041	0,200,0
chr16	30793057	30793125	ZF(4E-02)	47.83	+	30793057	30793125	0,200,0
chr16	30793141	30793209	ZF(4E-02)	47.83	+	30793141	30793209	0,200,0
chr16	30793225	30793293	ZF(4E-02)	43.48	+	30793225	30793293	0,200,0
chr16	30903599	30903667	ZF(1E-04)	69.57	-	30903599	30903667	0,200,0
chr16	30903683	30903751	ZF(2E-02)	52.17	-	30903683	30903751	0,200,0
chr16	30903767	30903835	ZF(2E-04)	60.87	-	30903767	30903835	0,200,0
chr16	30903851	30903919	ZF(2E-02)	56.52	-	30903851	30903919	0,200,0
chr16	30903935	30904003	ZF(1E-01)	52.17	-	30903935	30904003	0,200,0
chr16	30904019	30904087	ZF(2E-03)	47.83	-	30904019	30904087	0,200,0
chr16	30904103	30904171	ZF(3E-04)	65.22	-	30904103	30904171	0,200,0
chr16	30904187	30904252	ZF(4E-03)	59.09	-	30904187	30904252	0,200,0
chr16	30904302	30904370	ZF(1E-01)	52.17	-	30904302	30904370	0,200,0
chr16	30904386	30904451	ZF(7E-02)	54.55	-	30904386	30904451	0,200,0
chr16	30911739	30911807	ZF(1E+01)	39.13	-	30911739	30911807	0,200,0
chr16	30911823	30911891	ZF(4E-02)	47.83	-	30911823	30911891	0,200,0
chr16	30911907	30911975	ZF(2E-01)	43.48	-	30911907	30911975	0,200,0
chr16	30911991	30912053	ZF(9E-01)	47.62	-	30911991	30912053	0,200,0
chr16	30914230	30914352	KRAB-A(2E-13)	65.85	-	30914230	30914352	240,0,0
chr16	30934897	30934965	ZF(4E+00)	43.48	-	30934897	30934965	0,200,0
chr16	30934981	30935049	ZF(7E-03)	52.17	-	30934981	30935049	0,200,0
chr16	30935065	30935133	ZF(4E-03)	56.52	-	30935065	30935133	0,200,0
chr16	30935149	30935217	ZF(5E-02)	52.17	-	30935149	30935217	0,200,0
chr16	30935233	30935301	ZF(4E-03)	47.83	-	30935233	30935301	0,200,0
chr16	30935317	30935385	ZF(9E-02)	43.48	-	30935317	30935385	0,200,0
chr16	30935401	30935463	ZF(2E+00)	47.62	-	30935401	30935463	0,200,0
chr16	30937564	30937686	KRAB-A(2E-13)	65.85	-	30937564	30937686	240,0,0
chr16	30949582	30949650	ZF(7E+00)	39.13	-	30949582	30949650	0,200,0
chr16	30949666	30949734	ZF(2E-02)	43.48	-	30949666	30949734	0,200,0
chr16	30951805	30951927	KRAB-A(3E-14)	68.29	-	30951805	30951927	240,0,0
chr16	30963104	30963172	ZF(4E+00)	43.48	-	30963104	30963172	0,200,0
chr16	30963188	30963256	ZF(1E-02)	52.17	-	30963188	30963256	0,200,0
chr16	30963272	30963340	ZF(8E-01)	47.83	-	30963272	30963340	0,200,0
chr16	30963356	30963424	ZF(2E-01)	39.13	-	30963356	30963424	0,200,0
chr16	30963440	30963508	ZF(2E-02)	47.83	-	30963440	30963508	0,200,0
chr16	30963524	30963592	ZF(1E+01)	30.43	-	30963524	30963592	0,200,0
chr16	30963608	30963676	ZF(2E-02)	52.17	-	30963608	30963676	0,200,0
chr16	30965815	30965937	KRAB-A(8E-14)	63.41	-	30965815	30965937	240,0,0
chr16	30988776	30988841	ZF(9E+00)	27.27	-	30988776	30988841	0,200,0
chr16	30988857	30988925	ZF(1E-01)	39.13	-	30988857	30988925	0,200,0
chr16	30988941	30989009	ZF(1E-01)	43.48	-	30988941	30989009	0,200,0
chr16	30989025	30989093	ZF(3E-02)	52.17	-	30989025	30989093	0,200,0
chr16	30989109	30989177	ZF(2E-01)	39.13	-	30989109	30989177	0,200,0
chr16	30989193	30989261	ZF(4E-02)	52.17	-	30989193	30989261	0,200,0
chr16	30989277	30989345	ZF(7E-02)	34.78	-	30989277	30989345	0,200,0
chr16	30989361	30989429	ZF(1E-02)	47.83	-	30989361	30989429	0,200,0
chr16	30989445	30989513	ZF(1E-02)	52.17	-	30989445	30989513	0,200,0
chr16	30989529	30989597	ZF(1E-02)	47.83	-	30989529	30989597	0,200,0
chr16	30989613	30989681	ZF(1E-02)	56.52	-	30989613	30989681	0,200,0
chr16	30989709	30989762	ZF(3E+01)	44.44	-	30989709	30989762	0,200,0
chr16	30994588	30994710	KRAB-A(4E-13)	65.85	-	30994588	30994710	240,0,0
chr16	31170539	31170607	ZF(4E-01)	47.83	-	31170539	31170607	0,200,0
chr16	31170701	31170769	ZF(1E-01)	43.48	-	31170701	31170769	0,200,0
chr16	31170857	31170925	ZF(1E-01)	47.83	-	31170857	31170925	0,200,0
chr16	31171136	31171204	ZF(6E+00)	39.13	-	31171136	31171204	0,200,0
chr16	31171301	31171369	ZF(9E-01)	39.13	-	31171301	31171369	0,200,0
chr16	31171385	31171453	ZF(1E-04)	73.91	-	31171385	31171453	0,200,0
chr16	31171469	31171537	ZF(3E-04)	69.57	-	31171469	31171537	0,200,0
chr16	31171553	31171621	ZF(3E-03)	60.87	-	31171553	31171621	0,200,0
chr16	31171637	31171705	ZF(2E-04)	69.57	-	31171637	31171705	0,200,0
chr16	31171721	31171789	ZF(1E-03)	56.52	-	31171721	31171789	0,200,0
chr16	31171805	31171873	ZF(9E-04)	56.52	-	31171805	31171873	0,200,0
chr16	31171889	31171957	ZF(6E-04)	56.52	-	31171889	31171957	0,200,0
chr16	31171973	31172041	ZF(9E-04)	52.17	-	31171973	31172041	0,200,0
chr16	31172057	31172125	ZF(7E-02)	47.83	-	31172057	31172125	0,200,0
chr16	31172141	31172209	ZF(2E-03)	47.83	-	31172141	31172209	0,200,0
chr16	31172225	31172293	ZF(1E-04)	73.91	-	31172225	31172293	0,200,0
chr16	31172309	31172374	ZF(2E-03)	54.55	-	31172309	31172374	0,200,0
chr16	31172393	31172461	ZF(4E-04)	60.87	-	31172393	31172461	0,200,0
chr16	31379617	31379733	SET(9E-03)	35	+	31379617	31379733	0,0,0
chr16	31382144	31382308	SET(2E-05)	38.18	+	31382144	31382308	0,0,0
chr16	31382383	31382511	SET(1E-04)	31.82	+	31382383	31382511	0,0,0
chr16	31465710	31465778	ZF(7E-03)	52.17	-	31465710	31465778	0,200,0
chr16	31469211	31469279	ZF(2E-02)	52.17	-	31469211	31469279	0,200,0
chr16	31469295	31469363	ZF(4E-02)	39.13	-	31469295	31469363	0,200,0
chr16	31469667	31469735	ZF(2E-02)	52.17	-	31469667	31469735	0,200,0
chr16	31469751	31469819	ZF(8E-02)	34.78	-	31469751	31469819	0,200,0
chr16	31469835	31469903	ZF(7E-01)	43.48	-	31469835	31469903	0,200,0
chr16	31469919	31469987	ZF(2E-02)	43.48	-	31469919	31469987	0,200,0
chr16	31470003	31470071	ZF(2E-02)	47.83	-	31470003	31470071	0,200,0
chr16	31470087	31470155	ZF(3E-02)	52.17	-	31470087	31470155	0,200,0
chr16	31470171	31470239	ZF(4E-03)	56.52	-	31470171	31470239	0,200,0
chr16	31472428	31472490	ZF(9E+00)	38.1	-	31472428	31472490	0,200,0
chr16	31472506	31472574	ZF(1E-02)	56.52	-	31472506	31472574	0,200,0
chr16	31472590	31472658	ZF(2E+00)	39.13	-	31472590	31472658	0,200,0
chr16	31472674	31472742	ZF(8E-01)	39.13	-	31472674	31472742	0,200,0
chr16	31472758	31472826	ZF(1E+00)	39.13	-	31472758	31472826	0,200,0
chr16	31485613	31485681	ZF(5E-02)	39.13	+	31485613	31485681	0,200,0
chr16	31485694	31485762	ZF(1E-02)	52.17	+	31485694	31485762	0,200,0
chr16	31486186	31486254	ZF(3E-02)	39.13	+	31486186	31486254	0,200,0
chr16	31486267	31486335	ZF(6E-01)	47.83	+	31486267	31486335	0,200,0
chr16	31486351	31486419	ZF(2E-01)	34.78	+	31486351	31486419	0,200,0
chr16	31486591	31486659	ZF(4E-02)	30.43	+	31486591	31486659	0,200,0
chr16	31486672	31486740	ZF(2E+01)	39.13	+	31486672	31486740	0,200,0
chr16	31486864	31486932	ZF(7E-02)	34.78	+	31486864	31486932	0,200,0
chr16	31486945	31487013	ZF(8E-01)	30.43	+	31486945	31487013	0,200,0
chr16	31487194	31487262	ZF(2E+00)	39.13	+	31487194	31487262	0,200,0
chr16	31487320	31487388	ZF(3E-02)	43.48	+	31487320	31487388	0,200,0
chr16	31487401	31487469	ZF(1E+01)	39.13	+	31487401	31487469	0,200,0
chr16	31487932	31487991	ZF(3E+01)	40	+	31487932	31487991	0,200,0
chr16	31488013	31488081	ZF(6E+00)	34.78	+	31488013	31488081	0,200,0
chr16	31488343	31488408	ZF(6E+01)	27.27	+	31488343	31488408	0,200,0
chr16	31488625	31488693	ZF(8E-02)	30.43	+	31488625	31488693	0,200,0
chr16	31488706	31488774	ZF(7E+00)	30.43	+	31488706	31488774	0,200,0
chr16	31489078	31489146	ZF(1E-01)	30.43	+	31489078	31489146	0,200,0
chr16	31489159	31489227	ZF(1E+00)	43.48	+	31489159	31489227	0,200,0
chr16	31489243	31489311	ZF(2E-02)	39.13	+	31489243	31489311	0,200,0
chr16	31489366	31489434	ZF(9E-02)	30.43	+	31489366	31489434	0,200,0
chr16	31489447	31489515	ZF(4E-02)	47.83	+	31489447	31489515	0,200,0
chr16	31489564	31489629	ZF(7E-01)	50	+	31489564	31489629	0,200,0
chr16	31490071	31490130	ZF(2E+01)	38.1	+	31490071	31490130	0,200,0
chr16	31490227	31490295	ZF(1E-01)	47.83	+	31490227	31490295	0,200,0
chr16	31490503	31490571	ZF(7E-02)	30.43	+	31490503	31490571	0,200,0
chr16	31490584	31490652	ZF(6E+01)	43.48	+	31490584	31490652	0,200,0
chr16	31490668	31490736	ZF(2E+00)	39.13	+	31490668	31490736	0,200,0
chr16	31490755	31490823	ZF(4E-01)	30.43	+	31490755	31490823	0,200,0
chr16	31857188	31857256	ZF(3E-02)	47.83	-	31857188	31857256	0,200,0
chr16	31857276	31857344	ZF(2E+00)	39.13	-	31857276	31857344	0,200,0
chr16	31857361	31857423	ZF(7E-02)	57.14	-	31857361	31857423	0,200,0
chr16	31882118	31882186	ZF(4E+00)	43.48	-	31882118	31882186	0,200,0
chr16	31882287	31882352	ZF(1E-01)	50	-	31882287	31882352	0,200,0
chr16	31882453	31882521	ZF(2E-02)	56.52	-	31882453	31882521	0,200,0
chr16	32054286	32054351	ZF(1E+00)	50	-	32054286	32054351	0,200,0
chr16	32054365	32054433	ZF(8E+00)	47.83	-	32054365	32054433	0,200,0
chr16	32054449	32054517	ZF(5E-02)	52.17	-	32054449	32054517	0,200,0
chr16	32054533	32054601	ZF(4E-04)	65.22	-	32054533	32054601	0,200,0
chr16	32054701	32054769	ZF(8E-03)	56.52	-	32054701	32054769	0,200,0
chr16	32054785	32054853	ZF(8E+00)	47.83	-	32054785	32054853	0,200,0
chr16	32054869	32054937	ZF(1E-03)	52.17	-	32054869	32054937	0,200,0
chr16	32054953	32055021	ZF(2E+00)	39.13	-	32054953	32055021	0,200,0
chr16	32055205	32055270	ZF(3E+01)	43.48	-	32055205	32055270	0,200,0
chr16	32184607	32184729	KRAB-A(9E-14)	70.73	+	32184607	32184729	240,0,0
chr16	32221348	32221416	ZF(2E-03)	43.48	+	32221348	32221416	0,200,0
chr16	32221432	32221500	ZF(1E-03)	52.17	+	32221432	32221500	0,200,0
chr16	32221516	32221584	ZF(4E-03)	52.17	+	32221516	32221584	0,200,0
chr16	32221600	32221668	ZF(4E-03)	56.52	+	32221600	32221668	0,200,0
chr16	32221684	32221752	ZF(5E-02)	47.83	+	32221684	32221752	0,200,0
chr16	32221768	32221836	ZF(2E-03)	60.87	+	32221768	32221836	0,200,0
chr16	32221852	32221920	ZF(7E-02)	52.17	+	32221852	32221920	0,200,0
chr16	32221936	32222004	ZF(2E-02)	47.83	+	32221936	32222004	0,200,0
chr16	32222020	32222088	ZF(5E-02)	56.52	+	32222020	32222088	0,200,0
chr16	32222104	32222172	ZF(4E-04)	60.87	+	32222104	32222172	0,200,0
chr16	32222188	32222256	ZF(1E-02)	56.52	+	32222188	32222256	0,200,0
chr16	32222270	32222335	ZF(3E+00)	45.45	+	32222270	32222335	0,200,0
chr16	32348111	32348233	KRAB-A(6E-16)	80.49	+	32348111	32348233	240,0,0
chr16	32380432	32380497	ZF(2E+00)	40.91	+	32380432	32380497	0,200,0
chr16	32380606	32380674	ZF(2E-03)	60.87	+	32380606	32380674	0,200,0
chr16	32380690	32380758	ZF(3E-02)	52.17	+	32380690	32380758	0,200,0
chr16	32380774	32380842	ZF(3E-03)	56.52	+	32380774	32380842	0,200,0
chr16	32380858	32380926	ZF(4E-03)	56.52	+	32380858	32380926	0,200,0
chr16	32380942	32381010	ZF(2E-03)	56.52	+	32380942	32381010	0,200,0
chr16	32381026	32381094	ZF(4E+00)	52.17	+	32381026	32381094	0,200,0
chr16	32381110	32381178	ZF(2E-03)	56.52	+	32381110	32381178	0,200,0
chr16	32381194	32381262	ZF(2E-02)	60.87	+	32381194	32381262	0,200,0
chr16	32381278	32381346	ZF(4E-02)	47.83	+	32381278	32381346	0,200,0
chr16	32381362	32381430	ZF(1E-03)	52.17	+	32381362	32381430	0,200,0
chr16	32381446	32381514	ZF(1E-03)	52.17	+	32381446	32381514	0,200,0
chr16	32381530	32381598	ZF(3E-03)	56.52	+	32381530	32381598	0,200,0
chr16	32381614	32381682	ZF(7E-04)	52.17	+	32381614	32381682	0,200,0
chr16	45166199	45166321	KRAB-A(2E-13)	63.41	+	45166199	45166321	240,0,0
chr16	45167369	45167437	ZF(2E-02)	43.48	+	45167369	45167437	0,200,0
chr16	45167462	45167521	ZF(5E+01)	40	+	45167462	45167521	0,200,0
chr16	45167618	45167680	ZF(3E+01)	23.81	+	45167618	45167680	0,200,0
chr16	45167701	45167763	ZF(6E+00)	33.33	+	45167701	45167763	0,200,0
chr16	45167784	45167852	ZF(6E-02)	47.83	+	45167784	45167852	0,200,0
chr16	45167868	45167936	ZF(2E-01)	52.17	+	45167868	45167936	0,200,0
chr16	45167952	45168020	ZF(2E+00)	47.83	+	45167952	45168020	0,200,0
chr16	45168043	45168102	ZF(2E+01)	50	+	45168043	45168102	0,200,0
chr16	45168118	45168186	ZF(3E-02)	52.17	+	45168118	45168186	0,200,0
chr16	45495808	45495876	ZF(2E-02)	47.83	-	45495808	45495876	0,200,0
chr16	45495891	45495956	ZF(2E-02)	59.09	-	45495891	45495956	0,200,0
chr16	45495975	45496043	ZF(8E-03)	47.83	-	45495975	45496043	0,200,0
chr16	45496059	45496127	ZF(6E-01)	47.83	-	45496059	45496127	0,200,0
chr16	45496156	45496209	ZF(2E+01)	44.44	-	45496156	45496209	0,200,0
chr16	45496225	45496293	ZF(1E-03)	52.17	-	45496225	45496293	0,200,0
chr16	45496309	45496377	ZF(8E-03)	47.83	-	45496309	45496377	0,200,0
chr16	45496393	45496461	ZF(7E-01)	47.83	-	45496393	45496461	0,200,0
chr16	45496491	45496544	ZF(9E+01)	38.89	-	45496491	45496544	0,200,0
chr16	45496560	45496628	ZF(7E-02)	52.17	-	45496560	45496628	0,200,0
chr16	45496644	45496712	ZF(1E-02)	47.83	-	45496644	45496712	0,200,0
chr16	45496728	45496796	ZF(7E-01)	43.48	-	45496728	45496796	0,200,0
chr16	45496896	45496967	ZF(7E-03)	58.33	-	45496896	45496967	0,200,0
chr16	45496983	45497051	ZF(5E-02)	52.17	-	45496983	45497051	0,200,0
chr16	45497067	45497135	ZF(5E-01)	47.83	-	45497067	45497135	0,200,0
chr16	45514560	45514682	KRAB-A(8E-15)	73.17	-	45514560	45514682	240,0,0
chr16	45604570	45604617	ZF(6E+01)	50	-	45604570	45604617	0,200,0
chr16	45786760	45786828	ZF(2E+01)	47.83	+	45786760	45786828	0,200,0
chr16	48812917	48812985	ZF(2E+01)	30.43	-	48812917	48812985	0,200,0
chr16	48922584	48922646	ZF(6E+01)	28.57	-	48922584	48922646	0,200,0
chr16	48923064	48923132	ZF(8E-01)	43.48	-	48923064	48923132	0,200,0
chr16	48923151	48923219	ZF(3E+00)	39.13	-	48923151	48923219	0,200,0
chr16	48923598	48923666	ZF(6E+00)	43.48	-	48923598	48923666	0,200,0
chr16	48923862	48923933	ZF(1E+00)	41.67	-	48923862	48923933	0,200,0
chr16	48923955	48924017	ZF(2E+01)	38.1	-	48923955	48924017	0,200,0
chr16	48924045	48924113	ZF(2E+00)	34.78	-	48924045	48924113	0,200,0
chr16	48924498	48924569	ZF(1E+01)	29.17	-	48924498	48924569	0,200,0
chr16	48924714	48924782	ZF(2E+01)	43.48	-	48924714	48924782	0,200,0
chr16	48925155	48925220	ZF(2E+01)	31.82	-	48925155	48925220	0,200,0
chr16	48925275	48925343	ZF(1E-01)	39.13	-	48925275	48925343	0,200,0
chr16	48925359	48925427	ZF(2E-02)	52.17	-	48925359	48925427	0,200,0
chr16	48925443	48925511	ZF(2E+00)	34.78	-	48925443	48925511	0,200,0
chr16	48925527	48925595	ZF(2E-02)	56.52	-	48925527	48925595	0,200,0
chr16	49019984	49020049	ZF(4E+01)	34.78	-	49019984	49020049	0,200,0
chr16	50444577	50444627	ZF(1E+01)	47.06	-	50444577	50444627	0,200,0
chr16	50444643	50444711	ZF(6E-03)	52.17	-	50444643	50444711	0,200,0
chr16	50444958	50445026	ZF(2E-02)	47.83	-	50444958	50445026	0,200,0
chr16	50445042	50445104	ZF(2E+00)	47.62	-	50445042	50445104	0,200,0
chr16	50445747	50445815	ZF(8E-02)	39.13	-	50445747	50445815	0,200,0
chr16	50445843	50445911	ZF(7E-03)	47.83	-	50445843	50445911	0,200,0
chr16	50446614	50446682	ZF(4E-02)	52.17	-	50446614	50446682	0,200,0
chr16	50446698	50446766	ZF(1E+00)	47.83	-	50446698	50446766	0,200,0
chr16	52719647	52719766	KRAB-A(2E-10)	55	+	52719647	52719766	240,0,0
chr16	57457040	57457108	ZF(8E-03)	43.48	-	57457040	57457108	0,200,0
chr16	57457124	57457189	ZF(1E-02)	59.09	-	57457124	57457189	0,200,0
chr16	57457907	57457963	ZF(4E+00)	47.37	-	57457907	57457963	0,200,0
chr16	57457979	57458047	ZF(9E-01)	39.13	-	57457979	57458047	0,200,0
chr16	57458063	57458131	ZF(1E-01)	43.48	-	57458063	57458131	0,200,0
chr16	57458147	57458215	ZF(6E-03)	47.83	-	57458147	57458215	0,200,0
chr16	57458243	57458299	ZF(6E+01)	31.58	-	57458243	57458299	0,200,0
chr16	57458318	57458386	ZF(4E-03)	47.83	-	57458318	57458386	0,200,0
chr16	57458402	57458470	ZF(8E-04)	60.87	-	57458402	57458470	0,200,0
chr16	57458486	57458554	ZF(5E-03)	52.17	-	57458486	57458554	0,200,0
chr16	57458696	57458764	ZF(3E+01)	30.43	-	57458696	57458764	0,200,0
chr16	57458783	57458848	ZF(8E+01)	27.27	-	57458783	57458848	0,200,0
chr16	58752815	58752883	ZF(5E+01)	30.43	+	58752815	58752883	0,200,0
chr16	67363759	67363827	ZF(2E-02)	39.13	+	67363759	67363827	0,200,0
chr16	67363843	67363911	ZF(7E-02)	43.48	+	67363843	67363911	0,200,0
chr16	67368555	67368626	ZF(9E-01)	45.83	+	67368555	67368626	0,200,0
chr16	67372539	67372607	ZF(4E-01)	39.13	+	67372539	67372607	0,200,0
chr16	67373247	67373318	ZF(2E+01)	29.17	+	67373247	67373318	0,200,0
chr16	67378652	67378717	ZF(7E+00)	31.82	+	67378652	67378717	0,200,0
chr16	67380469	67380540	ZF(8E-01)	41.67	+	67380469	67380540	0,200,0
chr16	67380565	67380603	ZF(5E+01)	46.15	+	67380565	67380603	0,200,0
chr16	68346034	68346156	KRAB-A(1E-16)	73.17	+	68346034	68346156	240,0,0
chr16	68351445	68351513	ZF(9E-03)	47.83	+	68351445	68351513	0,200,0
chr16	68351574	68351642	ZF(5E-02)	47.83	+	68351574	68351642	0,200,0
chr16	68351658	68351726	ZF(9E-02)	39.13	+	68351658	68351726	0,200,0
chr16	68351742	68351810	ZF(6E-03)	52.17	+	68351742	68351810	0,200,0
chr16	68351826	68351894	ZF(1E-01)	43.48	+	68351826	68351894	0,200,0
chr16	68351910	68351978	ZF(2E-03)	56.52	+	68351910	68351978	0,200,0
chr16	68351994	68352062	ZF(3E-02)	34.78	+	68351994	68352062	0,200,0
chr16	68352162	68352230	ZF(2E-01)	43.48	+	68352162	68352230	0,200,0
chr16	68352303	68352371	ZF(1E-02)	43.48	+	68352303	68352371	0,200,0
chr16	68352387	68352455	ZF(2E-03)	56.52	+	68352387	68352455	0,200,0
chr16	68352471	68352539	ZF(3E-02)	60.87	+	68352471	68352539	0,200,0
chr16	68352555	68352623	ZF(4E-03)	47.83	+	68352555	68352623	0,200,0
chr16	68352639	68352707	ZF(4E-04)	56.52	+	68352639	68352707	0,200,0
chr16	71303644	71303712	ZF(2E-01)	39.13	-	71303644	71303712	0,200,0
chr16	71303728	71303796	ZF(5E-01)	39.13	-	71303728	71303796	0,200,0
chr16	71303812	71303880	ZF(5E-03)	43.48	-	71303812	71303880	0,200,0
chr16	71303896	71303964	ZF(1E+00)	47.83	-	71303896	71303964	0,200,0
chr16	71303980	71304048	ZF(6E-03)	52.17	-	71303980	71304048	0,200,0
chr16	71304064	71304132	ZF(2E-02)	43.48	-	71304064	71304132	0,200,0
chr16	71304148	71304216	ZF(5E-03)	52.17	-	71304148	71304216	0,200,0
chr16	71304232	71304300	ZF(7E-02)	47.83	-	71304232	71304300	0,200,0
chr16	71304316	71304384	ZF(1E-02)	52.17	-	71304316	71304384	0,200,0
chr16	71304400	71304468	ZF(8E-03)	43.48	-	71304400	71304468	0,200,0
chr16	71304484	71304552	ZF(2E-01)	43.48	-	71304484	71304552	0,200,0
chr16	71304568	71304636	ZF(2E-02)	47.83	-	71304568	71304636	0,200,0
chr16	71304652	71304720	ZF(2E+00)	43.48	-	71304652	71304720	0,200,0
chr16	71304736	71304804	ZF(3E-03)	52.17	-	71304736	71304804	0,200,0
chr16	71304820	71304888	ZF(3E-02)	47.83	-	71304820	71304888	0,200,0
chr16	71304904	71304972	ZF(5E-02)	47.83	-	71304904	71304972	0,200,0
chr16	71309585	71309707	KRAB-A(2E-15)	75.61	-	71309585	71309707	240,0,0
chr16	71330871	71330939	ZF(1E-03)	52.17	-	71330871	71330939	0,200,0
chr16	71330955	71331023	ZF(3E-02)	60.87	-	71330955	71331023	0,200,0
chr16	71331039	71331107	ZF(3E-02)	43.48	-	71331039	71331107	0,200,0
chr16	71331123	71331191	ZF(2E-03)	56.52	-	71331123	71331191	0,200,0
chr16	71331207	71331275	ZF(6E-02)	47.83	-	71331207	71331275	0,200,0
chr16	71331291	71331359	ZF(6E-02)	43.48	-	71331291	71331359	0,200,0
chr16	71331375	71331443	ZF(7E-04)	47.83	-	71331375	71331443	0,200,0
chr16	71331459	71331527	ZF(4E-03)	47.83	-	71331459	71331527	0,200,0
chr16	71331543	71331611	ZF(1E-02)	52.17	-	71331543	71331611	0,200,0
chr16	71334422	71334544	KRAB-A(6E-13)	65.85	-	71334422	71334544	240,0,0
chr16	71728455	71728523	ZF(1E+00)	47.83	-	71728455	71728523	0,200,0
chr16	72674710	72674778	ZF(1E+01)	26.09	-	72674710	72674778	0,200,0
chr16	72675319	72675384	ZF(2E+01)	31.82	-	72675319	72675384	0,200,0
chr16	72677503	72677568	ZF(2E+00)	36.36	-	72677503	72677568	0,200,0
chr16	72677656	72677721	ZF(9E+01)	40.91	-	72677656	72677721	0,200,0
chr16	72678004	72678066	ZF(3E+01)	42.86	-	72678004	72678066	0,200,0
chr16	72678085	72678153	ZF(5E+01)	30.43	-	72678085	72678153	0,200,0
chr16	72839958	72840023	ZF(4E+00)	31.82	-	72839958	72840023	0,200,0
chr16	72840117	72840185	ZF(1E+01)	30.43	-	72840117	72840185	0,200,0
chr16	75109168	75109290	KRAB-A(2E-15)	65.85	+	75109168	75109290	240,0,0
chr16	75115129	75115197	ZF(2E-02)	47.83	+	75115129	75115197	0,200,0
chr16	75115213	75115281	ZF(4E-04)	52.17	+	75115213	75115281	0,200,0
chr16	75115297	75115365	ZF(6E-04)	52.17	+	75115297	75115365	0,200,0
chr16	75115381	75115449	ZF(3E-03)	47.83	+	75115381	75115449	0,200,0
chr16	75115465	75115533	ZF(3E-02)	47.83	+	75115465	75115533	0,200,0
chr16	75115549	75115617	ZF(7E-04)	56.52	+	75115549	75115617	0,200,0
chr16	75115633	75115701	ZF(1E-03)	56.52	+	75115633	75115701	0,200,0
chr16	75115717	75115785	ZF(3E-03)	60.87	+	75115717	75115785	0,200,0
chr16	84915584	84915901	BTB(3E-24)	35.85	+	84915584	84915901	0,0,0
chr16	88822268	88822336	ZF(4E+00)	34.78	+	88822268	88822336	0,200,0
chr16	88822940	88823002	ZF(2E-01)	47.62	+	88822940	88823002	0,200,0
chr16	88823177	88823245	ZF(4E-01)	30.43	+	88823177	88823245	0,200,0
chr16	88922225	88922293	ZF(8E+00)	39.13	+	88922225	88922293	0,200,0
chr16	89080199	89080264	ZF(9E-01)	50	-	89080199	89080264	0,200,0
chr16	89080280	89080348	ZF(2E-02)	47.83	-	89080280	89080348	0,200,0
chr16	89082828	89082896	ZF(4E-02)	52.17	-	89082828	89082896	0,200,0
chr16	89082906	89082974	ZF(3E-02)	39.13	-	89082906	89082974	0,200,0
chr16	89082999	89083067	ZF(6E+00)	30.43	-	89082999	89083067	0,200,0
chr16	89631389	89631511	KRAB-A(2E-17)	75.61	+	89631389	89631511	240,0,0
chr16	89635610	89635675	ZF(9E+00)	45.45	+	89635610	89635675	0,200,0
chr16	89635694	89635762	ZF(6E+00)	43.48	+	89635694	89635762	0,200,0
chr16	89635778	89635846	ZF(6E-02)	43.48	+	89635778	89635846	0,200,0
chr16	89635862	89635930	ZF(2E-02)	52.17	+	89635862	89635930	0,200,0
chr16	89635946	89636014	ZF(4E-03)	56.52	+	89635946	89636014	0,200,0
chr16	89636030	89636098	ZF(4E-03)	56.52	+	89636030	89636098	0,200,0
chr16	89636114	89636182	ZF(3E-03)	52.17	+	89636114	89636182	0,200,0
chr16	89636198	89636266	ZF(5E-02)	47.83	+	89636198	89636266	0,200,0
chr16	89636282	89636350	ZF(2E-02)	39.13	+	89636282	89636350	0,200,0
chr16	89636366	89636434	ZF(7E-04)	56.52	+	89636366	89636434	0,200,0
chr16	89636450	89636518	ZF(5E-04)	52.17	+	89636450	89636518	0,200,0
chr16	89636534	89636602	ZF(2E-03)	52.17	+	89636534	89636602	0,200,0
chr16	89636618	89636686	ZF(1E-02)	47.83	+	89636618	89636686	0,200,0
chr16	89636702	89636767	ZF(2E-01)	54.55	+	89636702	89636767	0,200,0
chr16	89636786	89636854	ZF(8E-03)	47.83	+	89636786	89636854	0,200,0
chr16	90161464	90161532	ZF(1E-02)	34.78	+	90161464	90161532	0,200,0
chr16	90161618	90161683	ZF(3E+00)	31.82	+	90161618	90161683	0,200,0
chr16	90161705	90161776	ZF(2E+00)	33.33	+	90161705	90161776	0,200,0
chr16	90495548	90495616	ZF(1E-02)	60.87	-	90495548	90495616	0,200,0
chr16	90495632	90495688	ZF(6E+00)	52.63	-	90495632	90495688	0,200,0
chr16	90519028	90519144	KRAB-A(3E-03)	35	-	90519028	90519144	240,0,0
chr16_random	22639	22704	ZF(6E-02)	50	-	22639	22704	0,200,0
chr16_random	22720	22788	ZF(1E-03)	47.83	-	22720	22788	0,200,0
chr16_random	4439339	4439440	SCAN(4E-01)	42.5	+	4439339	4439440	0,0,200
chr16_random	5437912	5437998	BTB(1E-01)	41.38	+	5437912	5437998	0,0,0
chr16_random	5443193	5443291	BTB(8E-01)	33.33	+	5443193	5443291	0,0,0
chr17	1761870	1762019	SET(7E-03)	29.09	-	1761870	1762019	0,0,0
chr17	2041983	2042330	BTB(6E-20)	36.97	+	2041983	2042330	0,0,0
chr17	2043543	2043611	ZF(7E-02)	39.13	+	2043543	2043611	0,200,0
chr17	2043627	2043695	ZF(3E-03)	43.48	+	2043627	2043695	0,200,0
chr17	2043711	2043779	ZF(1E-01)	39.13	+	2043711	2043779	0,200,0
chr17	2043795	2043863	ZF(1E-01)	39.13	+	2043795	2043863	0,200,0
chr17	4292884	4293063	BTB(2E-01)	28.38	-	4292884	4293063	0,0,0
chr17	4311745	4311816	BTB(1E-01)	50	-	4311745	4311816	0,0,0
chr17	5167459	5167527	ZF(4E-01)	34.78	+	5167459	5167527	0,200,0
chr17	5198740	5198808	ZF(1E-03)	43.48	+	5198740	5198808	0,200,0
chr17	5198824	5198892	ZF(6E-04)	52.17	+	5198824	5198892	0,200,0
chr17	5198908	5198976	ZF(7E-03)	43.48	+	5198908	5198976	0,200,0
chr17	5198992	5199060	ZF(1E-03)	56.52	+	5198992	5199060	0,200,0
chr17	5199076	5199144	ZF(2E-03)	47.83	+	5199076	5199144	0,200,0
chr17	5199160	5199228	ZF(2E-03)	43.48	+	5199160	5199228	0,200,0
chr17	5199244	5199312	ZF(2E-02)	52.17	+	5199244	5199312	0,200,0
chr17	5199328	5199396	ZF(9E-03)	47.83	+	5199328	5199396	0,200,0
chr17	5199412	5199480	ZF(7E-03)	52.17	+	5199412	5199480	0,200,0
chr17	5199496	5199564	ZF(3E-03)	52.17	+	5199496	5199564	0,200,0
chr17	5199580	5199648	ZF(2E+00)	30.43	+	5199580	5199648	0,200,0
chr17	5199664	5199732	ZF(3E-03)	47.83	+	5199664	5199732	0,200,0
chr17	5199748	5199816	ZF(8E-04)	52.17	+	5199748	5199816	0,200,0
chr17	5206363	5206419	ZF(4E+01)	36.84	+	5206363	5206419	0,200,0
chr17	5212611	5212679	ZF(1E-01)	43.48	-	5212611	5212679	0,200,0
chr17	5212695	5212763	ZF(3E-03)	52.17	-	5212695	5212763	0,200,0
chr17	5212779	5212847	ZF(3E-02)	39.13	-	5212779	5212847	0,200,0
chr17	5212863	5212931	ZF(7E-04)	60.87	-	5212863	5212931	0,200,0
chr17	5212947	5213015	ZF(7E-03)	43.48	-	5212947	5213015	0,200,0
chr17	5216525	5216806	SCAN(5E-42)	80	-	5216525	5216806	0,0,200
chr17	5221440	5221505	ZF(9E+01)	36.36	-	5221440	5221505	0,200,0
chr17	5221524	5221592	ZF(6E+00)	47.83	-	5221524	5221592	0,200,0
chr17	5221608	5221676	ZF(3E-02)	39.13	-	5221608	5221676	0,200,0
chr17	5221692	5221760	ZF(6E+00)	47.83	-	5221692	5221760	0,200,0
chr17	5290368	5290436	ZF(1E-01)	34.78	-	5290368	5290436	0,200,0
chr17	5290452	5290520	ZF(3E-04)	56.52	-	5290452	5290520	0,200,0
chr17	5290536	5290604	ZF(2E-03)	56.52	-	5290536	5290604	0,200,0
chr17	5290620	5290688	ZF(6E-04)	52.17	-	5290620	5290688	0,200,0
chr17	5290863	5290931	ZF(5E-01)	39.13	-	5290863	5290931	0,200,0
chr17	5290947	5291015	ZF(7E-03)	47.83	-	5290947	5291015	0,200,0
chr17	5291031	5291099	ZF(1E-03)	43.48	-	5291031	5291099	0,200,0
chr17	5291115	5291183	ZF(3E-03)	47.83	-	5291115	5291183	0,200,0
chr17	5291199	5291267	ZF(7E-04)	52.17	-	5291199	5291267	0,200,0
chr17	5291283	5291345	ZF(3E+00)	42.86	-	5291283	5291345	0,200,0
chr17	5291442	5291510	ZF(4E-01)	39.13	-	5291442	5291510	0,200,0
chr17	5291526	5291594	ZF(2E-02)	47.83	-	5291526	5291594	0,200,0
chr17	5291610	5291678	ZF(9E-04)	47.83	-	5291610	5291678	0,200,0
chr17	5291694	5291762	ZF(6E-04)	52.17	-	5291694	5291762	0,200,0
chr17	5291778	5291846	ZF(7E-04)	52.17	-	5291778	5291846	0,200,0
chr17	5291862	5291924	ZF(1E+00)	47.62	-	5291862	5291924	0,200,0
chr17	5292018	5292086	ZF(9E-01)	34.78	-	5292018	5292086	0,200,0
chr17	5292102	5292170	ZF(1E-03)	52.17	-	5292102	5292170	0,200,0
chr17	5292186	5292254	ZF(7E-04)	47.83	-	5292186	5292254	0,200,0
chr17	5292270	5292338	ZF(2E-02)	52.17	-	5292270	5292338	0,200,0
chr17	5292354	5292422	ZF(6E-04)	52.17	-	5292354	5292422	0,200,0
chr17	5292438	5292500	ZF(5E+00)	47.62	-	5292438	5292500	0,200,0
chr17	5292597	5292665	ZF(1E-02)	43.48	-	5292597	5292665	0,200,0
chr17	5292681	5292746	ZF(2E-02)	45.45	-	5292681	5292746	0,200,0
chr17	5292765	5292833	ZF(4E-02)	52.17	-	5292765	5292833	0,200,0
chr17	5292849	5292917	ZF(4E-02)	47.83	-	5292849	5292917	0,200,0
chr17	5292933	5293001	ZF(5E-03)	52.17	-	5292933	5293001	0,200,0
chr17	5293017	5293085	ZF(3E-03)	52.17	-	5293017	5293085	0,200,0
chr17	5293101	5293169	ZF(3E-02)	47.83	-	5293101	5293169	0,200,0
chr17	5293185	5293253	ZF(2E-04)	56.52	-	5293185	5293253	0,200,0
chr17	7029048	7029281	BTB(3E-03)	28.21	+	7029048	7029281	0,0,0
chr17	7184482	7184577	BTB(6E-05)	65.63	+	7184482	7184577	0,0,0
chr17	7184791	7185027	BTB(4E-09)	24.05	+	7184791	7185027	0,0,0
chr17	7187662	7187730	ZF(9E-01)	47.83	+	7187662	7187730	0,200,0
chr17	7187829	7187897	ZF(3E-02)	52.17	+	7187829	7187897	0,200,0
chr17	7188111	7188179	ZF(3E-02)	47.83	+	7188111	7188179	0,200,0
chr17	7188613	7188681	ZF(2E+01)	47.83	+	7188613	7188681	0,200,0
chr17	7635589	7635657	ZF(3E+00)	34.78	-	7635589	7635657	0,200,0
chr17	7635706	7635774	ZF(2E+00)	30.43	-	7635706	7635774	0,200,0
chr17	7636789	7636851	ZF(1E+01)	42.86	-	7636789	7636851	0,200,0
chr17	7638749	7638817	ZF(2E+00)	43.48	-	7638749	7638817	0,200,0
chr17	7638974	7639036	ZF(5E+00)	42.86	-	7638974	7639036	0,200,0
chr17	7639556	7639684	BTB(4E-09)	58.14	-	7639556	7639684	0,0,0
chr17	8457526	8457594	ZF(1E+00)	30.43	+	8457526	8457594	0,200,0
chr17	8457607	8457669	ZF(2E+01)	42.86	+	8457607	8457669	0,200,0
chr17	8462724	8462786	ZF(2E+01)	33.33	+	8462724	8462786	0,200,0
chr17	8462811	8462870	ZF(4E+00)	25	+	8462811	8462870	0,200,0
chr17	8463551	8463619	ZF(8E-02)	47.83	+	8463551	8463619	0,200,0
chr17	8464103	8464171	ZF(4E+01)	34.78	+	8464103	8464171	0,200,0
chr17	8464187	8464255	ZF(3E-01)	39.13	+	8464187	8464255	0,200,0
chr17	8477254	8477322	ZF(2E-03)	52.17	+	8477254	8477322	0,200,0
chr17	8477338	8477406	ZF(2E+00)	34.78	+	8477338	8477406	0,200,0
chr17	9373078	9373140	ZF(7E+01)	42.86	+	9373078	9373140	0,200,0
chr17	9822723	9822791	ZF(4E-02)	39.13	-	9822723	9822791	0,200,0
chr17	9824978	9825052	ZF(4E-02)	48	-	9824978	9825052	0,200,0
chr17	9825068	9825142	ZF(2E-01)	48	-	9825068	9825142	0,200,0
chr17	9901238	9901312	ZF(2E+00)	44	+	9901238	9901312	0,200,0
chr17	9901328	9901402	ZF(3E-02)	48	+	9901328	9901402	0,200,0
chr17	9901418	9901486	ZF(7E-02)	34.78	+	9901418	9901486	0,200,0
chr17	14823857	14823979	SET(1E-01)	34.15	+	14823857	14823979	0,0,0
chr17	14825213	14825347	SET(1E-04)	48.89	+	14825213	14825347	0,0,0
chr17	14826088	14826180	SET(1E-03)	51.61	+	14826088	14826180	0,0,0
chr17	15696195	15696431	BTB(1E-09)	30.38	-	15696195	15696431	0,0,0
chr17	15700087	15700197	BTB(1E-06)	51.35	-	15700087	15700197	0,0,0
chr17	16640031	16640093	ZF(7E+01)	28.57	-	16640031	16640093	0,200,0
chr17	17754590	17754658	ZF(9E-03)	47.83	+	17754590	17754658	0,200,0
chr17	17754674	17754742	ZF(2E+00)	43.48	+	17754674	17754742	0,200,0
chr17	17757797	17757865	ZF(7E-02)	39.13	+	17757797	17757865	0,200,0
chr17	19157825	19157878	ZF(2E+01)	38.89	+	19157825	19157878	0,200,0
chr17	34794059	34794130	KRAB-A(9E-03)	54.17	+	34794059	34794130	240,0,0
chr17	36159700	36159864	BTB(7E-04)	34.55	-	36159700	36159864	0,0,0
chr17	44405431	44405718	SCAN(3E-36)	64.58	+	44405431	44405718	0,0,200
chr17	44413948	44414043	KRAB-A(4E-05)	53.13	+	44413948	44414043	240,0,0
chr17	44419764	44419829	ZF(4E-02)	54.55	+	44419764	44419829	0,200,0
chr17	44419845	44419913	ZF(5E-03)	43.48	+	44419845	44419913	0,200,0
chr17	44419929	44419997	ZF(1E-01)	47.83	+	44419929	44419997	0,200,0
chr17	44420013	44420081	ZF(5E-04)	60.87	+	44420013	44420081	0,200,0
chr17	44420097	44420165	ZF(4E-04)	60.87	+	44420097	44420165	0,200,0
chr17	48134463	48134567	KRAB-A(9E-02)	37.5	+	48134463	48134567	240,0,0
chr17	48555594	48555716	BTB(6E-05)	41.46	-	48555594	48555716	0,0,0
chr17	48559616	48559705	BTB(3E-01)	40	-	48559616	48559705	0,0,0
chr17	48774643	48774711	ZF(3E+01)	30.43	+	48774643	48774711	0,200,0
chr17	53029379	53029495	KRAB-A(3E-11)	61.54	+	53029379	53029495	240,0,0
chr17	53029984	53030052	ZF(3E-03)	43.48	+	53029984	53030052	0,200,0
chr17	53030155	53030220	ZF(2E-01)	54.55	+	53030155	53030220	0,200,0
chr17	53030236	53030304	ZF(5E+00)	47.83	+	53030236	53030304	0,200,0
chr17	53030414	53030473	ZF(2E+00)	50	+	53030414	53030473	0,200,0
chr17	53030565	53030633	ZF(1E+00)	43.48	+	53030565	53030633	0,200,0
chr17	53030649	53030717	ZF(2E+00)	58.33	+	53030649	53030717	0,200,0
chr17	53030733	53030801	ZF(4E-03)	52.17	+	53030733	53030801	0,200,0
chr17	53030817	53030879	ZF(4E+00)	52.38	+	53030817	53030879	0,200,0
chr17	53030925	53030984	ZF(1E+00)	55	+	53030925	53030984	0,200,0
chr17	53031083	53031139	ZF(8E-01)	52.63	+	53031083	53031139	0,200,0
chr17	53031176	53031235	ZF(5E+00)	45	+	53031176	53031235	0,200,0
chr17	53031251	53031319	ZF(1E-02)	52.17	+	53031251	53031319	0,200,0
chr17	53031335	53031403	ZF(2E+01)	39.13	+	53031335	53031403	0,200,0
chr17	53031428	53031487	ZF(1E+01)	45	+	53031428	53031487	0,200,0
chr17	53031514	53031582	ZF(4E-03)	52.17	+	53031514	53031582	0,200,0
chr17	57153064	57153132	ZF(2E-01)	39.13	-	57153064	57153132	0,200,0
chr17	57153148	57153216	ZF(5E-02)	39.13	-	57153148	57153216	0,200,0
chr17	57153460	57153516	ZF(3E-01)	36.84	-	57153460	57153516	0,200,0
chr17	62354326	62354391	ZF(2E+00)	40.91	-	62354326	62354391	0,200,0
chr17	71928948	71929007	ZF(8E+01)	35	+	71928948	71929007	0,200,0
chr17	73893319	73893471	BTB(1E-03)	33.33	-	73893319	73893471	0,0,0
chr17	77906658	77906726	ZF(7E+01)	39.13	-	77906658	77906726	0,200,0
chr17	83089452	83089514	ZF(9E+00)	38.1	-	83089452	83089514	0,200,0
chr17_random	102844	102921	ZF(4E+01)	26.92	+	102844	102921	0,200,0
chr17_random	134942	135001	ZF(4E+01)	35	+	134942	135001	0,200,0
chr17_random	1736669	1736734	ZF(4E-03)	45.45	+	1736669	1736734	0,200,0
chr17_random	1736753	1736821	ZF(3E-05)	56.52	+	1736753	1736821	0,200,0
chr17_random	1736837	1736905	ZF(4E-03)	39.13	+	1736837	1736905	0,200,0
chr17_random	1738747	1738866	KRAB-A(2E-10)	61.36	-	1738747	1738866	240,0,0
chr17_random	1768741	1768848	KRAB-A(2E-14)	75	+	1768741	1768848	240,0,0
chr17_random	1778786	1778854	ZF(3E-03)	52.17	+	1778786	1778854	0,200,0
chr17_random	1778870	1778938	ZF(4E-06)	60.87	+	1778870	1778938	0,200,0
chr17_random	1778951	1779019	ZF(7E-04)	39.13	+	1778951	1779019	0,200,0
chr17_random	1779035	1779103	ZF(6E-04)	43.48	+	1779035	1779103	0,200,0
chr17_random	1779119	1779187	ZF(8E-05)	47.83	+	1779119	1779187	0,200,0
chr17_random	1779203	1779271	ZF(2E-05)	56.52	+	1779203	1779271	0,200,0
chr17_random	1779287	1779355	ZF(5E-05)	47.83	+	1779287	1779355	0,200,0
chr17_random	1779371	1779439	ZF(9E-06)	56.52	+	1779371	1779439	0,200,0
chr17_random	1779455	1779523	ZF(7E-05)	56.52	+	1779455	1779523	0,200,0
chr17_random	1779539	1779607	ZF(4E-04)	52.17	+	1779539	1779607	0,200,0
chr17_random	2245315	2245377	ZF(3E+01)	23.81	+	2245315	2245377	0,200,0
chr17_random	2564528	2564596	ZF(1E-04)	47.83	-	2564528	2564596	0,200,0
chr17_random	2564612	2564680	ZF(1E-03)	47.83	-	2564612	2564680	0,200,0
chr17_random	2564696	2564764	ZF(1E-04)	56.52	-	2564696	2564764	0,200,0
chr17_random	2564780	2564848	ZF(5E-04)	43.48	-	2564780	2564848	0,200,0
chr17_random	2564864	2564932	ZF(8E-05)	52.17	-	2564864	2564932	0,200,0
chr17_random	2564948	2565016	ZF(6E-05)	56.52	-	2564948	2565016	0,200,0
chr17_random	2565032	2565100	ZF(1E-04)	52.17	-	2565032	2565100	0,200,0
chr17_random	2565116	2565184	ZF(3E-04)	52.17	-	2565116	2565184	0,200,0
chr17_random	2565200	2565268	ZF(9E-05)	43.48	-	2565200	2565268	0,200,0
chr17_random	2565284	2565352	ZF(2E-05)	56.52	-	2565284	2565352	0,200,0
chr17_random	2565368	2565436	ZF(4E-05)	60.87	-	2565368	2565436	0,200,0
chr17_random	2565452	2565520	ZF(6E-05)	47.83	-	2565452	2565520	0,200,0
chr17_random	2565536	2565604	ZF(2E-04)	47.83	-	2565536	2565604	0,200,0
chr17_random	2565620	2565688	ZF(2E-03)	47.83	-	2565620	2565688	0,200,0
chr17_random	2578830	2578952	KRAB-A(8E-12)	58.54	-	2578830	2578952	240,0,0
chr17_random	2582464	2582742	SCAN(1E-36)	65.59	-	2582464	2582742	0,0,200
chr17_random	2638024	2638092	ZF(4E-05)	52.17	-	2638024	2638092	0,200,0
chr17_random	2638108	2638176	ZF(8E-05)	52.17	-	2638108	2638176	0,200,0
chr17_random	2638192	2638260	ZF(5E-03)	43.48	-	2638192	2638260	0,200,0
chr17_random	2638276	2638344	ZF(2E-04)	60.87	-	2638276	2638344	0,200,0
chr17_random	2638360	2638428	ZF(1E-03)	43.48	-	2638360	2638428	0,200,0
chr17_random	2638444	2638512	ZF(9E-05)	52.17	-	2638444	2638512	0,200,0
chr17_random	2638528	2638596	ZF(4E-04)	47.83	-	2638528	2638596	0,200,0
chr17_random	2638612	2638680	ZF(3E-05)	69.57	-	2638612	2638680	0,200,0
chr17_random	2638696	2638764	ZF(2E-03)	47.83	-	2638696	2638764	0,200,0
chr17_random	2638780	2638848	ZF(2E-03)	52.17	-	2638780	2638848	0,200,0
chr17_random	2638864	2638932	ZF(2E-04)	56.52	-	2638864	2638932	0,200,0
chr17_random	2638948	2639016	ZF(2E-03)	52.17	-	2638948	2639016	0,200,0
chr17_random	2639032	2639100	ZF(7E-04)	47.83	-	2639032	2639100	0,200,0
chr17_random	2639116	2639184	ZF(2E-04)	43.48	-	2639116	2639184	0,200,0
chr17_random	2639200	2639268	ZF(7E-03)	43.48	-	2639200	2639268	0,200,0
chr17_random	2639284	2639352	ZF(5E-05)	60.87	-	2639284	2639352	0,200,0
chr17_random	2639368	2639436	ZF(5E-05)	65.22	-	2639368	2639436	0,200,0
chr17_random	2639455	2639520	ZF(7E-03)	50	-	2639455	2639520	0,200,0
chr17_random	2639536	2639604	ZF(8E-04)	52.17	-	2639536	2639604	0,200,0
chr17_random	2639620	2639688	ZF(2E-04)	47.83	-	2639620	2639688	0,200,0
chr17_random	2639704	2639772	ZF(3E-03)	52.17	-	2639704	2639772	0,200,0
chr17_random	2650365	2650487	KRAB-A(1E-17)	73.17	-	2650365	2650487	240,0,0
chr17_random	2671467	2671526	KRAB-A(6E-01)	60	+	2671467	2671526	240,0,0
chr17_random	3187953	3188039	KRAB-A(6E-10)	79.31	+	3187953	3188039	240,0,0
chr17_random	3189872	3189931	ZF(7E-02)	45	-	3189872	3189931	0,200,0
chr17_random	3189956	3190024	ZF(3E-05)	56.52	-	3189956	3190024	0,200,0
chr17_random	3190043	3190108	ZF(4E-03)	45.45	-	3190043	3190108	0,200,0
chr17_random	3850395	3850511	KRAB-A(5E-15)	69.23	+	3850395	3850511	240,0,0
chr17_random	3921958	3922029	ZF(4E+01)	33.33	+	3921958	3922029	0,200,0
chr17_random	4003355	4003426	KRAB-A(6E-04)	54.17	+	4003355	4003426	240,0,0
chr18	1543154	1543210	ZF(9E-01)	57.89	-	1543154	1543210	0,200,0
chr18	1543828	1543896	ZF(1E+00)	39.13	-	1543828	1543896	0,200,0
chr18	1543995	1544060	ZF(1E+01)	40.91	-	1543995	1544060	0,200,0
chr18	1544163	1544231	ZF(6E-02)	43.48	-	1544163	1544231	0,200,0
chr18	1544247	1544315	ZF(1E-03)	52.17	-	1544247	1544315	0,200,0
chr18	1544331	1544399	ZF(2E+00)	43.48	-	1544331	1544399	0,200,0
chr18	1544415	1544474	ZF(2E+01)	45	-	1544415	1544474	0,200,0
chr18	1544499	1544567	ZF(2E-01)	43.48	-	1544499	1544567	0,200,0
chr18	1544760	1544816	ZF(1E+01)	42.11	-	1544760	1544816	0,200,0
chr18	1544916	1544984	ZF(2E-03)	56.52	-	1544916	1544984	0,200,0
chr18	1545084	1545152	ZF(6E-02)	43.48	-	1545084	1545152	0,200,0
chr18	1545168	1545236	ZF(1E-03)	52.17	-	1545168	1545236	0,200,0
chr18	1545252	1545320	ZF(1E-03)	60.87	-	1545252	1545320	0,200,0
chr18	1545336	1545404	ZF(2E-01)	47.83	-	1545336	1545404	0,200,0
chr18	1545420	1545488	ZF(4E-03)	56.52	-	1545420	1545488	0,200,0
chr18	1545504	1545572	ZF(7E+01)	43.48	-	1545504	1545572	0,200,0
chr18	1545591	1545656	ZF(1E-01)	40.91	-	1545591	1545656	0,200,0
chr18	1545672	1545740	ZF(5E+00)	43.48	-	1545672	1545740	0,200,0
chr18	1545756	1545824	ZF(4E-02)	43.48	-	1545756	1545824	0,200,0
chr18	1562407	1562526	KRAB-A(5E-09)	65	-	1562407	1562526	240,0,0
chr18	2129230	2129298	ZF(5E+00)	43.48	+	2129230	2129298	0,200,0
chr18	2129398	2129451	ZF(2E+01)	45	+	2129398	2129451	0,200,0
chr18	2129478	2129531	ZF(1E+01)	55.56	+	2129478	2129531	0,200,0
chr18	2368306	2368428	KRAB-A(1E-16)	80.49	+	2368306	2368428	240,0,0
chr18	2387110	2387178	ZF(2E-03)	47.83	+	2387110	2387178	0,200,0
chr18	2387194	2387262	ZF(2E-03)	52.17	+	2387194	2387262	0,200,0
chr18	2387278	2387346	ZF(2E-03)	52.17	+	2387278	2387346	0,200,0
chr18	2387362	2387430	ZF(4E-03)	43.48	+	2387362	2387430	0,200,0
chr18	2387446	2387514	ZF(3E-04)	52.17	+	2387446	2387514	0,200,0
chr18	2387530	2387598	ZF(3E-04)	56.52	+	2387530	2387598	0,200,0
chr18	2387614	2387682	ZF(4E-02)	43.48	+	2387614	2387682	0,200,0
chr18	2387698	2387766	ZF(2E-04)	52.17	+	2387698	2387766	0,200,0
chr18	2387782	2387850	ZF(2E-03)	47.83	+	2387782	2387850	0,200,0
chr18	6801120	6801170	ZF(8E+00)	58.82	-	6801120	6801170	0,200,0
chr18	6801186	6801254	ZF(2E-03)	52.17	-	6801186	6801254	0,200,0
chr18	6803432	6803548	KRAB-A(4E-12)	69.23	-	6803432	6803548	240,0,0
chr18	11376799	11377119	BTB(5E-25)	39.25	+	11376799	11377119	0,0,0
chr18	11377916	11377978	ZF(9E-01)	42.86	+	11377916	11377978	0,200,0
chr18	11377994	11378062	ZF(3E-02)	39.13	+	11377994	11378062	0,200,0
chr18	11378078	11378146	ZF(7E-03)	56.52	+	11378078	11378146	0,200,0
chr18	11378162	11378230	ZF(2E-03)	47.83	+	11378162	11378230	0,200,0
chr18	11378246	11378317	ZF(5E+00)	41.67	+	11378246	11378317	0,200,0
chr18	13118545	13118601	ZF(4E+01)	42.11	-	13118545	13118601	0,200,0
chr18	20328998	20329051	ZF(6E+00)	50	-	20328998	20329051	0,200,0
chr18	20329082	20329150	ZF(1E-01)	56.52	-	20329082	20329150	0,200,0
chr18	20330034	20330087	ZF(9E+01)	38.89	-	20330034	20330087	0,200,0
chr18	20330116	20330184	ZF(2E-01)	43.48	-	20330116	20330184	0,200,0
chr18	20331044	20331130	KRAB-A(2E-02)	55.17	-	20331044	20331130	240,0,0
chr18	20918686	20918754	ZF(8E+00)	30.43	-	20918686	20918754	0,200,0
chr18	21053389	21053451	ZF(5E+01)	33.33	-	21053389	21053451	0,200,0
chr18	21053923	21053991	ZF(7E-01)	43.48	-	21053923	21053991	0,200,0
chr18	21054010	21054078	ZF(4E-01)	39.13	-	21054010	21054078	0,200,0
chr18	21054451	21054519	ZF(2E+01)	43.48	-	21054451	21054519	0,200,0
chr18	21054550	21054612	ZF(5E+01)	28.57	-	21054550	21054612	0,200,0
chr18	21054715	21054786	ZF(2E+00)	37.5	-	21054715	21054786	0,200,0
chr18	21054808	21054873	ZF(1E+00)	36.36	-	21054808	21054873	0,200,0
chr18	21054898	21054966	ZF(6E-01)	34.78	-	21054898	21054966	0,200,0
chr18	21055267	21055329	ZF(6E+01)	38.1	-	21055267	21055329	0,200,0
chr18	21055366	21055437	ZF(5E+01)	29.17	-	21055366	21055437	0,200,0
chr18	21055870	21055932	ZF(2E+01)	33.33	-	21055870	21055932	0,200,0
chr18	21056062	21056127	ZF(6E+01)	27.27	-	21056062	21056127	0,200,0
chr18	21056194	21056262	ZF(6E-01)	39.13	-	21056194	21056262	0,200,0
chr18	21056278	21056346	ZF(1E-02)	52.17	-	21056278	21056346	0,200,0
chr18	21056362	21056430	ZF(1E+00)	34.78	-	21056362	21056430	0,200,0
chr18	21056446	21056514	ZF(7E-03)	56.52	-	21056446	21056514	0,200,0
chr18	28691116	28691592	BTB(1E-15)	23.9	-	28691116	28691592	0,0,0
[truncated: 8,227 more rows]
