# Supplementary material for: Evolution of C2H2-zinc finger genes revisited
Source: BMC Evol Biol. 2009 Mar 4;9:51. doi: 10.1186/1471-2148-9-51 (PMC2667407; doi:10.1186/1471-2148-9-51)
Supplement: Additional file 3 — Supplemental Data 1. Fasta protein sequences and genome positions corresponding to the ZF exon of 367 human KZNF genes and 344 putative chimpanzee orthologs. [file 1471-2148-9-51-S3.txt]

## this UCSC BED track provides the locations of rps-blast hits to dog genomic DNA
## it can be added as a track to the canFam2 assembly on UCSC using the "manage custom tracks" button
## e-values are NOT correct in the absolute sense, but can be compared among matches for a particular
## domain for relative match quality (lower e-value is better match)
track name="ZNF Related Domains" description="ZNF Related Domains" visibility="full" itemRgb="On" db="canFam2"
chr1	4421936	4422004	ZF(2E-02)	52.17	-	4421936	4422004	0,200,0
chr1	4422260	4422328	ZF(4E+00)	47.83	-	4422260	4422328	0,200,0
chr1	4422344	4422409	ZF(6E+00)	45.45	-	4422344	4422409	0,200,0
chr1	4423082	4423150	ZF(1E-01)	39.13	-	4423082	4423150	0,200,0
chr1	4423178	4423246	ZF(6E-02)	47.83	-	4423178	4423246	0,200,0
chr1	4423973	4424041	ZF(1E-01)	52.17	-	4423973	4424041	0,200,0
chr1	4424057	4424125	ZF(1E+00)	47.83	-	4424057	4424125	0,200,0
chr1	5964258	5964326	ZF(3E-02)	39.13	-	5964258	5964326	0,200,0
chr1	5966397	5966465	ZF(1E-01)	47.83	-	5966397	5966465	0,200,0
chr1	5987857	5987925	ZF(3E+00)	34.78	-	5987857	5987925	0,200,0
chr1	5987941	5988009	ZF(1E-01)	43.48	-	5987941	5988009	0,200,0
chr1	5989739	5989807	ZF(2E-02)	60.87	-	5989739	5989807	0,200,0
chr1	5995328	5995396	ZF(2E+00)	39.13	-	5995328	5995396	0,200,0
chr1	5995412	5995480	ZF(9E-02)	39.13	-	5995412	5995480	0,200,0
chr1	5996789	5996857	ZF(3E-01)	47.83	-	5996789	5996857	0,200,0
chr1	5996873	5996941	ZF(4E-03)	47.83	-	5996873	5996941	0,200,0
chr1	6005360	6005428	ZF(6E-02)	47.83	-	6005360	6005428	0,200,0
chr1	6005444	6005512	ZF(5E+00)	34.78	-	6005444	6005512	0,200,0
chr1	6005528	6005596	ZF(4E-01)	47.83	-	6005528	6005596	0,200,0
chr1	6006240	6006302	ZF(2E+00)	38.1	-	6006240	6006302	0,200,0
chr1	6017677	6017745	ZF(9E-02)	34.78	-	6017677	6017745	0,200,0
chr1	6019246	6019314	ZF(1E-02)	52.17	-	6019246	6019314	0,200,0
chr1	6019330	6019398	ZF(5E-02)	47.83	-	6019330	6019398	0,200,0
chr1	6019414	6019482	ZF(8E-03)	47.83	-	6019414	6019482	0,200,0
chr1	6038255	6038323	ZF(8E-03)	43.48	-	6038255	6038323	0,200,0
chr1	6038641	6038709	ZF(1E-03)	56.52	-	6038641	6038709	0,200,0
chr1	6041272	6041340	ZF(5E-02)	43.48	-	6041272	6041340	0,200,0
chr1	6041368	6041433	ZF(8E+00)	36.36	-	6041368	6041433	0,200,0
chr1	6048732	6048797	ZF(3E-01)	50	-	6048732	6048797	0,200,0
chr1	6048813	6048881	ZF(7E+00)	34.78	-	6048813	6048881	0,200,0
chr1	6050179	6050247	ZF(5E-01)	43.48	-	6050179	6050247	0,200,0
chr1	6326250	6326318	ZF(2E-02)	47.83	+	6326250	6326318	0,200,0
chr1	6326334	6326402	ZF(4E-02)	56.52	+	6326334	6326402	0,200,0
chr1	6326841	6326909	ZF(9E-02)	39.13	+	6326841	6326909	0,200,0
chr1	6326931	6326993	ZF(3E-01)	38.1	+	6326931	6326993	0,200,0
chr1	6381422	6381490	ZF(2E-01)	39.13	+	6381422	6381490	0,200,0
chr1	7227973	7228044	ZF(7E+00)	37.5	-	7227973	7228044	0,200,0
chr1	7228177	7228245	ZF(9E+00)	39.13	-	7228177	7228245	0,200,0
chr1	7588561	7588629	ZF(3E-01)	39.13	-	7588561	7588629	0,200,0
chr1	7602547	7602615	ZF(5E-02)	34.78	-	7602547	7602615	0,200,0
chr1	7836773	7836844	ZF(8E+00)	37.5	-	7836773	7836844	0,200,0
chr1	7837061	7837126	ZF(2E+00)	50	-	7837061	7837126	0,200,0
chr1	8865113	8865223	KRAB-A(6E-03)	48.65	-	8865113	8865223	240,0,0
chr1	20162871	20162936	ZF(3E-01)	45.45	-	20162871	20162936	0,200,0
chr1	20167087	20167158	ZF(2E+00)	45.83	-	20167087	20167158	0,200,0
chr1	20193487	20193555	ZF(6E+00)	39.13	-	20193487	20193555	0,200,0
chr1	37423325	37423393	ZF(2E-02)	47.83	-	37423325	37423393	0,200,0
chr1	37432562	37432615	ZF(2E+00)	55.56	-	37432562	37432615	0,200,0
chr1	37432646	37432714	ZF(2E-01)	43.48	-	37432646	37432714	0,200,0
chr1	38463030	38463098	ZF(1E+00)	30.43	-	38463030	38463098	0,200,0
chr1	38463225	38463293	ZF(9E+00)	39.13	-	38463225	38463293	0,200,0
chr1	38463312	38463380	ZF(4E-03)	52.17	-	38463312	38463380	0,200,0
chr1	38467878	38467946	ZF(7E+00)	34.78	-	38467878	38467946	0,200,0
chr1	44766474	44766530	ZF(5E+00)	42.11	-	44766474	44766530	0,200,0
chr1	44766717	44766785	ZF(6E-02)	39.13	-	44766717	44766785	0,200,0
chr1	44767044	44767112	ZF(6E-02)	43.48	-	44767044	44767112	0,200,0
chr1	44773459	44773593	BTB(1E-09)	53.33	-	44773459	44773593	0,0,0
chr1	72727066	72727188	KRAB-A(2E-13)	60.98	+	72727066	72727188	240,0,0
chr1	72744405	72744473	ZF(2E+00)	39.13	+	72744405	72744473	0,200,0
chr1	72744810	72744878	ZF(5E-01)	47.83	+	72744810	72744878	0,200,0
chr1	72744894	72744962	ZF(9E-04)	56.52	+	72744894	72744962	0,200,0
chr1	72744978	72745046	ZF(7E-04)	52.17	+	72744978	72745046	0,200,0
chr1	72745060	72745128	ZF(9E-03)	47.83	+	72745060	72745128	0,200,0
chr1	72745144	72745212	ZF(1E-03)	52.17	+	72745144	72745212	0,200,0
chr1	72745228	72745296	ZF(4E-03)	47.83	+	72745228	72745296	0,200,0
chr1	72745312	72745380	ZF(3E-02)	39.13	+	72745312	72745380	0,200,0
chr1	72745396	72745464	ZF(5E-04)	47.83	+	72745396	72745464	0,200,0
chr1	72745491	72745547	ZF(3E+00)	57.89	+	72745491	72745547	0,200,0
chr1	72745563	72745631	ZF(2E-01)	52.17	+	72745563	72745631	0,200,0
chr1	72745647	72745715	ZF(1E-03)	47.83	+	72745647	72745715	0,200,0
chr1	72745731	72745799	ZF(2E-03)	47.83	+	72745731	72745799	0,200,0
chr1	72745815	72745880	ZF(1E-02)	59.09	+	72745815	72745880	0,200,0
chr1	72745899	72745967	ZF(3E-03)	52.17	+	72745899	72745967	0,200,0
chr1	72746039	72746107	ZF(3E-04)	60.87	+	72746039	72746107	0,200,0
chr1	72746123	72746191	ZF(3E-03)	47.83	+	72746123	72746191	0,200,0
chr1	72746207	72746278	ZF(4E-01)	45.83	+	72746207	72746278	0,200,0
chr1	72937540	72937641	KRAB-A(6E-05)	50	+	72937540	72937641	240,0,0
chr1	73048158	73048277	KRAB-A(9E-08)	42.5	+	73048158	73048277	240,0,0
chr1	73113849	73113971	KRAB-A(3E-15)	63.41	+	73113849	73113971	240,0,0
chr1	73162538	73162606	ZF(4E-03)	60.87	+	73162538	73162606	0,200,0
chr1	73162622	73162690	ZF(1E-02)	65.22	+	73162622	73162690	0,200,0
chr1	73162706	73162774	ZF(2E-02)	60.87	+	73162706	73162774	0,200,0
chr1	73162790	73162858	ZF(1E-03)	56.52	+	73162790	73162858	0,200,0
chr1	73162874	73162942	ZF(2E-03)	65.22	+	73162874	73162942	0,200,0
chr1	73162958	73163026	ZF(2E-02)	56.52	+	73162958	73163026	0,200,0
chr1	73163042	73163110	ZF(8E-04)	65.22	+	73163042	73163110	0,200,0
chr1	73163126	73163194	ZF(2E-04)	69.57	+	73163126	73163194	0,200,0
chr1	73163210	73163278	ZF(2E-03)	60.87	+	73163210	73163278	0,200,0
chr1	73163294	73163362	ZF(3E-04)	65.22	+	73163294	73163362	0,200,0
chr1	73163378	73163446	ZF(8E-04)	56.52	+	73163378	73163446	0,200,0
chr1	73228327	73228449	KRAB-A(1E-14)	63.41	+	73228327	73228449	240,0,0
chr1	73231928	73231996	ZF(1E-03)	60.87	+	73231928	73231996	0,200,0
chr1	73232012	73232080	ZF(8E-04)	52.17	+	73232012	73232080	0,200,0
chr1	73232096	73232164	ZF(2E-03)	56.52	+	73232096	73232164	0,200,0
chr1	73232180	73232248	ZF(3E-03)	56.52	+	73232180	73232248	0,200,0
chr1	73232264	73232332	ZF(2E-04)	56.52	+	73232264	73232332	0,200,0
chr1	73232348	73232416	ZF(2E-02)	52.17	+	73232348	73232416	0,200,0
chr1	73232432	73232500	ZF(2E-03)	52.17	+	73232432	73232500	0,200,0
chr1	73232516	73232584	ZF(2E-01)	52.17	+	73232516	73232584	0,200,0
chr1	73232600	73232668	ZF(6E-03)	47.83	+	73232600	73232668	0,200,0
chr1	73532525	73532590	ZF(2E-01)	40.91	+	73532525	73532590	0,200,0
chr1	73535127	73535201	ZF(5E-01)	52	+	73535127	73535201	0,200,0
chr1	79634689	79634757	ZF(1E+00)	47.83	-	79634689	79634757	0,200,0
chr1	90178646	90178720	ZF(4E-01)	48	+	90178646	90178720	0,200,0
chr1	95441290	95441364	ZF(2E+00)	32	-	95441290	95441364	0,200,0
chr1	95445633	95445707	ZF(4E+00)	44	-	95445633	95445707	0,200,0
chr1	95445723	95445782	ZF(7E-01)	60	-	95445723	95445782	0,200,0
chr1	97058353	97058421	ZF(2E-01)	65.22	-	97058353	97058421	0,200,0
chr1	97058520	97058588	ZF(3E-03)	56.52	-	97058520	97058588	0,200,0
chr1	100880286	100880351	ZF(2E-02)	59.09	-	100880286	100880351	0,200,0
chr1	100880367	100880435	ZF(3E-01)	47.83	-	100880367	100880435	0,200,0
chr1	100880535	100880603	ZF(8E-03)	60.87	-	100880535	100880603	0,200,0
chr1	100880619	100880687	ZF(5E-02)	56.52	-	100880619	100880687	0,200,0
chr1	100880703	100880771	ZF(9E-02)	56.52	-	100880703	100880771	0,200,0
chr1	100880787	100880855	ZF(8E-03)	56.52	-	100880787	100880855	0,200,0
chr1	100880871	100880939	ZF(2E+00)	34.78	-	100880871	100880939	0,200,0
chr1	100880955	100881023	ZF(2E-01)	39.13	-	100880955	100881023	0,200,0
chr1	100881039	100881107	ZF(8E-02)	43.48	-	100881039	100881107	0,200,0
chr1	100881123	100881191	ZF(7E-02)	43.48	-	100881123	100881191	0,200,0
chr1	100881207	100881275	ZF(3E-02)	52.17	-	100881207	100881275	0,200,0
chr1	100881291	100881359	ZF(8E-04)	56.52	-	100881291	100881359	0,200,0
chr1	100899406	100899528	KRAB-A(4E-14)	68.29	-	100899406	100899528	240,0,0
chr1	102220967	102221089	KRAB-A(3E-15)	70.73	+	102220967	102221089	240,0,0
chr1	102233706	102233774	ZF(2E-03)	47.83	+	102233706	102233774	0,200,0
chr1	102233790	102233858	ZF(7E-03)	52.17	+	102233790	102233858	0,200,0
chr1	102233874	102233942	ZF(1E-03)	65.22	+	102233874	102233942	0,200,0
chr1	102233958	102234026	ZF(3E-03)	43.48	+	102233958	102234026	0,200,0
chr1	102234042	102234110	ZF(1E-02)	43.48	+	102234042	102234110	0,200,0
chr1	102234126	102234194	ZF(7E-02)	60.87	+	102234126	102234194	0,200,0
chr1	102234210	102234278	ZF(5E-03)	52.17	+	102234210	102234278	0,200,0
chr1	102234294	102234362	ZF(1E-02)	47.83	+	102234294	102234362	0,200,0
chr1	102234378	102234446	ZF(2E-03)	56.52	+	102234378	102234446	0,200,0
chr1	102234462	102234530	ZF(2E-03)	47.83	+	102234462	102234530	0,200,0
chr1	102234546	102234614	ZF(2E-03)	60.87	+	102234546	102234614	0,200,0
chr1	102234630	102234698	ZF(2E-03)	56.52	+	102234630	102234698	0,200,0
chr1	102234714	102234782	ZF(7E-04)	60.87	+	102234714	102234782	0,200,0
chr1	102234798	102234866	ZF(1E-02)	56.52	+	102234798	102234866	0,200,0
chr1	102234882	102234950	ZF(2E-02)	43.48	+	102234882	102234950	0,200,0
chr1	102246968	102247036	ZF(5E-03)	47.83	+	102246968	102247036	0,200,0
chr1	102434652	102434711	ZF(7E+00)	45	+	102434652	102434711	0,200,0
chr1	102458289	102458576	SCAN(1E-38)	64.58	+	102458289	102458576	0,0,200
chr1	102464623	102464688	ZF(3E-03)	54.55	+	102464623	102464688	0,200,0
chr1	102464704	102464772	ZF(5E-04)	56.52	+	102464704	102464772	0,200,0
chr1	102464788	102464856	ZF(3E-01)	43.48	+	102464788	102464856	0,200,0
chr1	102464872	102464940	ZF(6E-03)	47.83	+	102464872	102464940	0,200,0
chr1	102465016	102465084	ZF(2E+00)	34.78	+	102465016	102465084	0,200,0
chr1	102465100	102465168	ZF(2E+00)	43.48	+	102465100	102465168	0,200,0
chr1	102465184	102465252	ZF(9E-03)	47.83	+	102465184	102465252	0,200,0
chr1	102465268	102465336	ZF(3E-02)	43.48	+	102465268	102465336	0,200,0
chr1	102465352	102465420	ZF(1E-02)	52.17	+	102465352	102465420	0,200,0
chr1	102465436	102465504	ZF(9E-01)	43.48	+	102465436	102465504	0,200,0
chr1	102465520	102465588	ZF(5E-03)	52.17	+	102465520	102465588	0,200,0
chr1	102465604	102465672	ZF(6E-03)	56.52	+	102465604	102465672	0,200,0
chr1	102465688	102465756	ZF(9E-02)	39.13	+	102465688	102465756	0,200,0
chr1	102498851	102499150	BTB(5E-17)	31.07	+	102498851	102499150	0,0,0
chr1	102499997	102500065	ZF(1E-02)	39.13	+	102499997	102500065	0,200,0
chr1	102501830	102501898	ZF(5E-01)	39.13	+	102501830	102501898	0,200,0
chr1	102501914	102501982	ZF(9E-03)	47.83	+	102501914	102501982	0,200,0
chr1	102502001	102502063	ZF(2E-01)	57.14	+	102502001	102502063	0,200,0
chr1	102510090	102510158	ZF(2E+00)	43.48	-	102510090	102510158	0,200,0
chr1	102510174	102510242	ZF(4E-02)	52.17	-	102510174	102510242	0,200,0
chr1	102510366	102510434	ZF(1E+00)	47.83	-	102510366	102510434	0,200,0
chr1	102511044	102511133	KRAB-A(1E-07)	73.33	-	102511044	102511133	240,0,0
chr1	102513360	102513641	SCAN(2E-36)	62.77	-	102513360	102513641	0,0,200
chr1	102519016	102519084	ZF(8E-02)	34.78	-	102519016	102519084	0,200,0
chr1	102519100	102519168	ZF(1E+00)	43.48	-	102519100	102519168	0,200,0
chr1	102519184	102519252	ZF(2E-02)	43.48	-	102519184	102519252	0,200,0
chr1	102519268	102519336	ZF(2E-01)	47.83	-	102519268	102519336	0,200,0
chr1	102519352	102519420	ZF(1E-02)	52.17	-	102519352	102519420	0,200,0
chr1	102519436	102519504	ZF(8E-03)	47.83	-	102519436	102519504	0,200,0
chr1	102519520	102519588	ZF(1E-03)	56.52	-	102519520	102519588	0,200,0
chr1	102519604	102519672	ZF(5E-03)	52.17	-	102519604	102519672	0,200,0
chr1	102519688	102519756	ZF(8E-02)	47.83	-	102519688	102519756	0,200,0
chr1	102521528	102521650	KRAB-A(2E-12)	68.29	-	102521528	102521650	240,0,0
chr1	102537670	102537738	ZF(7E-02)	47.83	-	102537670	102537738	0,200,0
chr1	102537999	102538058	ZF(1E+00)	40	-	102537999	102538058	0,200,0
chr1	102551473	102551592	KRAB-A(6E-12)	70	+	102551473	102551592	240,0,0
chr1	102553492	102553551	ZF(3E+00)	35	+	102553492	102553551	0,200,0
chr1	102553567	102553635	ZF(9E-03)	43.48	+	102553567	102553635	0,200,0
chr1	102553653	102553718	ZF(2E+00)	36.36	+	102553653	102553718	0,200,0
chr1	102553901	102553966	ZF(9E+00)	36.36	+	102553901	102553966	0,200,0
chr1	102553985	102554053	ZF(4E+00)	56.52	+	102553985	102554053	0,200,0
chr1	102554058	102554123	ZF(1E-01)	36.36	+	102554058	102554123	0,200,0
chr1	102554139	102554207	ZF(2E-03)	52.17	+	102554139	102554207	0,200,0
chr1	102554303	102554371	ZF(2E-02)	47.83	+	102554303	102554371	0,200,0
chr1	102563279	102563401	KRAB-A(4E-13)	68.29	+	102563279	102563401	240,0,0
chr1	102565444	102565512	ZF(2E-03)	43.48	+	102565444	102565512	0,200,0
chr1	102565525	102565593	ZF(9E-03)	47.83	+	102565525	102565593	0,200,0
chr1	102565609	102565677	ZF(1E-03)	47.83	+	102565609	102565677	0,200,0
chr1	102565693	102565761	ZF(3E-03)	43.48	+	102565693	102565761	0,200,0
chr1	102565777	102565845	ZF(2E-02)	56.52	+	102565777	102565845	0,200,0
chr1	102565861	102565929	ZF(5E-03)	43.48	+	102565861	102565929	0,200,0
chr1	102565945	102566013	ZF(2E-03)	43.48	+	102565945	102566013	0,200,0
chr1	102566029	102566097	ZF(4E-03)	43.48	+	102566029	102566097	0,200,0
chr1	102566113	102566181	ZF(5E-03)	52.17	+	102566113	102566181	0,200,0
chr1	102566197	102566265	ZF(6E-03)	47.83	+	102566197	102566265	0,200,0
chr1	102566281	102566349	ZF(2E-02)	47.83	+	102566281	102566349	0,200,0
chr1	102566365	102566433	ZF(3E-03)	60.87	+	102566365	102566433	0,200,0
chr1	102566449	102566517	ZF(1E-03)	52.17	+	102566449	102566517	0,200,0
chr1	102566533	102566601	ZF(1E-02)	52.17	+	102566533	102566601	0,200,0
chr1	102566617	102566685	ZF(4E-03)	56.52	+	102566617	102566685	0,200,0
chr1	102588240	102588308	ZF(7E-03)	43.48	-	102588240	102588308	0,200,0
chr1	102588324	102588392	ZF(5E-02)	43.48	-	102588324	102588392	0,200,0
chr1	102588408	102588476	ZF(9E-02)	39.13	-	102588408	102588476	0,200,0
chr1	102588492	102588560	ZF(8E-02)	39.13	-	102588492	102588560	0,200,0
chr1	102588576	102588644	ZF(9E-03)	52.17	-	102588576	102588644	0,200,0
chr1	102588660	102588728	ZF(2E-03)	52.17	-	102588660	102588728	0,200,0
chr1	102588744	102588812	ZF(4E-03)	43.48	-	102588744	102588812	0,200,0
chr1	102588909	102588977	ZF(5E-01)	52.17	-	102588909	102588977	0,200,0
chr1	102594800	102594922	KRAB-A(8E-15)	73.17	-	102594800	102594922	240,0,0
chr1	102605639	102605707	ZF(7E-03)	56.52	-	102605639	102605707	0,200,0
chr1	102605722	102605790	ZF(3E-01)	52.17	-	102605722	102605790	0,200,0
chr1	102605806	102605874	ZF(8E-04)	56.52	-	102605806	102605874	0,200,0
chr1	102609601	102609723	KRAB-A(3E-07)	56.1	-	102609601	102609723	240,0,0
chr1	102645140	102645208	ZF(2E-02)	52.17	+	102645140	102645208	0,200,0
chr1	102645224	102645292	ZF(1E-02)	56.52	+	102645224	102645292	0,200,0
chr1	102645422	102645490	ZF(2E+00)	43.48	+	102645422	102645490	0,200,0
chr1	102645506	102645574	ZF(2E-04)	65.22	+	102645506	102645574	0,200,0
chr1	102645590	102645658	ZF(4E-01)	47.83	+	102645590	102645658	0,200,0
chr1	102645674	102645742	ZF(8E-02)	52.17	+	102645674	102645742	0,200,0
chr1	102645758	102645826	ZF(4E-03)	56.52	+	102645758	102645826	0,200,0
chr1	102645842	102645910	ZF(2E-03)	52.17	+	102645842	102645910	0,200,0
chr1	102653581	102653871	SCAN(9E-16)	44.33	+	102653581	102653871	0,0,200
chr1	102655985	102656053	ZF(1E-03)	65.22	+	102655985	102656053	0,200,0
chr1	102656379	102656447	ZF(4E-02)	52.17	+	102656379	102656447	0,200,0
chr1	102656463	102656525	ZF(1E-01)	52.38	+	102656463	102656525	0,200,0
chr1	102681202	102681270	ZF(1E-03)	69.57	-	102681202	102681270	0,200,0
chr1	102681286	102681354	ZF(6E-03)	43.48	-	102681286	102681354	0,200,0
chr1	102681370	102681438	ZF(2E-02)	60.87	-	102681370	102681438	0,200,0
chr1	102681454	102681522	ZF(2E-03)	47.83	-	102681454	102681522	0,200,0
chr1	102681538	102681606	ZF(2E-04)	56.52	-	102681538	102681606	0,200,0
chr1	102681622	102681690	ZF(9E-03)	47.83	-	102681622	102681690	0,200,0
chr1	102681706	102681774	ZF(7E-03)	47.83	-	102681706	102681774	0,200,0
chr1	102681790	102681855	ZF(6E-02)	45.45	-	102681790	102681855	0,200,0
chr1	102684807	102685082	SCAN(2E-33)	60.87	-	102684807	102685082	0,0,200
chr1	102691114	102691182	ZF(1E+00)	47.83	+	102691114	102691182	0,200,0
chr1	102698613	102698681	ZF(8E-01)	30.43	-	102698613	102698681	0,200,0
chr1	102698697	102698765	ZF(3E+00)	34.78	-	102698697	102698765	0,200,0
chr1	102698865	102698933	ZF(1E+00)	39.13	-	102698865	102698933	0,200,0
chr1	102699033	102699101	ZF(4E-02)	47.83	-	102699033	102699101	0,200,0
chr1	102699117	102699185	ZF(1E+00)	34.78	-	102699117	102699185	0,200,0
chr1	102699372	102699434	ZF(2E-01)	52.38	-	102699372	102699434	0,200,0
chr1	102699546	102699614	ZF(4E+00)	39.13	-	102699546	102699614	0,200,0
chr1	102699630	102699695	ZF(5E-01)	40.91	-	102699630	102699695	0,200,0
chr1	102699714	102699782	ZF(2E-01)	39.13	-	102699714	102699782	0,200,0
chr1	102699798	102699863	ZF(1E+00)	40.91	-	102699798	102699863	0,200,0
chr1	102699882	102699941	ZF(2E+00)	40	-	102699882	102699941	0,200,0
chr1	102702707	102702829	KRAB-A(1E-14)	75.61	-	102702707	102702829	240,0,0
chr1	102713780	102713848	ZF(5E-04)	52.17	-	102713780	102713848	0,200,0
chr1	102713990	102714058	ZF(1E-03)	47.83	-	102713990	102714058	0,200,0
chr1	102714074	102714142	ZF(2E-02)	65.22	-	102714074	102714142	0,200,0
chr1	102714158	102714226	ZF(9E-03)	56.52	-	102714158	102714226	0,200,0
chr1	102714242	102714310	ZF(4E-03)	52.17	-	102714242	102714310	0,200,0
chr1	102714326	102714394	ZF(5E-03)	52.17	-	102714326	102714394	0,200,0
chr1	102714410	102714478	ZF(1E-03)	56.52	-	102714410	102714478	0,200,0
chr1	102718005	102718127	KRAB-A(4E-16)	70.73	-	102718005	102718127	240,0,0
chr1	102738078	102738146	ZF(9E-03)	43.48	-	102738078	102738146	0,200,0
chr1	102738162	102738230	ZF(2E-01)	47.83	-	102738162	102738230	0,200,0
chr1	102738246	102738314	ZF(3E-02)	52.17	-	102738246	102738314	0,200,0
chr1	102738330	102738398	ZF(6E-03)	52.17	-	102738330	102738398	0,200,0
chr1	102738498	102738566	ZF(2E-01)	43.48	-	102738498	102738566	0,200,0
chr1	102738582	102738650	ZF(3E-03)	60.87	-	102738582	102738650	0,200,0
chr1	102738666	102738728	ZF(3E-01)	57.14	-	102738666	102738728	0,200,0
chr1	102738750	102738818	ZF(8E-01)	47.83	-	102738750	102738818	0,200,0
chr1	102738834	102738902	ZF(1E-03)	56.52	-	102738834	102738902	0,200,0
chr1	102738918	102738986	ZF(8E-03)	47.83	-	102738918	102738986	0,200,0
chr1	102744146	102744265	KRAB-A(9E-09)	55	-	102744146	102744265	240,0,0
chr1	102753081	102753149	ZF(1E-01)	47.83	-	102753081	102753149	0,200,0
chr1	102753231	102753299	ZF(5E-01)	39.13	-	102753231	102753299	0,200,0
chr1	102753469	102753537	ZF(2E-02)	43.48	-	102753469	102753537	0,200,0
chr1	102765626	102765694	ZF(3E-03)	47.83	-	102765626	102765694	0,200,0
chr1	102765710	102765778	ZF(7E-05)	60.87	-	102765710	102765778	0,200,0
chr1	102765794	102765862	ZF(4E-02)	43.48	-	102765794	102765862	0,200,0
chr1	102765878	102765946	ZF(2E-03)	52.17	-	102765878	102765946	0,200,0
chr1	102765962	102766030	ZF(5E-01)	30.43	-	102765962	102766030	0,200,0
chr1	102766938	102767060	KRAB-A(2E-13)	68.29	-	102766938	102767060	240,0,0
chr1	102771453	102771731	SCAN(3E-32)	58.06	-	102771453	102771731	0,0,200
chr1	102786022	102786144	KRAB-A(9E-14)	75.61	-	102786022	102786144	240,0,0
chr1	102831885	102831953	ZF(1E-03)	60.87	+	102831885	102831953	0,200,0
chr1	102831969	102832037	ZF(1E-03)	56.52	+	102831969	102832037	0,200,0
chr1	102832053	102832121	ZF(3E-03)	56.52	+	102832053	102832121	0,200,0
chr1	102832137	102832205	ZF(1E-03)	56.52	+	102832137	102832205	0,200,0
chr1	102832221	102832289	ZF(8E-03)	52.17	+	102832221	102832289	0,200,0
chr1	102832305	102832373	ZF(1E-02)	52.17	+	102832305	102832373	0,200,0
chr1	102832389	102832457	ZF(3E-03)	47.83	+	102832389	102832457	0,200,0
chr1	102832473	102832541	ZF(1E-02)	47.83	+	102832473	102832541	0,200,0
chr1	102832557	102832625	ZF(1E+00)	47.83	+	102832557	102832625	0,200,0
chr1	102832641	102832709	ZF(3E-03)	47.83	+	102832641	102832709	0,200,0
chr1	102832725	102832793	ZF(4E-04)	56.52	+	102832725	102832793	0,200,0
chr1	102832812	102832877	ZF(5E-04)	59.09	+	102832812	102832877	0,200,0
chr1	102858683	102858751	ZF(1E+00)	47.83	+	102858683	102858751	0,200,0
chr1	102858926	102858991	ZF(8E-02)	50	+	102858926	102858991	0,200,0
chr1	102875063	102875335	SCAN(5E-30)	57.14	+	102875063	102875335	0,0,200
chr1	102881294	102881362	ZF(5E-01)	43.48	+	102881294	102881362	0,200,0
chr1	102881378	102881446	ZF(7E+00)	39.13	+	102881378	102881446	0,200,0
chr1	102888985	102889053	ZF(3E-04)	56.52	-	102888985	102889053	0,200,0
chr1	102889069	102889137	ZF(6E-03)	47.83	-	102889069	102889137	0,200,0
chr1	102889153	102889221	ZF(4E-03)	60.87	-	102889153	102889221	0,200,0
chr1	102889237	102889305	ZF(2E-02)	47.83	-	102889237	102889305	0,200,0
chr1	102889321	102889389	ZF(8E-02)	43.48	-	102889321	102889389	0,200,0
chr1	102889405	102889473	ZF(2E-04)	56.52	-	102889405	102889473	0,200,0
chr1	102889489	102889557	ZF(7E-03)	43.48	-	102889489	102889557	0,200,0
chr1	102889573	102889641	ZF(4E-03)	56.52	-	102889573	102889641	0,200,0
chr1	102889657	102889725	ZF(1E-02)	47.83	-	102889657	102889725	0,200,0
chr1	102889741	102889809	ZF(6E-02)	47.83	-	102889741	102889809	0,200,0
chr1	102889825	102889893	ZF(8E-04)	52.17	-	102889825	102889893	0,200,0
chr1	102889909	102889977	ZF(8E-03)	47.83	-	102889909	102889977	0,200,0
chr1	102889993	102890061	ZF(1E-02)	56.52	-	102889993	102890061	0,200,0
chr1	102890077	102890145	ZF(8E-02)	52.17	-	102890077	102890145	0,200,0
chr1	102890161	102890229	ZF(1E-03)	47.83	-	102890161	102890229	0,200,0
chr1	102890245	102890313	ZF(1E-02)	60.87	-	102890245	102890313	0,200,0
chr1	102893590	102893712	KRAB-A(1E-15)	73.17	-	102893590	102893712	240,0,0
chr1	102904092	102904160	ZF(6E-01)	34.78	-	102904092	102904160	0,200,0
chr1	102904299	102904367	ZF(1E+00)	43.48	-	102904299	102904367	0,200,0
chr1	102904383	102904451	ZF(3E+00)	26.09	-	102904383	102904451	0,200,0
chr1	102919058	102919315	SCAN(3E-26)	55.81	-	102919058	102919315	0,0,200
chr1	102935742	102935864	KRAB-A(9E-08)	58.54	+	102935742	102935864	240,0,0
chr1	102945854	102945922	ZF(2E-01)	52.17	+	102945854	102945922	0,200,0
chr1	102945941	102946006	ZF(2E-02)	50	+	102945941	102946006	0,200,0
chr1	102946022	102946090	ZF(3E-03)	65.22	+	102946022	102946090	0,200,0
chr1	102946107	102946175	ZF(4E-03)	56.52	+	102946107	102946175	0,200,0
chr1	102946191	102946259	ZF(4E-03)	52.17	+	102946191	102946259	0,200,0
chr1	102946275	102946343	ZF(3E-01)	43.48	+	102946275	102946343	0,200,0
chr1	102977136	102977258	KRAB-A(2E-16)	70.73	+	102977136	102977258	240,0,0
chr1	102984001	102984069	ZF(1E-03)	52.17	+	102984001	102984069	0,200,0
chr1	102984085	102984153	ZF(6E-03)	52.17	+	102984085	102984153	0,200,0
chr1	102984169	102984237	ZF(3E-03)	56.52	+	102984169	102984237	0,200,0
chr1	102984253	102984321	ZF(8E-04)	52.17	+	102984253	102984321	0,200,0
chr1	102984337	102984405	ZF(3E-02)	47.83	+	102984337	102984405	0,200,0
chr1	102984421	102984489	ZF(4E-04)	65.22	+	102984421	102984489	0,200,0
chr1	102984505	102984573	ZF(9E-02)	43.48	+	102984505	102984573	0,200,0
chr1	102984589	102984657	ZF(2E-03)	56.52	+	102984589	102984657	0,200,0
chr1	102984673	102984741	ZF(3E-03)	52.17	+	102984673	102984741	0,200,0
chr1	102984757	102984825	ZF(2E-01)	52.17	+	102984757	102984825	0,200,0
chr1	102984841	102984909	ZF(2E-02)	52.17	+	102984841	102984909	0,200,0
chr1	102984925	102984993	ZF(7E-03)	47.83	+	102984925	102984993	0,200,0
chr1	102985009	102985077	ZF(2E-02)	52.17	+	102985009	102985077	0,200,0
chr1	103027710	103027826	KRAB-A(2E-10)	64.1	+	103027710	103027826	240,0,0
chr1	103030800	103030868	ZF(1E+00)	52.17	+	103030800	103030868	0,200,0
chr1	103031165	103031233	ZF(4E-02)	47.83	+	103031165	103031233	0,200,0
chr1	103031249	103031317	ZF(4E-02)	52.17	+	103031249	103031317	0,200,0
chr1	103031333	103031413	ZF(8E-01)	44.44	+	103031333	103031413	0,200,0
chr1	103031503	103031571	ZF(1E-01)	39.13	+	103031503	103031571	0,200,0
chr1	103031587	103031655	ZF(4E-03)	52.17	+	103031587	103031655	0,200,0
chr1	103031671	103031739	ZF(4E-02)	56.52	+	103031671	103031739	0,200,0
chr1	103031838	103031906	ZF(3E-04)	60.87	+	103031838	103031906	0,200,0
chr1	103031922	103031990	ZF(4E-02)	43.48	+	103031922	103031990	0,200,0
chr1	103032006	103032074	ZF(4E-03)	56.52	+	103032006	103032074	0,200,0
chr1	103032086	103032154	ZF(1E-02)	52.17	+	103032086	103032154	0,200,0
chr1	103048779	103048847	ZF(4E-03)	52.17	-	103048779	103048847	0,200,0
chr1	103049548	103049616	ZF(3E-04)	52.17	-	103049548	103049616	0,200,0
chr1	103051588	103051710	KRAB-A(3E-05)	60.98	-	103051588	103051710	240,0,0
chr1	103077194	103077307	KRAB-A(1E-10)	68.42	+	103077194	103077307	240,0,0
chr1	103079388	103079456	ZF(6E-02)	52.17	+	103079388	103079456	0,200,0
chr1	103079472	103079540	ZF(7E-02)	43.48	+	103079472	103079540	0,200,0
chr1	103079556	103079624	ZF(1E-01)	47.83	+	103079556	103079624	0,200,0
chr1	103079640	103079708	ZF(7E-04)	60.87	+	103079640	103079708	0,200,0
chr1	103079724	103079792	ZF(3E-03)	60.87	+	103079724	103079792	0,200,0
chr1	103079808	103079876	ZF(2E-03)	52.17	+	103079808	103079876	0,200,0
chr1	103079886	103079954	ZF(1E+00)	47.83	+	103079886	103079954	0,200,0
chr1	103079970	103080038	ZF(1E-02)	47.83	+	103079970	103080038	0,200,0
chr1	103080054	103080122	ZF(6E-03)	47.83	+	103080054	103080122	0,200,0
chr1	103101101	103101223	KRAB-A(2E-12)	65.85	+	103101101	103101223	240,0,0
chr1	103106658	103106726	ZF(4E-03)	52.17	+	103106658	103106726	0,200,0
chr1	103106742	103106810	ZF(2E-03)	52.17	+	103106742	103106810	0,200,0
chr1	103106826	103106894	ZF(2E-01)	52.17	+	103106826	103106894	0,200,0
chr1	103106910	103106978	ZF(3E-03)	52.17	+	103106910	103106978	0,200,0
chr1	103106994	103107062	ZF(1E-02)	52.17	+	103106994	103107062	0,200,0
chr1	103107078	103107146	ZF(3E-03)	47.83	+	103107078	103107146	0,200,0
chr1	103107162	103107230	ZF(3E-02)	56.52	+	103107162	103107230	0,200,0
chr1	103107246	103107314	ZF(2E-02)	47.83	+	103107246	103107314	0,200,0
chr1	103107330	103107398	ZF(4E-03)	56.52	+	103107330	103107398	0,200,0
chr1	103107414	103107482	ZF(9E-03)	47.83	+	103107414	103107482	0,200,0
chr1	103107498	103107566	ZF(9E-01)	47.83	+	103107498	103107566	0,200,0
chr1	103107582	103107650	ZF(2E-03)	47.83	+	103107582	103107650	0,200,0
chr1	103107666	103107734	ZF(1E-02)	52.17	+	103107666	103107734	0,200,0
chr1	103107750	103107818	ZF(1E-03)	52.17	+	103107750	103107818	0,200,0
chr1	103107834	103107902	ZF(1E-02)	47.83	+	103107834	103107902	0,200,0
chr1	103107918	103107986	ZF(4E-02)	47.83	+	103107918	103107986	0,200,0
chr1	103108002	103108070	ZF(4E-02)	47.83	+	103108002	103108070	0,200,0
chr1	103108086	103108154	ZF(1E-02)	43.48	+	103108086	103108154	0,200,0
chr1	103108170	103108238	ZF(1E-01)	43.48	+	103108170	103108238	0,200,0
chr1	103108254	103108322	ZF(7E-03)	56.52	+	103108254	103108322	0,200,0
chr1	103121209	103121331	KRAB-A(2E-12)	65.85	+	103121209	103121331	240,0,0
chr1	103128009	103128077	ZF(2E-02)	52.17	+	103128009	103128077	0,200,0
chr1	103128093	103128161	ZF(6E+00)	47.83	+	103128093	103128161	0,200,0
chr1	103128177	103128242	ZF(2E-01)	54.55	+	103128177	103128242	0,200,0
chr1	103128637	103128705	ZF(5E+00)	56.52	+	103128637	103128705	0,200,0
chr1	103128975	103129043	ZF(1E-03)	52.17	+	103128975	103129043	0,200,0
chr1	103129059	103129127	ZF(3E-03)	56.52	+	103129059	103129127	0,200,0
chr1	103129143	103129208	ZF(5E+00)	40.91	+	103129143	103129208	0,200,0
chr1	103129311	103129379	ZF(3E+00)	43.48	+	103129311	103129379	0,200,0
chr1	103129395	103129463	ZF(6E+00)	47.83	+	103129395	103129463	0,200,0
chr1	103129479	103129541	ZF(3E+00)	52.38	+	103129479	103129541	0,200,0
chr1	103129648	103129713	ZF(2E+00)	45.45	+	103129648	103129713	0,200,0
chr1	103141107	103141229	KRAB-A(2E-12)	65.85	+	103141107	103141229	240,0,0
chr1	103146623	103146691	ZF(6E-03)	43.48	+	103146623	103146691	0,200,0
chr1	103146956	103147024	ZF(3E-02)	56.52	+	103146956	103147024	0,200,0
chr1	103147040	103147108	ZF(2E-02)	47.83	+	103147040	103147108	0,200,0
chr1	103147124	103147192	ZF(2E-02)	47.83	+	103147124	103147192	0,200,0
chr1	103147208	103147276	ZF(4E-01)	52.17	+	103147208	103147276	0,200,0
chr1	103147292	103147360	ZF(4E-02)	47.83	+	103147292	103147360	0,200,0
chr1	103147376	103147444	ZF(1E-03)	56.52	+	103147376	103147444	0,200,0
chr1	103147460	103147528	ZF(7E-03)	47.83	+	103147460	103147528	0,200,0
chr1	103147544	103147612	ZF(2E-01)	52.17	+	103147544	103147612	0,200,0
chr1	103147628	103147696	ZF(1E-01)	56.52	+	103147628	103147696	0,200,0
chr1	103147712	103147780	ZF(6E-03)	52.17	+	103147712	103147780	0,200,0
chr1	103147796	103147864	ZF(4E-03)	47.83	+	103147796	103147864	0,200,0
chr1	103147880	103147948	ZF(4E-03)	47.83	+	103147880	103147948	0,200,0
chr1	103147964	103148032	ZF(2E-02)	52.17	+	103147964	103148032	0,200,0
chr1	103148048	103148116	ZF(6E-01)	52.17	+	103148048	103148116	0,200,0
chr1	103148132	103148200	ZF(3E-02)	56.52	+	103148132	103148200	0,200,0
chr1	103148216	103148284	ZF(3E-03)	47.83	+	103148216	103148284	0,200,0
chr1	103148300	103148368	ZF(3E-02)	47.83	+	103148300	103148368	0,200,0
chr1	103148384	103148452	ZF(5E-02)	52.17	+	103148384	103148452	0,200,0
chr1	103148468	103148536	ZF(9E-02)	47.83	+	103148468	103148536	0,200,0
chr1	103148552	103148620	ZF(1E-02)	52.17	+	103148552	103148620	0,200,0
chr1	103148636	103148704	ZF(1E-02)	52.17	+	103148636	103148704	0,200,0
chr1	103148720	103148788	ZF(8E-03)	47.83	+	103148720	103148788	0,200,0
chr1	103148804	103148872	ZF(1E+00)	52.17	+	103148804	103148872	0,200,0
chr1	103148888	103148956	ZF(4E-01)	43.48	+	103148888	103148956	0,200,0
chr1	103162824	103162946	KRAB-A(2E-12)	65.85	+	103162824	103162946	240,0,0
chr1	103168607	103168675	ZF(6E-03)	47.83	+	103168607	103168675	0,200,0
chr1	103168940	103169008	ZF(3E-02)	56.52	+	103168940	103169008	0,200,0
chr1	103169024	103169092	ZF(6E-03)	52.17	+	103169024	103169092	0,200,0
chr1	103169108	103169176	ZF(2E-02)	52.17	+	103169108	103169176	0,200,0
chr1	103169192	103169260	ZF(2E-03)	52.17	+	103169192	103169260	0,200,0
chr1	103169276	103169344	ZF(3E+00)	43.48	+	103169276	103169344	0,200,0
chr1	103169360	103169428	ZF(2E-02)	47.83	+	103169360	103169428	0,200,0
chr1	103169444	103169512	ZF(9E-02)	47.83	+	103169444	103169512	0,200,0
chr1	103169528	103169596	ZF(1E-02)	47.83	+	103169528	103169596	0,200,0
chr1	103169612	103169680	ZF(1E-03)	52.17	+	103169612	103169680	0,200,0
chr1	103169696	103169764	ZF(3E-03)	56.52	+	103169696	103169764	0,200,0
chr1	103169780	103169848	ZF(6E-03)	47.83	+	103169780	103169848	0,200,0
chr1	103169864	103169932	ZF(7E-04)	52.17	+	103169864	103169932	0,200,0
chr1	103169948	103170016	ZF(4E-02)	52.17	+	103169948	103170016	0,200,0
chr1	103170032	103170100	ZF(1E-02)	52.17	+	103170032	103170100	0,200,0
chr1	103170116	103170184	ZF(9E-02)	52.17	+	103170116	103170184	0,200,0
chr1	103170200	103170268	ZF(7E-04)	52.17	+	103170200	103170268	0,200,0
chr1	103170284	103170352	ZF(5E-03)	52.17	+	103170284	103170352	0,200,0
chr1	103170368	103170436	ZF(1E-01)	52.17	+	103170368	103170436	0,200,0
chr1	103170452	103170520	ZF(3E-02)	52.17	+	103170452	103170520	0,200,0
chr1	103170617	103170685	ZF(3E+00)	47.83	+	103170617	103170685	0,200,0
chr1	103170701	103170769	ZF(9E-03)	52.17	+	103170701	103170769	0,200,0
chr1	103170785	103170853	ZF(1E-01)	52.17	+	103170785	103170853	0,200,0
chr1	103170869	103170937	ZF(1E-01)	52.17	+	103170869	103170937	0,200,0
chr1	103170953	103171021	ZF(1E-03)	52.17	+	103170953	103171021	0,200,0
chr1	103171037	103171105	ZF(1E-01)	52.17	+	103171037	103171105	0,200,0
chr1	103171121	103171189	ZF(7E-03)	52.17	+	103171121	103171189	0,200,0
chr1	103171205	103171273	ZF(5E-02)	52.17	+	103171205	103171273	0,200,0
chr1	103171292	103171357	ZF(5E-01)	45.45	+	103171292	103171357	0,200,0
chr1	103171373	103171441	ZF(4E-03)	52.17	+	103171373	103171441	0,200,0
chr1	103171457	103171525	ZF(2E-03)	52.17	+	103171457	103171525	0,200,0
chr1	103171541	103171609	ZF(1E-01)	52.17	+	103171541	103171609	0,200,0
chr1	103171625	103171693	ZF(2E-03)	52.17	+	103171625	103171693	0,200,0
chr1	103178094	103178162	ZF(2E-01)	39.13	-	103178094	103178162	0,200,0
chr1	103178948	103179013	ZF(3E+00)	36.36	+	103178948	103179013	0,200,0
chr1	103223556	103223678	KRAB-A(4E-13)	73.17	+	103223556	103223678	240,0,0
chr1	103230695	103230763	ZF(1E-03)	52.17	+	103230695	103230763	0,200,0
chr1	103230779	103230847	ZF(3E-02)	52.17	+	103230779	103230847	0,200,0
chr1	103230863	103230931	ZF(7E+00)	56.52	+	103230863	103230931	0,200,0
chr1	103231031	103231099	ZF(5E-03)	56.52	+	103231031	103231099	0,200,0
chr1	103231115	103231183	ZF(2E-03)	52.17	+	103231115	103231183	0,200,0
chr1	103231199	103231267	ZF(2E-03)	56.52	+	103231199	103231267	0,200,0
chr1	103231283	103231351	ZF(2E-02)	52.17	+	103231283	103231351	0,200,0
chr1	103231367	103231435	ZF(6E-04)	60.87	+	103231367	103231435	0,200,0
chr1	103231451	103231519	ZF(2E-02)	52.17	+	103231451	103231519	0,200,0
chr1	103231535	103231603	ZF(4E-01)	52.17	+	103231535	103231603	0,200,0
chr1	103231619	103231687	ZF(2E-03)	47.83	+	103231619	103231687	0,200,0
chr1	103231703	103231771	ZF(9E-03)	47.83	+	103231703	103231771	0,200,0
chr1	103231787	103231855	ZF(5E-02)	47.83	+	103231787	103231855	0,200,0
chr1	103231871	103231939	ZF(3E-03)	47.83	+	103231871	103231939	0,200,0
chr1	103231955	103232023	ZF(2E-03)	56.52	+	103231955	103232023	0,200,0
chr1	103232039	103232107	ZF(9E-02)	52.17	+	103232039	103232107	0,200,0
chr1	103232123	103232191	ZF(2E-02)	56.52	+	103232123	103232191	0,200,0
chr1	103232207	103232275	ZF(2E-02)	43.48	+	103232207	103232275	0,200,0
chr1	103232291	103232359	ZF(1E-03)	47.83	+	103232291	103232359	0,200,0
chr1	103232375	103232443	ZF(1E-03)	69.57	+	103232375	103232443	0,200,0
chr1	103248228	103248350	KRAB-A(1E-13)	70.73	+	103248228	103248350	240,0,0
chr1	103261493	103261561	ZF(1E-02)	43.48	+	103261493	103261561	0,200,0
chr1	103261661	103261729	ZF(1E+00)	56.52	+	103261661	103261729	0,200,0
chr1	103261820	103261888	ZF(9E-02)	56.52	+	103261820	103261888	0,200,0
chr1	103261904	103261972	ZF(3E-03)	52.17	+	103261904	103261972	0,200,0
chr1	103261988	103262056	ZF(3E-02)	47.83	+	103261988	103262056	0,200,0
chr1	103262072	103262140	ZF(2E-03)	60.87	+	103262072	103262140	0,200,0
chr1	103262156	103262224	ZF(1E-02)	52.17	+	103262156	103262224	0,200,0
chr1	103262240	103262308	ZF(3E-03)	52.17	+	103262240	103262308	0,200,0
chr1	103262324	103262392	ZF(2E-01)	52.17	+	103262324	103262392	0,200,0
chr1	103262408	103262476	ZF(3E-03)	47.83	+	103262408	103262476	0,200,0
chr1	103262492	103262560	ZF(9E-03)	52.17	+	103262492	103262560	0,200,0
chr1	103262576	103262644	ZF(4E-03)	56.52	+	103262576	103262644	0,200,0
chr1	103262660	103262728	ZF(3E-03)	52.17	+	103262660	103262728	0,200,0
chr1	103262744	103262812	ZF(7E-02)	52.17	+	103262744	103262812	0,200,0
chr1	103262828	103262896	ZF(1E-03)	52.17	+	103262828	103262896	0,200,0
chr1	103262912	103262980	ZF(2E-02)	52.17	+	103262912	103262980	0,200,0
chr1	103262996	103263064	ZF(5E-04)	52.17	+	103262996	103263064	0,200,0
chr1	103263080	103263148	ZF(8E-04)	56.52	+	103263080	103263148	0,200,0
chr1	103263164	103263232	ZF(2E+00)	52.17	+	103263164	103263232	0,200,0
chr1	103263248	103263316	ZF(4E-03)	56.52	+	103263248	103263316	0,200,0
chr1	103263332	103263400	ZF(8E-03)	47.83	+	103263332	103263400	0,200,0
chr1	103263416	103263484	ZF(1E-03)	52.17	+	103263416	103263484	0,200,0
chr1	103263500	103263568	ZF(3E-02)	52.17	+	103263500	103263568	0,200,0
chr1	103263584	103263652	ZF(2E-02)	47.83	+	103263584	103263652	0,200,0
chr1	103263668	103263736	ZF(3E-03)	56.52	+	103263668	103263736	0,200,0
chr1	103281691	103281804	KRAB-A(3E-03)	43.59	+	103281691	103281804	240,0,0
chr1	103323736	103323858	KRAB-A(3E-14)	70.73	+	103323736	103323858	240,0,0
chr1	103325246	103325314	ZF(1E-03)	56.52	+	103325246	103325314	0,200,0
chr1	103325330	103325398	ZF(2E-01)	56.52	+	103325330	103325398	0,200,0
chr1	103325414	103325482	ZF(6E-03)	52.17	+	103325414	103325482	0,200,0
chr1	103325498	103325566	ZF(9E-03)	56.52	+	103325498	103325566	0,200,0
chr1	103325582	103325650	ZF(1E-01)	60.87	+	103325582	103325650	0,200,0
chr1	103325666	103325734	ZF(7E-04)	56.52	+	103325666	103325734	0,200,0
chr1	103325750	103325818	ZF(1E-03)	65.22	+	103325750	103325818	0,200,0
chr1	103325834	103325902	ZF(4E-02)	47.83	+	103325834	103325902	0,200,0
chr1	103350808	103350876	ZF(8E-04)	65.22	-	103350808	103350876	0,200,0
chr1	103350892	103350960	ZF(3E-03)	56.52	-	103350892	103350960	0,200,0
chr1	103350976	103351044	ZF(2E-03)	56.52	-	103350976	103351044	0,200,0
chr1	103351060	103351128	ZF(4E-02)	52.17	-	103351060	103351128	0,200,0
chr1	103351144	103351212	ZF(2E-03)	47.83	-	103351144	103351212	0,200,0
chr1	103351228	103351296	ZF(3E-02)	47.83	-	103351228	103351296	0,200,0
chr1	103351312	103351380	ZF(8E-04)	56.52	-	103351312	103351380	0,200,0
chr1	103351396	103351464	ZF(2E-03)	47.83	-	103351396	103351464	0,200,0
chr1	103351480	103351548	ZF(1E-03)	60.87	-	103351480	103351548	0,200,0
chr1	103351564	103351632	ZF(3E-04)	56.52	-	103351564	103351632	0,200,0
chr1	103353425	103353547	KRAB-A(6E-13)	68.29	-	103353425	103353547	240,0,0
chr1	103384116	103384238	KRAB-A(4E-13)	73.17	+	103384116	103384238	240,0,0
chr1	103386014	103386082	ZF(2E+00)	39.13	+	103386014	103386082	0,200,0
chr1	103386300	103386365	ZF(5E+00)	52.17	+	103386300	103386365	0,200,0
chr1	103386632	103386700	ZF(2E+00)	43.48	+	103386632	103386700	0,200,0
chr1	103386789	103386857	ZF(7E-03)	52.17	+	103386789	103386857	0,200,0
chr1	103386873	103386941	ZF(1E-02)	52.17	+	103386873	103386941	0,200,0
chr1	103423691	103423759	ZF(2E-03)	52.17	+	103423691	103423759	0,200,0
chr1	103423775	103423843	ZF(2E-03)	56.52	+	103423775	103423843	0,200,0
chr1	103423859	103423927	ZF(8E-04)	60.87	+	103423859	103423927	0,200,0
chr1	103423943	103424011	ZF(5E-04)	60.87	+	103423943	103424011	0,200,0
chr1	103424027	103424095	ZF(8E-03)	52.17	+	103424027	103424095	0,200,0
chr1	103424111	103424179	ZF(8E-04)	56.52	+	103424111	103424179	0,200,0
chr1	103424195	103424263	ZF(6E-02)	47.83	+	103424195	103424263	0,200,0
chr1	103424279	103424347	ZF(5E-03)	47.83	+	103424279	103424347	0,200,0
chr1	103424363	103424431	ZF(4E-03)	47.83	+	103424363	103424431	0,200,0
chr1	103442569	103442691	KRAB-A(3E-12)	68.29	+	103442569	103442691	240,0,0
chr1	103450459	103450527	ZF(4E-02)	43.48	+	103450459	103450527	0,200,0
chr1	103450543	103450611	ZF(6E-02)	43.48	+	103450543	103450611	0,200,0
chr1	103450627	103450695	ZF(3E-03)	47.83	+	103450627	103450695	0,200,0
chr1	103450711	103450779	ZF(5E-04)	60.87	+	103450711	103450779	0,200,0
chr1	103450795	103450863	ZF(2E-02)	52.17	+	103450795	103450863	0,200,0
chr1	103450879	103450947	ZF(1E-03)	56.52	+	103450879	103450947	0,200,0
chr1	103450963	103451031	ZF(1E-02)	43.48	+	103450963	103451031	0,200,0
chr1	103451047	103451115	ZF(3E-04)	65.22	+	103451047	103451115	0,200,0
chr1	103451134	103451199	ZF(4E-02)	68.18	+	103451134	103451199	0,200,0
chr1	103451215	103451283	ZF(3E-03)	56.52	+	103451215	103451283	0,200,0
chr1	103451302	103451367	ZF(1E-02)	59.09	+	103451302	103451367	0,200,0
chr1	103475022	103475222	SCAN(2E-04)	34.33	+	103475022	103475222	0,0,200
chr1	103476406	103476474	ZF(3E-02)	43.48	+	103476406	103476474	0,200,0
chr1	103476490	103476558	ZF(3E-01)	34.78	+	103476490	103476558	0,200,0
chr1	103476574	103476642	ZF(1E-02)	52.17	+	103476574	103476642	0,200,0
chr1	103476658	103476726	ZF(7E-02)	47.83	+	103476658	103476726	0,200,0
chr1	103491904	103491972	ZF(2E-02)	47.83	+	103491904	103491972	0,200,0
chr1	103491988	103492056	ZF(3E-03)	52.17	+	103491988	103492056	0,200,0
chr1	103492072	103492137	ZF(8E+00)	43.48	+	103492072	103492137	0,200,0
chr1	103492153	103492221	ZF(5E-02)	52.17	+	103492153	103492221	0,200,0
chr1	103492237	103492305	ZF(3E-03)	47.83	+	103492237	103492305	0,200,0
chr1	103492321	103492389	ZF(3E-03)	52.17	+	103492321	103492389	0,200,0
chr1	103492405	103492473	ZF(1E-02)	56.52	+	103492405	103492473	0,200,0
chr1	103492489	103492557	ZF(3E-03)	47.83	+	103492489	103492557	0,200,0
chr1	103492573	103492641	ZF(1E-03)	52.17	+	103492573	103492641	0,200,0
chr1	103492657	103492725	ZF(1E-03)	52.17	+	103492657	103492725	0,200,0
chr1	103511009	103511077	ZF(6E-04)	73.91	-	103511009	103511077	0,200,0
chr1	103511093	103511161	ZF(5E-03)	43.48	-	103511093	103511161	0,200,0
chr1	103511177	103511245	ZF(1E-02)	52.17	-	103511177	103511245	0,200,0
chr1	103511261	103511329	ZF(1E-02)	52.17	-	103511261	103511329	0,200,0
chr1	103511345	103511413	ZF(2E-02)	52.17	-	103511345	103511413	0,200,0
chr1	103511429	103511497	ZF(4E-04)	60.87	-	103511429	103511497	0,200,0
chr1	103511513	103511581	ZF(4E-01)	56.52	-	103511513	103511581	0,200,0
chr1	103511597	103511665	ZF(5E-03)	56.52	-	103511597	103511665	0,200,0
chr1	103511681	103511749	ZF(7E-03)	69.57	-	103511681	103511749	0,200,0
chr1	103511765	103511833	ZF(8E-02)	56.52	-	103511765	103511833	0,200,0
chr1	103511849	103511914	ZF(7E-03)	56.52	-	103511849	103511914	0,200,0
chr1	103511930	103511986	ZF(6E+00)	63.16	-	103511930	103511986	0,200,0
chr1	103512014	103512082	ZF(3E-03)	52.17	-	103512014	103512082	0,200,0
chr1	103512266	103512334	ZF(2E+00)	43.48	-	103512266	103512334	0,200,0
chr1	103514119	103514241	KRAB-A(2E-12)	65.85	-	103514119	103514241	240,0,0
chr1	103535031	103535099	ZF(1E-03)	52.17	-	103535031	103535099	0,200,0
chr1	103535115	103535183	ZF(1E-03)	52.17	-	103535115	103535183	0,200,0
chr1	103535199	103535267	ZF(3E-03)	47.83	-	103535199	103535267	0,200,0
chr1	103535283	103535351	ZF(1E-02)	56.52	-	103535283	103535351	0,200,0
chr1	103535367	103535435	ZF(3E-03)	52.17	-	103535367	103535435	0,200,0
chr1	103535451	103535519	ZF(3E-03)	47.83	-	103535451	103535519	0,200,0
chr1	103535535	103535603	ZF(5E-02)	52.17	-	103535535	103535603	0,200,0
chr1	103535619	103535687	ZF(7E-03)	56.52	-	103535619	103535687	0,200,0
chr1	103535703	103535771	ZF(4E-03)	52.17	-	103535703	103535771	0,200,0
chr1	103535787	103535855	ZF(2E-02)	47.83	-	103535787	103535855	0,200,0
chr1	103537752	103537874	KRAB-A(1E-14)	75.61	-	103537752	103537874	240,0,0
chr1	103551605	103551673	ZF(7E-02)	47.83	-	103551605	103551673	0,200,0
chr1	103551689	103551757	ZF(1E-02)	52.17	-	103551689	103551757	0,200,0
chr1	103551773	103551841	ZF(3E-01)	34.78	-	103551773	103551841	0,200,0
chr1	103551857	103551925	ZF(3E-02)	43.48	-	103551857	103551925	0,200,0
chr1	103574051	103574119	ZF(1E+00)	56.52	+	103574051	103574119	0,200,0
chr1	103574294	103574362	ZF(2E-02)	52.17	+	103574294	103574362	0,200,0
chr1	103574378	103574446	ZF(2E-02)	56.52	+	103574378	103574446	0,200,0
chr1	103574462	103574530	ZF(5E-03)	47.83	+	103574462	103574530	0,200,0
chr1	103574546	103574614	ZF(3E-01)	39.13	+	103574546	103574614	0,200,0
chr1	103574633	103574698	ZF(3E-01)	45.45	+	103574633	103574698	0,200,0
chr1	103574798	103574866	ZF(4E-02)	52.17	+	103574798	103574866	0,200,0
chr1	103587695	103587817	KRAB-A(2E-13)	68.29	+	103587695	103587817	240,0,0
chr1	103591282	103591350	ZF(3E-03)	60.87	+	103591282	103591350	0,200,0
chr1	103591366	103591434	ZF(2E-02)	52.17	+	103591366	103591434	0,200,0
chr1	103591450	103591518	ZF(4E-01)	52.17	+	103591450	103591518	0,200,0
chr1	103591534	103591602	ZF(2E-02)	47.83	+	103591534	103591602	0,200,0
chr1	103591618	103591686	ZF(6E-02)	39.13	+	103591618	103591686	0,200,0
chr1	103591702	103591770	ZF(5E-01)	47.83	+	103591702	103591770	0,200,0
chr1	103591786	103591854	ZF(3E+00)	43.48	+	103591786	103591854	0,200,0
chr1	103591870	103591938	ZF(1E-03)	56.52	+	103591870	103591938	0,200,0
chr1	103620390	103620458	ZF(5E-04)	65.22	-	103620390	103620458	0,200,0
chr1	103620474	103620542	ZF(2E-03)	56.52	-	103620474	103620542	0,200,0
chr1	103620558	103620626	ZF(5E-02)	39.13	-	103620558	103620626	0,200,0
chr1	103620645	103620713	ZF(6E-03)	47.83	-	103620645	103620713	0,200,0
chr1	103620810	103620878	ZF(6E-03)	56.52	-	103620810	103620878	0,200,0
chr1	103620894	103620962	ZF(8E-03)	52.17	-	103620894	103620962	0,200,0
chr1	103620978	103621046	ZF(2E-02)	47.83	-	103620978	103621046	0,200,0
chr1	103621062	103621130	ZF(3E-04)	56.52	-	103621062	103621130	0,200,0
chr1	103621146	103621214	ZF(4E-02)	52.17	-	103621146	103621214	0,200,0
chr1	103621230	103621298	ZF(1E-02)	47.83	-	103621230	103621298	0,200,0
chr1	103621314	103621382	ZF(2E-03)	52.17	-	103621314	103621382	0,200,0
chr1	103621398	103621457	ZF(3E+00)	47.62	-	103621398	103621457	0,200,0
chr1	103623141	103623263	KRAB-A(4E-14)	73.17	-	103623141	103623263	240,0,0
chr1	103638635	103638703	ZF(1E-03)	39.13	-	103638635	103638703	0,200,0
chr1	103638719	103638787	ZF(6E-02)	56.52	-	103638719	103638787	0,200,0
chr1	103638803	103638871	ZF(2E-01)	47.83	-	103638803	103638871	0,200,0
chr1	103638887	103638955	ZF(2E-02)	47.83	-	103638887	103638955	0,200,0
chr1	103638971	103639039	ZF(2E+00)	52.17	-	103638971	103639039	0,200,0
chr1	103639055	103639123	ZF(2E-02)	56.52	-	103639055	103639123	0,200,0
chr1	103639139	103639207	ZF(2E-02)	39.13	-	103639139	103639207	0,200,0
chr1	103639223	103639291	ZF(1E-01)	60.87	-	103639223	103639291	0,200,0
chr1	103639307	103639375	ZF(4E-02)	56.52	-	103639307	103639375	0,200,0
chr1	103639391	103639459	ZF(4E-02)	56.52	-	103639391	103639459	0,200,0
chr1	103639475	103639543	ZF(2E-02)	43.48	-	103639475	103639543	0,200,0
chr1	103639559	103639627	ZF(8E-01)	47.83	-	103639559	103639627	0,200,0
chr1	103648744	103648866	KRAB-A(2E-12)	70.73	-	103648744	103648866	240,0,0
chr1	103673376	103673498	KRAB-A(3E-11)	63.41	+	103673376	103673498	240,0,0
chr1	103675501	103675569	ZF(4E+00)	43.48	+	103675501	103675569	0,200,0
chr1	103675585	103675653	ZF(1E-01)	52.17	+	103675585	103675653	0,200,0
chr1	103675669	103675737	ZF(1E-01)	52.17	+	103675669	103675737	0,200,0
chr1	103675753	103675821	ZF(1E-03)	52.17	+	103675753	103675821	0,200,0
chr1	103675837	103675905	ZF(2E-02)	52.17	+	103675837	103675905	0,200,0
chr1	103675921	103675989	ZF(1E-02)	39.13	+	103675921	103675989	0,200,0
chr1	103676005	103676073	ZF(6E-03)	43.48	+	103676005	103676073	0,200,0
chr1	103676089	103676157	ZF(2E-02)	56.52	+	103676089	103676157	0,200,0
chr1	103693539	103693607	ZF(4E-03)	52.17	-	103693539	103693607	0,200,0
chr1	103693623	103693691	ZF(3E-03)	47.83	-	103693623	103693691	0,200,0
chr1	103693707	103693775	ZF(5E-03)	47.83	-	103693707	103693775	0,200,0
chr1	103693791	103693859	ZF(6E-03)	47.83	-	103693791	103693859	0,200,0
chr1	103693875	103693943	ZF(3E-03)	56.52	-	103693875	103693943	0,200,0
chr1	103693959	103694027	ZF(2E-03)	52.17	-	103693959	103694027	0,200,0
chr1	103694043	103694111	ZF(6E-03)	43.48	-	103694043	103694111	0,200,0
chr1	103694127	103694195	ZF(5E-03)	56.52	-	103694127	103694195	0,200,0
chr1	103694211	103694279	ZF(4E-03)	56.52	-	103694211	103694279	0,200,0
chr1	103694295	103694363	ZF(1E-02)	52.17	-	103694295	103694363	0,200,0
chr1	103701961	103702083	KRAB-A(4E-16)	78.05	-	103701961	103702083	240,0,0
chr1	103713515	103713637	KRAB-A(7E-14)	75.61	+	103713515	103713637	240,0,0
chr1	103715186	103715254	ZF(7E-04)	56.52	+	103715186	103715254	0,200,0
chr1	103715270	103715338	ZF(6E-02)	56.52	+	103715270	103715338	0,200,0
chr1	103715354	103715422	ZF(1E-03)	52.17	+	103715354	103715422	0,200,0
chr1	103715438	103715506	ZF(2E-02)	52.17	+	103715438	103715506	0,200,0
chr1	103715522	103715590	ZF(8E-02)	43.48	+	103715522	103715590	0,200,0
chr1	103715606	103715674	ZF(1E-01)	52.17	+	103715606	103715674	0,200,0
chr1	103715690	103715758	ZF(9E-03)	56.52	+	103715690	103715758	0,200,0
chr1	103715774	103715842	ZF(3E-03)	47.83	+	103715774	103715842	0,200,0
chr1	103745483	103745551	ZF(1E-04)	65.22	-	103745483	103745551	0,200,0
chr1	103745567	103745635	ZF(7E-03)	43.48	-	103745567	103745635	0,200,0
chr1	103745651	103745719	ZF(1E-01)	39.13	-	103745651	103745719	0,200,0
chr1	103745735	103745803	ZF(3E-02)	52.17	-	103745735	103745803	0,200,0
chr1	103745819	103745887	ZF(2E-03)	52.17	-	103745819	103745887	0,200,0
chr1	103745903	103745971	ZF(9E-03)	43.48	-	103745903	103745971	0,200,0
chr1	103745987	103746055	ZF(8E-04)	56.52	-	103745987	103746055	0,200,0
chr1	103746071	103746139	ZF(2E-03)	56.52	-	103746071	103746139	0,200,0
chr1	103746155	103746223	ZF(2E-03)	56.52	-	103746155	103746223	0,200,0
chr1	103746239	103746307	ZF(1E-01)	52.17	-	103746239	103746307	0,200,0
chr1	103746323	103746391	ZF(6E-03)	56.52	-	103746323	103746391	0,200,0
chr1	103747598	103747720	KRAB-A(3E-13)	73.17	-	103747598	103747720	240,0,0
chr1	103754499	103754558	ZF(5E-01)	50	-	103754499	103754558	0,200,0
chr1	103772189	103772257	ZF(4E-03)	47.83	-	103772189	103772257	0,200,0
chr1	103772273	103772341	ZF(6E-02)	47.83	-	103772273	103772341	0,200,0
chr1	103772357	103772425	ZF(4E-03)	52.17	-	103772357	103772425	0,200,0
chr1	103772441	103772509	ZF(3E-02)	52.17	-	103772441	103772509	0,200,0
chr1	103772525	103772593	ZF(2E-01)	43.48	-	103772525	103772593	0,200,0
chr1	103772609	103772677	ZF(4E-03)	52.17	-	103772609	103772677	0,200,0
chr1	103772693	103772761	ZF(2E-03)	47.83	-	103772693	103772761	0,200,0
chr1	103772777	103772845	ZF(3E-03)	52.17	-	103772777	103772845	0,200,0
chr1	103772861	103772929	ZF(5E-02)	47.83	-	103772861	103772929	0,200,0
chr1	103772945	103773013	ZF(2E-02)	39.13	-	103772945	103773013	0,200,0
chr1	103773029	103773097	ZF(3E-03)	47.83	-	103773029	103773097	0,200,0
chr1	103773113	103773181	ZF(1E-01)	43.48	-	103773113	103773181	0,200,0
chr1	103773197	103773265	ZF(4E-01)	52.17	-	103773197	103773265	0,200,0
chr1	103775282	103775404	KRAB-A(5E-12)	70.73	-	103775282	103775404	240,0,0
chr1	103795570	103795638	ZF(5E-03)	52.17	-	103795570	103795638	0,200,0
chr1	103795654	103795722	ZF(9E-02)	47.83	-	103795654	103795722	0,200,0
chr1	103795738	103795806	ZF(6E-03)	56.52	-	103795738	103795806	0,200,0
chr1	103795822	103795890	ZF(7E-02)	47.83	-	103795822	103795890	0,200,0
chr1	103795906	103795974	ZF(6E-03)	47.83	-	103795906	103795974	0,200,0
chr1	103795990	103796058	ZF(3E-03)	52.17	-	103795990	103796058	0,200,0
chr1	103796074	103796142	ZF(3E-01)	43.48	-	103796074	103796142	0,200,0
chr1	103796326	103796394	ZF(4E-02)	43.48	-	103796326	103796394	0,200,0
chr1	103798041	103798163	KRAB-A(9E-12)	68.29	-	103798041	103798163	240,0,0
chr1	103813782	103813850	ZF(8E-04)	52.17	-	103813782	103813850	0,200,0
chr1	103813866	103813934	ZF(2E-03)	56.52	-	103813866	103813934	0,200,0
chr1	103813950	103814018	ZF(4E-02)	39.13	-	103813950	103814018	0,200,0
chr1	103814034	103814102	ZF(1E-03)	52.17	-	103814034	103814102	0,200,0
chr1	103814118	103814186	ZF(1E-03)	56.52	-	103814118	103814186	0,200,0
chr1	103814202	103814270	ZF(2E-03)	52.17	-	103814202	103814270	0,200,0
chr1	103814286	103814354	ZF(3E-01)	47.83	-	103814286	103814354	0,200,0
chr1	103814370	103814438	ZF(2E-02)	52.17	-	103814370	103814438	0,200,0
chr1	103814454	103814522	ZF(3E-03)	52.17	-	103814454	103814522	0,200,0
chr1	103814538	103814606	ZF(1E-03)	60.87	-	103814538	103814606	0,200,0
chr1	103814622	103814690	ZF(5E-03)	52.17	-	103814622	103814690	0,200,0
chr1	103814706	103814774	ZF(2E-03)	56.52	-	103814706	103814774	0,200,0
chr1	103814790	103814858	ZF(5E-03)	43.48	-	103814790	103814858	0,200,0
chr1	103817251	103817373	KRAB-A(1E-13)	70.73	-	103817251	103817373	240,0,0
chr1	103839609	103839731	KRAB-A(3E-13)	70.73	-	103839609	103839731	240,0,0
chr1	103856004	103856072	ZF(4E+00)	43.48	-	103856004	103856072	0,200,0
chr1	103856088	103856147	ZF(4E+00)	47.83	-	103856088	103856147	0,200,0
chr1	103856161	103856229	ZF(5E-02)	39.13	-	103856161	103856229	0,200,0
chr1	103856245	103856313	ZF(3E+00)	34.78	-	103856245	103856313	0,200,0
chr1	103856329	103856385	ZF(8E+00)	47.37	-	103856329	103856385	0,200,0
chr1	103856413	103856481	ZF(6E+00)	47.83	-	103856413	103856481	0,200,0
chr1	103856664	103856732	ZF(4E+00)	43.48	-	103856664	103856732	0,200,0
chr1	103856832	103856900	ZF(2E+00)	39.13	-	103856832	103856900	0,200,0
chr1	103856917	103856985	ZF(1E+00)	30.43	-	103856917	103856985	0,200,0
chr1	103857000	103857068	ZF(4E-02)	52.17	-	103857000	103857068	0,200,0
chr1	103857084	103857152	ZF(2E-01)	47.83	-	103857084	103857152	0,200,0
chr1	103857168	103857236	ZF(4E-01)	39.13	-	103857168	103857236	0,200,0
chr1	103867190	103867267	KRAB-A(3E-03)	65.38	-	103867190	103867267	240,0,0
chr1	103884113	103884181	ZF(2E-03)	56.52	-	103884113	103884181	0,200,0
chr1	103884197	103884265	ZF(2E-01)	47.83	-	103884197	103884265	0,200,0
chr1	103884281	103884349	ZF(3E-03)	56.52	-	103884281	103884349	0,200,0
chr1	103884365	103884433	ZF(3E-02)	43.48	-	103884365	103884433	0,200,0
chr1	103884449	103884517	ZF(7E-02)	43.48	-	103884449	103884517	0,200,0
chr1	103884533	103884601	ZF(9E-04)	52.17	-	103884533	103884601	0,200,0
chr1	103884617	103884685	ZF(6E-01)	39.13	-	103884617	103884685	0,200,0
chr1	103884701	103884769	ZF(7E-03)	47.83	-	103884701	103884769	0,200,0
chr1	103884785	103884853	ZF(3E-01)	34.78	-	103884785	103884853	0,200,0
chr1	103884869	103884937	ZF(2E-02)	47.83	-	103884869	103884937	0,200,0
chr1	103884953	103885021	ZF(7E-04)	60.87	-	103884953	103885021	0,200,0
chr1	103885037	103885105	ZF(5E-02)	43.48	-	103885037	103885105	0,200,0
chr1	103885121	103885189	ZF(6E-02)	47.83	-	103885121	103885189	0,200,0
chr1	103900421	103900543	KRAB-A(3E-15)	73.17	-	103900421	103900543	240,0,0
chr1	103923067	103923135	ZF(4E-04)	60.87	-	103923067	103923135	0,200,0
chr1	103923151	103923219	ZF(2E-01)	52.17	-	103923151	103923219	0,200,0
chr1	103923235	103923303	ZF(1E-03)	52.17	-	103923235	103923303	0,200,0
chr1	103923319	103923387	ZF(3E-02)	43.48	-	103923319	103923387	0,200,0
chr1	103923403	103923471	ZF(7E-02)	43.48	-	103923403	103923471	0,200,0
chr1	103923487	103923555	ZF(9E-04)	52.17	-	103923487	103923555	0,200,0
chr1	103923571	103923639	ZF(6E-01)	39.13	-	103923571	103923639	0,200,0
chr1	103923655	103923723	ZF(6E-03)	52.17	-	103923655	103923723	0,200,0
chr1	103923739	103923807	ZF(6E-01)	30.43	-	103923739	103923807	0,200,0
chr1	103923823	103923891	ZF(3E-03)	52.17	-	103923823	103923891	0,200,0
chr1	103923907	103923975	ZF(3E-03)	56.52	-	103923907	103923975	0,200,0
chr1	103923991	103924059	ZF(7E-02)	39.13	-	103923991	103924059	0,200,0
chr1	103924075	103924143	ZF(6E-02)	43.48	-	103924075	103924143	0,200,0
chr1	103935887	103936009	KRAB-A(3E-15)	73.17	-	103935887	103936009	240,0,0
chr1	103980309	103980377	ZF(2E-01)	43.48	+	103980309	103980377	0,200,0
chr1	103980852	103980926	ZF(8E+00)	48	+	103980852	103980926	0,200,0
chr1	103980941	103981003	ZF(9E-01)	52.38	+	103980941	103981003	0,200,0
chr1	104184609	104184881	SCAN(2E-25)	55.43	+	104184609	104184881	0,0,200
chr1	104192631	104192699	ZF(4E-01)	43.48	+	104192631	104192699	0,200,0
chr1	104192790	104192858	ZF(2E-01)	34.78	+	104192790	104192858	0,200,0
chr1	104192964	104193032	ZF(8E-02)	39.13	+	104192964	104193032	0,200,0
chr1	104193120	104193188	ZF(1E-02)	43.48	+	104193120	104193188	0,200,0
chr1	104194128	104194196	ZF(2E-02)	52.17	+	104194128	104194196	0,200,0
chr1	104194836	104194904	ZF(3E-01)	43.48	+	104194836	104194904	0,200,0
chr1	104195004	104195072	ZF(7E-02)	47.83	+	104195004	104195072	0,200,0
chr1	104195190	104195255	ZF(1E+00)	40.91	+	104195190	104195255	0,200,0
chr1	104195358	104195426	ZF(4E-02)	43.48	+	104195358	104195426	0,200,0
chr1	104195511	104195579	ZF(7E-03)	47.83	+	104195511	104195579	0,200,0
chr1	104196009	104196077	ZF(1E+00)	43.48	+	104196009	104196077	0,200,0
chr1	104196186	104196254	ZF(2E-01)	47.83	+	104196186	104196254	0,200,0
chr1	104222634	104222756	KRAB-A(9E-15)	73.17	+	104222634	104222756	240,0,0
chr1	104227034	104227102	ZF(6E-02)	43.48	+	104227034	104227102	0,200,0
chr1	104227118	104227186	ZF(3E-02)	39.13	+	104227118	104227186	0,200,0
chr1	104227202	104227270	ZF(1E-03)	56.52	+	104227202	104227270	0,200,0
chr1	104227286	104227354	ZF(2E-03)	43.48	+	104227286	104227354	0,200,0
chr1	104227370	104227438	ZF(1E-02)	52.17	+	104227370	104227438	0,200,0
chr1	104227454	104227522	ZF(7E-02)	47.83	+	104227454	104227522	0,200,0
chr1	104227538	104227606	ZF(2E-02)	47.83	+	104227538	104227606	0,200,0
chr1	104227625	104227690	ZF(4E-02)	36.36	+	104227625	104227690	0,200,0
chr1	104227706	104227774	ZF(8E-02)	47.83	+	104227706	104227774	0,200,0
chr1	104227790	104227858	ZF(3E-03)	47.83	+	104227790	104227858	0,200,0
chr1	104227874	104227942	ZF(2E-01)	39.13	+	104227874	104227942	0,200,0
chr1	104244943	104245221	SCAN(1E-25)	49.46	+	104244943	104245221	0,0,200
chr1	104250157	104250279	KRAB-A(3E-13)	73.17	+	104250157	104250279	240,0,0
chr1	104256792	104256860	ZF(2E-01)	43.48	+	104256792	104256860	0,200,0
chr1	104256960	104257028	ZF(3E+00)	39.13	+	104256960	104257028	0,200,0
chr1	104257122	104257190	ZF(6E-03)	56.52	+	104257122	104257190	0,200,0
chr1	104257206	104257274	ZF(7E-03)	52.17	+	104257206	104257274	0,200,0
chr1	104269380	104269448	ZF(6E-01)	52.17	-	104269380	104269448	0,200,0
chr1	104269464	104269532	ZF(6E-01)	47.83	-	104269464	104269532	0,200,0
chr1	104269715	104269783	ZF(5E-02)	52.17	-	104269715	104269783	0,200,0
chr1	104269883	104269951	ZF(1E-01)	43.48	-	104269883	104269951	0,200,0
chr1	104433870	104433938	ZF(1E-01)	56.52	+	104433870	104433938	0,200,0
chr1	104433954	104434022	ZF(4E-03)	47.83	+	104433954	104434022	0,200,0
chr1	104434038	104434106	ZF(1E-02)	60.87	+	104434038	104434106	0,200,0
chr1	104434122	104434190	ZF(3E-02)	47.83	+	104434122	104434190	0,200,0
chr1	104434206	104434274	ZF(2E-01)	43.48	+	104434206	104434274	0,200,0
chr1	104434290	104434358	ZF(1E-01)	52.17	+	104434290	104434358	0,200,0
chr1	104434374	104434442	ZF(1E+00)	39.13	+	104434374	104434442	0,200,0
chr1	104434458	104434526	ZF(1E-01)	47.83	+	104434458	104434526	0,200,0
chr1	104434542	104434610	ZF(2E-02)	47.83	+	104434542	104434610	0,200,0
chr1	104434626	104434694	ZF(2E-02)	47.83	+	104434626	104434694	0,200,0
chr1	104434710	104434778	ZF(2E-01)	47.83	+	104434710	104434778	0,200,0
chr1	104434794	104434862	ZF(4E-03)	56.52	+	104434794	104434862	0,200,0
chr1	104434878	104434946	ZF(1E-02)	47.83	+	104434878	104434946	0,200,0
chr1	104434962	104435030	ZF(3E-03)	60.87	+	104434962	104435030	0,200,0
chr1	104471239	104471358	KRAB-A(7E-16)	70	+	104471239	104471358	240,0,0
chr1	104472110	104472178	ZF(2E-01)	39.13	+	104472110	104472178	0,200,0
chr1	104472272	104472340	ZF(8E-01)	43.48	+	104472272	104472340	0,200,0
chr1	104472362	104472418	ZF(7E+00)	47.37	+	104472362	104472418	0,200,0
chr1	104472440	104472508	ZF(1E-02)	52.17	+	104472440	104472508	0,200,0
chr1	104472686	104472754	ZF(1E-02)	47.83	+	104472686	104472754	0,200,0
chr1	104480778	104480846	ZF(3E-04)	69.57	-	104480778	104480846	0,200,0
chr1	104480862	104480930	ZF(2E-02)	52.17	-	104480862	104480930	0,200,0
chr1	104480946	104481014	ZF(3E-02)	47.83	-	104480946	104481014	0,200,0
chr1	104481030	104481098	ZF(5E-01)	39.13	-	104481030	104481098	0,200,0
chr1	104481114	104481182	ZF(9E-03)	47.83	-	104481114	104481182	0,200,0
chr1	104481198	104481266	ZF(1E-02)	52.17	-	104481198	104481266	0,200,0
chr1	104481282	104481350	ZF(3E-02)	47.83	-	104481282	104481350	0,200,0
chr1	104481366	104481434	ZF(4E-03)	47.83	-	104481366	104481434	0,200,0
chr1	104481450	104481518	ZF(4E-03)	56.52	-	104481450	104481518	0,200,0
chr1	104481534	104481602	ZF(2E-01)	43.48	-	104481534	104481602	0,200,0
chr1	104481618	104481686	ZF(3E-03)	60.87	-	104481618	104481686	0,200,0
chr1	104481702	104481770	ZF(2E-02)	47.83	-	104481702	104481770	0,200,0
chr1	104481786	104481854	ZF(4E-03)	56.52	-	104481786	104481854	0,200,0
chr1	104488566	104488688	KRAB-A(3E-17)	80.49	-	104488566	104488688	240,0,0
chr1	104510245	104510313	ZF(3E-03)	43.48	-	104510245	104510313	0,200,0
chr1	104510329	104510397	ZF(1E-01)	43.48	-	104510329	104510397	0,200,0
chr1	104510413	104510481	ZF(3E-03)	47.83	-	104510413	104510481	0,200,0
chr1	104510497	104510565	ZF(5E-01)	43.48	-	104510497	104510565	0,200,0
chr1	104510581	104510649	ZF(3E-01)	52.17	-	104510581	104510649	0,200,0
chr1	104510665	104510733	ZF(1E-02)	47.83	-	104510665	104510733	0,200,0
chr1	104510749	104510817	ZF(9E-03)	39.13	-	104510749	104510817	0,200,0
chr1	104510833	104510901	ZF(2E-03)	43.48	-	104510833	104510901	0,200,0
chr1	104510917	104510985	ZF(1E-02)	43.48	-	104510917	104510985	0,200,0
chr1	104511001	104511069	ZF(2E-03)	56.52	-	104511001	104511069	0,200,0
chr1	104511085	104511153	ZF(7E+00)	43.48	-	104511085	104511153	0,200,0
chr1	104511178	104511240	ZF(1E+00)	52.38	-	104511178	104511240	0,200,0
chr1	104511256	104511324	ZF(2E-01)	52.17	-	104511256	104511324	0,200,0
chr1	104511340	104511408	ZF(2E-02)	39.13	-	104511340	104511408	0,200,0
chr1	104511424	104511492	ZF(3E-03)	43.48	-	104511424	104511492	0,200,0
chr1	104511508	104511576	ZF(6E-02)	47.83	-	104511508	104511576	0,200,0
chr1	104511592	104511657	ZF(1E-01)	54.55	-	104511592	104511657	0,200,0
chr1	104514854	104514976	KRAB-A(8E-14)	68.29	-	104514854	104514976	240,0,0
chr1	104531569	104531637	ZF(1E-01)	39.13	-	104531569	104531637	0,200,0
chr1	104531653	104531721	ZF(2E-02)	47.83	-	104531653	104531721	0,200,0
chr1	104531737	104531805	ZF(1E-01)	52.17	-	104531737	104531805	0,200,0
chr1	104531821	104531889	ZF(1E+00)	47.83	-	104531821	104531889	0,200,0
chr1	104531905	104531973	ZF(5E-03)	47.83	-	104531905	104531973	0,200,0
chr1	104531989	104532057	ZF(6E-03)	43.48	-	104531989	104532057	0,200,0
chr1	104532073	104532141	ZF(2E-02)	52.17	-	104532073	104532141	0,200,0
chr1	104532157	104532225	ZF(1E-02)	47.83	-	104532157	104532225	0,200,0
chr1	104532241	104532309	ZF(1E-02)	43.48	-	104532241	104532309	0,200,0
chr1	104532325	104532393	ZF(2E-02)	52.17	-	104532325	104532393	0,200,0
chr1	104532409	104532477	ZF(4E+00)	47.83	-	104532409	104532477	0,200,0
chr1	104532502	104532564	ZF(5E+00)	47.62	-	104532502	104532564	0,200,0
chr1	104532580	104532648	ZF(8E-02)	56.52	-	104532580	104532648	0,200,0
chr1	104532664	104532732	ZF(2E-03)	43.48	-	104532664	104532732	0,200,0
chr1	104537490	104537600	KRAB-A(3E-06)	46.34	-	104537490	104537600	240,0,0
chr1	104540404	104540526	KRAB-A(3E-16)	80.49	-	104540404	104540526	240,0,0
chr1	104559876	104559944	ZF(2E-03)	39.13	-	104559876	104559944	0,200,0
chr1	104559960	104560028	ZF(1E-02)	47.83	-	104559960	104560028	0,200,0
chr1	104560044	104560112	ZF(3E-03)	47.83	-	104560044	104560112	0,200,0
chr1	104560128	104560196	ZF(8E-01)	47.83	-	104560128	104560196	0,200,0
chr1	104560212	104560280	ZF(9E-02)	52.17	-	104560212	104560280	0,200,0
chr1	104560296	104560364	ZF(3E-02)	47.83	-	104560296	104560364	0,200,0
chr1	104560380	104560448	ZF(2E-02)	39.13	-	104560380	104560448	0,200,0
chr1	104560464	104560532	ZF(1E-02)	52.17	-	104560464	104560532	0,200,0
chr1	104560548	104560616	ZF(1E-02)	47.83	-	104560548	104560616	0,200,0
chr1	104560632	104560700	ZF(8E-03)	47.83	-	104560632	104560700	0,200,0
chr1	104560716	104560784	ZF(5E-03)	56.52	-	104560716	104560784	0,200,0
chr1	104560800	104560868	ZF(5E+00)	47.83	-	104560800	104560868	0,200,0
chr1	104560893	104560955	ZF(9E+00)	42.86	-	104560893	104560955	0,200,0
chr1	104560971	104561039	ZF(1E-01)	52.17	-	104560971	104561039	0,200,0
chr1	104561055	104561123	ZF(3E-02)	47.83	-	104561055	104561123	0,200,0
chr1	104561139	104561207	ZF(1E-02)	39.13	-	104561139	104561207	0,200,0
chr1	104561223	104561291	ZF(1E-02)	43.48	-	104561223	104561291	0,200,0
chr1	104561307	104561375	ZF(2E-03)	43.48	-	104561307	104561375	0,200,0
chr1	104567361	104567483	KRAB-A(5E-15)	68.29	-	104567361	104567483	240,0,0
chr1	104587849	104587917	ZF(4E-01)	39.13	-	104587849	104587917	0,200,0
chr1	104587933	104587986	ZF(5E+00)	50	-	104587933	104587986	0,200,0
chr1	104588258	104588326	ZF(3E-01)	52.17	-	104588258	104588326	0,200,0
chr1	104588343	104588411	ZF(5E-03)	43.48	-	104588343	104588411	0,200,0
chr1	104588430	104588495	ZF(8E+00)	50	-	104588430	104588495	0,200,0
chr1	104588717	104588785	ZF(5E+00)	39.13	-	104588717	104588785	0,200,0
chr1	104593085	104593201	KRAB-A(5E-11)	66.67	-	104593085	104593201	240,0,0
chr1	104604982	104605077	KRAB-A(1E-03)	59.38	+	104604982	104605077	240,0,0
chr1	104610607	104610672	ZF(8E-01)	40.91	-	104610607	104610672	0,200,0
chr1	104625895	104625963	ZF(5E-02)	43.48	-	104625895	104625963	0,200,0
chr1	104625979	104626047	ZF(1E-01)	43.48	-	104625979	104626047	0,200,0
chr1	104626063	104626131	ZF(8E-03)	52.17	-	104626063	104626131	0,200,0
chr1	104626147	104626215	ZF(3E-03)	52.17	-	104626147	104626215	0,200,0
chr1	104626231	104626299	ZF(1E-02)	43.48	-	104626231	104626299	0,200,0
chr1	104626315	104626383	ZF(3E-03)	56.52	-	104626315	104626383	0,200,0
chr1	104626399	104626467	ZF(8E-03)	56.52	-	104626399	104626467	0,200,0
chr1	104626483	104626551	ZF(9E-03)	47.83	-	104626483	104626551	0,200,0
chr1	104626567	104626635	ZF(3E-01)	47.83	-	104626567	104626635	0,200,0
chr1	104636910	104637026	KRAB-A(3E-14)	74.36	-	104636910	104637026	240,0,0
chr1	104657371	104657493	KRAB-A(4E-16)	78.05	+	104657371	104657493	240,0,0
chr1	104663865	104663930	ZF(5E-02)	45.45	+	104663865	104663930	0,200,0
chr1	104663946	104664014	ZF(2E-02)	52.17	+	104663946	104664014	0,200,0
chr1	104664030	104664098	ZF(9E-03)	43.48	+	104664030	104664098	0,200,0
chr1	104664114	104664182	ZF(2E-02)	43.48	+	104664114	104664182	0,200,0
chr1	104664198	104664266	ZF(8E-01)	47.83	+	104664198	104664266	0,200,0
chr1	104664282	104664350	ZF(5E-03)	47.83	+	104664282	104664350	0,200,0
chr1	104664366	104664434	ZF(2E-02)	43.48	+	104664366	104664434	0,200,0
chr1	104664450	104664518	ZF(2E-01)	43.48	+	104664450	104664518	0,200,0
chr1	104664534	104664602	ZF(3E-02)	52.17	+	104664534	104664602	0,200,0
chr1	104664618	104664686	ZF(8E-02)	43.48	+	104664618	104664686	0,200,0
chr1	104664702	104664770	ZF(2E-02)	47.83	+	104664702	104664770	0,200,0
chr1	104664786	104664854	ZF(1E-02)	47.83	+	104664786	104664854	0,200,0
chr1	104680438	104680506	ZF(1E-03)	56.52	-	104680438	104680506	0,200,0
chr1	104680522	104680590	ZF(1E-03)	56.52	-	104680522	104680590	0,200,0
chr1	104680606	104680674	ZF(3E-02)	47.83	-	104680606	104680674	0,200,0
chr1	104680690	104680758	ZF(2E-02)	47.83	-	104680690	104680758	0,200,0
chr1	104680774	104680842	ZF(2E-03)	52.17	-	104680774	104680842	0,200,0
chr1	104680858	104680926	ZF(4E-02)	47.83	-	104680858	104680926	0,200,0
chr1	104680942	104681010	ZF(3E-02)	47.83	-	104680942	104681010	0,200,0
chr1	104681029	104681097	ZF(7E-02)	39.13	-	104681029	104681097	0,200,0
chr1	104681113	104681181	ZF(8E-03)	56.52	-	104681113	104681181	0,200,0
chr1	104681197	104681265	ZF(2E+00)	56.52	-	104681197	104681265	0,200,0
chr1	104681344	104681412	ZF(7E-02)	47.83	-	104681344	104681412	0,200,0
chr1	104681428	104681496	ZF(2E-01)	43.48	-	104681428	104681496	0,200,0
chr1	104681587	104681655	ZF(7E-01)	39.13	-	104681587	104681655	0,200,0
chr1	104681671	104681739	ZF(2E-01)	39.13	-	104681671	104681739	0,200,0
chr1	104681755	104681820	ZF(2E-01)	45.45	-	104681755	104681820	0,200,0
chr1	104689729	104689851	KRAB-A(7E-15)	75.61	-	104689729	104689851	240,0,0
chr1	104784842	104784910	ZF(9E-02)	39.13	-	104784842	104784910	0,200,0
chr1	104784926	104784994	ZF(1E-03)	65.22	-	104784926	104784994	0,200,0
chr1	104785010	104785078	ZF(9E-02)	43.48	-	104785010	104785078	0,200,0
chr1	104785094	104785162	ZF(2E+00)	39.13	-	104785094	104785162	0,200,0
chr1	104785178	104785240	ZF(2E-01)	47.62	-	104785178	104785240	0,200,0
chr1	104788532	104788798	SCAN(7E-19)	46.24	-	104788532	104788798	0,0,200
chr1	104820264	104820332	ZF(3E-01)	43.48	-	104820264	104820332	0,200,0
chr1	104820348	104820416	ZF(6E-02)	43.48	-	104820348	104820416	0,200,0
chr1	104820468	104820536	ZF(6E-03)	56.52	-	104820468	104820536	0,200,0
chr1	104820552	104820614	ZF(7E+00)	47.62	-	104820552	104820614	0,200,0
chr1	104830855	104831085	SCAN(1E-28)	68.83	-	104830855	104831085	0,0,200
chr1	104873332	104873400	ZF(1E-04)	65.22	+	104873332	104873400	0,200,0
chr1	104873422	104873484	ZF(1E-02)	57.14	+	104873422	104873484	0,200,0
chr1	104873500	104873568	ZF(2E-03)	56.52	+	104873500	104873568	0,200,0
chr1	104873584	104873652	ZF(3E-03)	52.17	+	104873584	104873652	0,200,0
chr1	104873668	104873736	ZF(2E-02)	52.17	+	104873668	104873736	0,200,0
chr1	104874085	104874153	ZF(5E+00)	34.78	+	104874085	104874153	0,200,0
chr1	105174510	105174581	ZF(3E+00)	33.33	-	105174510	105174581	0,200,0
chr1	105174687	105174755	ZF(1E-02)	47.83	-	105174687	105174755	0,200,0
chr1	105174771	105174839	ZF(4E-01)	47.83	-	105174771	105174839	0,200,0
chr1	105176355	105176423	ZF(3E+00)	34.78	-	105176355	105176423	0,200,0
chr1	105176445	105176513	ZF(2E-02)	52.17	-	105176445	105176513	0,200,0
chr1	105193829	105193897	ZF(3E+00)	39.13	+	105193829	105193897	0,200,0
chr1	105194030	105194098	ZF(2E+00)	39.13	+	105194030	105194098	0,200,0
chr1	105194114	105194182	ZF(8E-01)	47.83	+	105194114	105194182	0,200,0
chr1	105194198	105194266	ZF(3E-03)	39.13	+	105194198	105194266	0,200,0
chr1	105198037	105198105	ZF(2E+00)	34.78	-	105198037	105198105	0,200,0
chr1	105198121	105198186	ZF(9E+00)	36.36	-	105198121	105198186	0,200,0
chr1	105198208	105198276	ZF(1E-01)	47.83	-	105198208	105198276	0,200,0
chr1	105198292	105198357	ZF(9E-02)	50	-	105198292	105198357	0,200,0
chr1	105198376	105198444	ZF(4E-01)	43.48	-	105198376	105198444	0,200,0
chr1	105198460	105198528	ZF(2E+00)	39.13	-	105198460	105198528	0,200,0
chr1	105198544	105198612	ZF(2E+00)	47.83	-	105198544	105198612	0,200,0
chr1	105199270	105199338	ZF(7E-02)	47.83	-	105199270	105199338	0,200,0
chr1	105199354	105199422	ZF(1E-01)	39.13	-	105199354	105199422	0,200,0
chr1	105199438	105199506	ZF(1E-01)	47.83	-	105199438	105199506	0,200,0
chr1	105199762	105199830	ZF(2E+00)	47.83	-	105199762	105199830	0,200,0
chr1	105199864	105199926	ZF(2E+00)	38.1	-	105199864	105199926	0,200,0
chr1	105199951	105200019	ZF(6E-03)	52.17	-	105199951	105200019	0,200,0
chr1	105200035	105200103	ZF(7E-02)	39.13	-	105200035	105200103	0,200,0
chr1	105200356	105200424	ZF(1E+00)	43.48	-	105200356	105200424	0,200,0
chr1	105200440	105200508	ZF(3E-02)	39.13	-	105200440	105200508	0,200,0
chr1	105208997	105209068	ZF(4E+00)	41.67	-	105208997	105209068	0,200,0
chr1	105209084	105209152	ZF(5E-01)	34.78	-	105209084	105209152	0,200,0
chr1	105209168	105209236	ZF(6E-04)	52.17	-	105209168	105209236	0,200,0
chr1	105209252	105209320	ZF(7E+00)	39.13	-	105209252	105209320	0,200,0
chr1	105213852	105213920	ZF(2E-02)	47.83	+	105213852	105213920	0,200,0
chr1	105213936	105214004	ZF(2E-02)	52.17	+	105213936	105214004	0,200,0
chr1	105216003	105216071	ZF(2E+00)	43.48	+	105216003	105216071	0,200,0
chr1	105216564	105216632	ZF(2E+00)	34.78	+	105216564	105216632	0,200,0
chr1	105216648	105216716	ZF(2E-01)	43.48	+	105216648	105216716	0,200,0
chr1	105216732	105216800	ZF(8E-03)	52.17	+	105216732	105216800	0,200,0
chr1	105227073	105227135	ZF(3E+00)	42.86	+	105227073	105227135	0,200,0
chr1	105227151	105227219	ZF(4E-02)	52.17	+	105227151	105227219	0,200,0
chr1	105227736	105227804	ZF(3E-01)	39.13	+	105227736	105227804	0,200,0
chr1	105227820	105227888	ZF(7E-02)	47.83	+	105227820	105227888	0,200,0
chr1	105228087	105228149	ZF(2E-01)	52.38	+	105228087	105228149	0,200,0
chr1	105228165	105228233	ZF(2E+00)	34.78	+	105228165	105228233	0,200,0
chr1	105228252	105228320	ZF(4E-01)	47.83	+	105228252	105228320	0,200,0
chr1	105302943	105303011	ZF(1E-02)	56.52	-	105302943	105303011	0,200,0
chr1	105303027	105303095	ZF(1E-03)	52.17	-	105303027	105303095	0,200,0
chr1	105303111	105303179	ZF(1E-02)	52.17	-	105303111	105303179	0,200,0
chr1	105303195	105303263	ZF(9E-02)	47.83	-	105303195	105303263	0,200,0
chr1	105303279	105303347	ZF(3E-01)	39.13	-	105303279	105303347	0,200,0
chr1	105303363	105303431	ZF(3E-03)	52.17	-	105303363	105303431	0,200,0
chr1	105303447	105303515	ZF(2E-01)	56.52	-	105303447	105303515	0,200,0
chr1	105303735	105303803	ZF(6E+00)	43.48	-	105303735	105303803	0,200,0
chr1	105304170	105304238	ZF(5E-04)	52.17	-	105304170	105304238	0,200,0
chr1	105304254	105304322	ZF(1E-03)	52.17	-	105304254	105304322	0,200,0
chr1	105304338	105304406	ZF(8E-03)	52.17	-	105304338	105304406	0,200,0
chr1	105304422	105304490	ZF(2E+00)	39.13	-	105304422	105304490	0,200,0
chr1	105304506	105304574	ZF(6E-03)	52.17	-	105304506	105304574	0,200,0
chr1	105304590	105304658	ZF(8E-02)	56.52	-	105304590	105304658	0,200,0
chr1	105304674	105304742	ZF(1E-02)	56.52	-	105304674	105304742	0,200,0
chr1	106593059	106593127	ZF(1E-01)	34.78	-	106593059	106593127	0,200,0
chr1	106593143	106593211	ZF(5E+00)	39.13	-	106593143	106593211	0,200,0
chr1	106593227	106593295	ZF(4E-02)	52.17	-	106593227	106593295	0,200,0
chr1	106593311	106593379	ZF(4E-01)	47.83	-	106593311	106593379	0,200,0
chr1	106593395	106593463	ZF(7E-02)	43.48	-	106593395	106593463	0,200,0
chr1	106593479	106593547	ZF(3E-02)	43.48	-	106593479	106593547	0,200,0
chr1	106593563	106593631	ZF(1E+00)	52.17	-	106593563	106593631	0,200,0
chr1	106593647	106593715	ZF(1E-02)	56.52	-	106593647	106593715	0,200,0
chr1	106593731	106593799	ZF(5E-03)	52.17	-	106593731	106593799	0,200,0
chr1	106593815	106593883	ZF(4E-02)	52.17	-	106593815	106593883	0,200,0
chr1	106593899	106593967	ZF(2E-01)	34.78	-	106593899	106593967	0,200,0
chr1	106593983	106594051	ZF(5E-03)	47.83	-	106593983	106594051	0,200,0
chr1	106596575	106596697	KRAB-A(3E-16)	73.17	-	106596575	106596697	240,0,0
chr1	106633739	106633831	KRAB-A(4E-04)	45.16	+	106633739	106633831	240,0,0
chr1	106645106	106645183	KRAB-A(3E-04)	73.08	+	106645106	106645183	240,0,0
chr1	106675565	106675687	KRAB-A(1E-13)	63.41	-	106675565	106675687	240,0,0
chr1	106697625	106697693	ZF(7E-03)	47.83	-	106697625	106697693	0,200,0
chr1	106697709	106697777	ZF(3E-02)	47.83	-	106697709	106697777	0,200,0
chr1	106697793	106697861	ZF(7E-02)	47.83	-	106697793	106697861	0,200,0
chr1	106697877	106697945	ZF(5E+00)	47.83	-	106697877	106697945	0,200,0
chr1	106714638	106714733	KRAB-A(3E-09)	68.75	-	106714638	106714733	240,0,0
chr1	106773731	106773853	KRAB-A(7E-14)	65.85	+	106773731	106773853	240,0,0
chr1	106791530	106791625	KRAB-A(9E-07)	50	+	106791530	106791625	240,0,0
chr1	106811652	106811720	ZF(5E-04)	52.17	+	106811652	106811720	0,200,0
chr1	106811736	106811804	ZF(1E-03)	52.17	+	106811736	106811804	0,200,0
chr1	106811820	106811888	ZF(5E-03)	43.48	+	106811820	106811888	0,200,0
chr1	106811904	106811972	ZF(1E-03)	52.17	+	106811904	106811972	0,200,0
chr1	106811988	106812056	ZF(2E-02)	47.83	+	106811988	106812056	0,200,0
chr1	106812072	106812140	ZF(2E-03)	52.17	+	106812072	106812140	0,200,0
chr1	106812156	106812224	ZF(1E-02)	47.83	+	106812156	106812224	0,200,0
chr1	106812240	106812308	ZF(2E-03)	47.83	+	106812240	106812308	0,200,0
chr1	106812324	106812392	ZF(2E-02)	47.83	+	106812324	106812392	0,200,0
chr1	106864832	106864954	KRAB-A(4E-14)	63.41	+	106864832	106864954	240,0,0
chr1	106870177	106870245	ZF(1E+00)	43.48	+	106870177	106870245	0,200,0
chr1	106890071	106890139	ZF(4E-04)	52.17	+	106890071	106890139	0,200,0
chr1	106890155	106890223	ZF(2E-03)	52.17	+	106890155	106890223	0,200,0
chr1	106890239	106890307	ZF(8E-04)	52.17	+	106890239	106890307	0,200,0
chr1	106890323	106890391	ZF(3E-03)	47.83	+	106890323	106890391	0,200,0
chr1	106890407	106890475	ZF(2E-03)	56.52	+	106890407	106890475	0,200,0
chr1	106890491	106890559	ZF(6E-02)	56.52	+	106890491	106890559	0,200,0
chr1	106890575	106890643	ZF(5E-03)	47.83	+	106890575	106890643	0,200,0
chr1	106917100	106917222	KRAB-A(4E-14)	65.85	+	106917100	106917222	240,0,0
chr1	106943307	106943375	ZF(2E-04)	60.87	+	106943307	106943375	0,200,0
chr1	106943391	106943459	ZF(2E-02)	47.83	+	106943391	106943459	0,200,0
chr1	106943475	106943543	ZF(1E-03)	52.17	+	106943475	106943543	0,200,0
chr1	106943559	106943627	ZF(4E-03)	43.48	+	106943559	106943627	0,200,0
chr1	106943643	106943711	ZF(1E-03)	52.17	+	106943643	106943711	0,200,0
chr1	106943727	106943795	ZF(6E-03)	47.83	+	106943727	106943795	0,200,0
chr1	106943811	106943879	ZF(3E-03)	47.83	+	106943811	106943879	0,200,0
chr1	106943895	106943963	ZF(6E-03)	47.83	+	106943895	106943963	0,200,0
chr1	106943979	106944047	ZF(5E-04)	56.52	+	106943979	106944047	0,200,0
chr1	106944063	106944131	ZF(3E-02)	43.48	+	106944063	106944131	0,200,0
chr1	106981257	106981379	KRAB-A(2E-14)	68.29	+	106981257	106981379	240,0,0
chr1	106990237	106990305	ZF(2E-03)	56.52	+	106990237	106990305	0,200,0
chr1	106990321	106990389	ZF(5E-03)	56.52	+	106990321	106990389	0,200,0
chr1	106990405	106990473	ZF(7E-03)	52.17	+	106990405	106990473	0,200,0
chr1	106990489	106990557	ZF(8E-03)	52.17	+	106990489	106990557	0,200,0
chr1	106990573	106990641	ZF(4E-03)	52.17	+	106990573	106990641	0,200,0
chr1	106990657	106990725	ZF(1E-03)	52.17	+	106990657	106990725	0,200,0
chr1	106990741	106990809	ZF(2E-03)	52.17	+	106990741	106990809	0,200,0
chr1	106990825	106990893	ZF(2E-02)	47.83	+	106990825	106990893	0,200,0
chr1	106990909	106990977	ZF(2E-03)	52.17	+	106990909	106990977	0,200,0
chr1	106990993	106991061	ZF(5E-03)	52.17	+	106990993	106991061	0,200,0
chr1	106991077	106991145	ZF(8E-03)	52.17	+	106991077	106991145	0,200,0
chr1	106991161	106991229	ZF(1E-03)	52.17	+	106991161	106991229	0,200,0
chr1	106991245	106991313	ZF(2E-03)	60.87	+	106991245	106991313	0,200,0
chr1	106991329	106991397	ZF(6E-03)	43.48	+	106991329	106991397	0,200,0
chr1	107022869	107022991	KRAB-A(1E-13)	63.41	+	107022869	107022991	240,0,0
chr1	107041802	107041870	ZF(3E-02)	52.17	+	107041802	107041870	0,200,0
chr1	107041886	107041954	ZF(1E-02)	47.83	+	107041886	107041954	0,200,0
chr1	107041970	107042038	ZF(1E-03)	52.17	+	107041970	107042038	0,200,0
chr1	107042054	107042122	ZF(4E-02)	47.83	+	107042054	107042122	0,200,0
chr1	107042138	107042206	ZF(1E-02)	52.17	+	107042138	107042206	0,200,0
chr1	107042222	107042290	ZF(4E-02)	43.48	+	107042222	107042290	0,200,0
chr1	107042306	107042374	ZF(6E-03)	52.17	+	107042306	107042374	0,200,0
chr1	107042390	107042458	ZF(3E-01)	47.83	+	107042390	107042458	0,200,0
chr1	107042474	107042542	ZF(3E-03)	52.17	+	107042474	107042542	0,200,0
chr1	107042558	107042626	ZF(9E-03)	47.83	+	107042558	107042626	0,200,0
chr1	107042642	107042710	ZF(9E-04)	56.52	+	107042642	107042710	0,200,0
chr1	107042726	107042794	ZF(1E-03)	56.52	+	107042726	107042794	0,200,0
chr1	107042810	107042878	ZF(2E-01)	47.83	+	107042810	107042878	0,200,0
chr1	107042894	107042962	ZF(2E-03)	52.17	+	107042894	107042962	0,200,0
chr1	107042978	107043046	ZF(1E-03)	52.17	+	107042978	107043046	0,200,0
chr1	107043062	107043130	ZF(5E-03)	52.17	+	107043062	107043130	0,200,0
chr1	107043146	107043214	ZF(5E-03)	52.17	+	107043146	107043214	0,200,0
chr1	107043230	107043298	ZF(1E-03)	56.52	+	107043230	107043298	0,200,0
chr1	107043312	107043380	ZF(5E-02)	47.83	+	107043312	107043380	0,200,0
chr1	107075891	107076013	KRAB-A(2E-14)	68.29	+	107075891	107076013	240,0,0
chr1	107087010	107087078	ZF(7E-03)	52.17	+	107087010	107087078	0,200,0
chr1	107087094	107087162	ZF(3E-03)	56.52	+	107087094	107087162	0,200,0
chr1	107087178	107087246	ZF(5E-03)	52.17	+	107087178	107087246	0,200,0
chr1	107087262	107087330	ZF(1E-03)	52.17	+	107087262	107087330	0,200,0
chr1	107087346	107087414	ZF(1E-03)	52.17	+	107087346	107087414	0,200,0
chr1	107087430	107087498	ZF(6E-02)	43.48	+	107087430	107087498	0,200,0
chr1	107087514	107087582	ZF(6E-02)	47.83	+	107087514	107087582	0,200,0
chr1	107087598	107087666	ZF(2E-02)	47.83	+	107087598	107087666	0,200,0
chr1	107087682	107087750	ZF(5E-03)	52.17	+	107087682	107087750	0,200,0
chr1	107087766	107087834	ZF(5E-03)	52.17	+	107087766	107087834	0,200,0
chr1	107087850	107087918	ZF(8E-02)	47.83	+	107087850	107087918	0,200,0
chr1	107087934	107088002	ZF(2E-03)	52.17	+	107087934	107088002	0,200,0
chr1	107088018	107088086	ZF(2E-03)	52.17	+	107088018	107088086	0,200,0
chr1	107088105	107088170	ZF(5E+00)	36.36	+	107088105	107088170	0,200,0
chr1	107124648	107124716	ZF(1E-01)	43.48	+	107124648	107124716	0,200,0
chr1	107124815	107124880	ZF(2E-01)	40.91	+	107124815	107124880	0,200,0
chr1	107124899	107124967	ZF(5E-02)	52.17	+	107124899	107124967	0,200,0
chr1	107124983	107125051	ZF(4E-02)	39.13	+	107124983	107125051	0,200,0
chr1	107125064	107125132	ZF(9E-01)	39.13	+	107125064	107125132	0,200,0
chr1	107125148	107125216	ZF(7E-03)	52.17	+	107125148	107125216	0,200,0
chr1	107125232	107125300	ZF(1E-02)	43.48	+	107125232	107125300	0,200,0
chr1	107125398	107125466	ZF(7E-01)	43.48	+	107125398	107125466	0,200,0
chr1	107125482	107125550	ZF(1E-03)	52.17	+	107125482	107125550	0,200,0
chr1	107125566	107125634	ZF(9E-01)	39.13	+	107125566	107125634	0,200,0
chr1	107172737	107172805	ZF(3E-03)	52.17	-	107172737	107172805	0,200,0
chr1	107172821	107172889	ZF(4E-02)	43.48	-	107172821	107172889	0,200,0
chr1	107172905	107172973	ZF(1E-02)	47.83	-	107172905	107172973	0,200,0
chr1	107172989	107173057	ZF(6E-03)	47.83	-	107172989	107173057	0,200,0
chr1	107173073	107173141	ZF(2E-02)	47.83	-	107173073	107173141	0,200,0
chr1	107173157	107173225	ZF(2E-01)	39.13	-	107173157	107173225	0,200,0
chr1	107173241	107173309	ZF(6E-03)	43.48	-	107173241	107173309	0,200,0
chr1	107173325	107173393	ZF(8E-03)	52.17	-	107173325	107173393	0,200,0
chr1	107173409	107173477	ZF(2E-02)	47.83	-	107173409	107173477	0,200,0
chr1	107173493	107173561	ZF(1E-02)	56.52	-	107173493	107173561	0,200,0
chr1	107173577	107173645	ZF(3E-03)	52.17	-	107173577	107173645	0,200,0
chr1	107173661	107173729	ZF(1E-01)	56.52	-	107173661	107173729	0,200,0
chr1	107173745	107173813	ZF(4E-01)	47.83	-	107173745	107173813	0,200,0
chr1	107187707	107187757	ZF(5E+00)	52.94	-	107187707	107187757	0,200,0
chr1	107194718	107194840	KRAB-A(1E-13)	60.98	-	107194718	107194840	240,0,0
chr1	107208571	107208693	KRAB-A(1E-13)	63.41	+	107208571	107208693	240,0,0
chr1	107225672	107225740	ZF(5E-02)	43.48	+	107225672	107225740	0,200,0
chr1	107225756	107225824	ZF(2E-03)	52.17	+	107225756	107225824	0,200,0
chr1	107225840	107225905	ZF(2E-01)	40.91	+	107225840	107225905	0,200,0
chr1	107225924	107225992	ZF(2E-01)	47.83	+	107225924	107225992	0,200,0
chr1	107226008	107226076	ZF(9E-03)	43.48	+	107226008	107226076	0,200,0
chr1	107226095	107226160	ZF(2E-02)	45.45	+	107226095	107226160	0,200,0
chr1	107226176	107226244	ZF(7E-03)	52.17	+	107226176	107226244	0,200,0
chr1	107226260	107226328	ZF(2E-03)	52.17	+	107226260	107226328	0,200,0
chr1	107226344	107226412	ZF(6E-02)	47.83	+	107226344	107226412	0,200,0
chr1	107226428	107226496	ZF(3E-02)	47.83	+	107226428	107226496	0,200,0
chr1	107226512	107226580	ZF(1E-02)	43.48	+	107226512	107226580	0,200,0
chr1	107226596	107226664	ZF(3E-03)	47.83	+	107226596	107226664	0,200,0
chr1	107226683	107226748	ZF(5E+00)	40.91	+	107226683	107226748	0,200,0
chr1	107226764	107226832	ZF(2E-02)	43.48	+	107226764	107226832	0,200,0
chr1	107226845	107226913	ZF(4E-03)	47.83	+	107226845	107226913	0,200,0
chr1	107226929	107226997	ZF(2E-02)	56.52	+	107226929	107226997	0,200,0
chr1	107257818	107257940	KRAB-A(1E-13)	63.41	+	107257818	107257940	240,0,0
chr1	107275297	107275365	ZF(3E-02)	52.17	+	107275297	107275365	0,200,0
chr1	107275381	107275449	ZF(1E-02)	47.83	+	107275381	107275449	0,200,0
chr1	107275465	107275533	ZF(1E-03)	52.17	+	107275465	107275533	0,200,0
chr1	107275633	107275701	ZF(3E-03)	56.52	+	107275633	107275701	0,200,0
chr1	107275717	107275785	ZF(9E-02)	43.48	+	107275717	107275785	0,200,0
chr1	107275801	107275869	ZF(6E-04)	52.17	+	107275801	107275869	0,200,0
chr1	107275885	107275953	ZF(1E-02)	52.17	+	107275885	107275953	0,200,0
chr1	107275969	107276037	ZF(3E-03)	52.17	+	107275969	107276037	0,200,0
chr1	107276053	107276121	ZF(2E-02)	43.48	+	107276053	107276121	0,200,0
chr1	107276137	107276205	ZF(1E-02)	47.83	+	107276137	107276205	0,200,0
chr1	107276221	107276289	ZF(1E-03)	56.52	+	107276221	107276289	0,200,0
chr1	107276305	107276373	ZF(1E-03)	52.17	+	107276305	107276373	0,200,0
chr1	107276389	107276457	ZF(4E-03)	52.17	+	107276389	107276457	0,200,0
chr1	107276473	107276541	ZF(4E-02)	47.83	+	107276473	107276541	0,200,0
chr1	107276557	107276625	ZF(4E-02)	47.83	+	107276557	107276625	0,200,0
chr1	107276641	107276709	ZF(4E-02)	47.83	+	107276641	107276709	0,200,0
chr1	107276725	107276793	ZF(1E-03)	56.52	+	107276725	107276793	0,200,0
chr1	107276807	107276875	ZF(2E-02)	52.17	+	107276807	107276875	0,200,0
chr1	107303377	107303499	KRAB-A(2E-14)	68.29	+	107303377	107303499	240,0,0
chr1	107314509	107314577	ZF(7E-03)	52.17	+	107314509	107314577	0,200,0
chr1	107314593	107314661	ZF(9E-03)	52.17	+	107314593	107314661	0,200,0
chr1	107314677	107314745	ZF(1E-03)	56.52	+	107314677	107314745	0,200,0
chr1	107314761	107314829	ZF(8E-04)	56.52	+	107314761	107314829	0,200,0
chr1	107314845	107314913	ZF(2E-02)	47.83	+	107314845	107314913	0,200,0
chr1	107314929	107314997	ZF(6E-03)	47.83	+	107314929	107314997	0,200,0
chr1	107315013	107315081	ZF(8E-03)	52.17	+	107315013	107315081	0,200,0
chr1	107315097	107315165	ZF(5E-03)	52.17	+	107315097	107315165	0,200,0
chr1	107315181	107315249	ZF(1E-02)	52.17	+	107315181	107315249	0,200,0
chr1	107315265	107315333	ZF(2E-03)	52.17	+	107315265	107315333	0,200,0
chr1	107315349	107315417	ZF(4E-04)	56.52	+	107315349	107315417	0,200,0
chr1	107315433	107315501	ZF(6E-03)	43.48	+	107315433	107315501	0,200,0
chr1	107339819	107339941	KRAB-A(1E-13)	63.41	+	107339819	107339941	240,0,0
chr1	107354871	107354927	ZF(5E+00)	42.11	+	107354871	107354927	0,200,0
chr1	107355201	107355269	ZF(1E-02)	47.83	+	107355201	107355269	0,200,0
chr1	107355369	107355437	ZF(1E-03)	60.87	+	107355369	107355437	0,200,0
chr1	107355453	107355521	ZF(1E-03)	52.17	+	107355453	107355521	0,200,0
chr1	107355537	107355605	ZF(2E-03)	43.48	+	107355537	107355605	0,200,0
chr1	107401496	107401564	ZF(2E-03)	52.17	-	107401496	107401564	0,200,0
chr1	107401580	107401648	ZF(8E-03)	52.17	-	107401580	107401648	0,200,0
chr1	107401664	107401732	ZF(2E-02)	47.83	-	107401664	107401732	0,200,0
chr1	107401748	107401816	ZF(2E-03)	47.83	-	107401748	107401816	0,200,0
chr1	107401832	107401900	ZF(2E-03)	47.83	-	107401832	107401900	0,200,0
chr1	107401916	107401984	ZF(7E-03)	47.83	-	107401916	107401984	0,200,0
chr1	107402000	107402068	ZF(2E-03)	47.83	-	107402000	107402068	0,200,0
chr1	107402084	107402152	ZF(9E-03)	52.17	-	107402084	107402152	0,200,0
chr1	107402168	107402236	ZF(1E-02)	47.83	-	107402168	107402236	0,200,0
chr1	107402252	107402320	ZF(1E-02)	43.48	-	107402252	107402320	0,200,0
chr1	107402336	107402404	ZF(7E-03)	47.83	-	107402336	107402404	0,200,0
chr1	107402420	107402488	ZF(2E-03)	52.17	-	107402420	107402488	0,200,0
chr1	107402504	107402572	ZF(7E-03)	47.83	-	107402504	107402572	0,200,0
chr1	107402756	107402824	ZF(4E-04)	56.52	-	107402756	107402824	0,200,0
chr1	107402840	107402908	ZF(6E-03)	47.83	-	107402840	107402908	0,200,0
chr1	107402924	107402992	ZF(7E-01)	47.83	-	107402924	107402992	0,200,0
chr1	107416280	107416330	ZF(5E+00)	52.94	-	107416280	107416330	0,200,0
chr1	107423162	107423284	KRAB-A(1E-13)	60.98	-	107423162	107423284	240,0,0
chr1	107438872	107438994	KRAB-A(1E-09)	60.98	+	107438872	107438994	240,0,0
chr1	107450180	107450248	ZF(3E+00)	43.48	+	107450180	107450248	0,200,0
chr1	107450440	107450508	ZF(2E+00)	47.83	+	107450440	107450508	0,200,0
chr1	107450524	107450592	ZF(7E-03)	56.52	+	107450524	107450592	0,200,0
chr1	107450692	107450748	ZF(4E-01)	52.63	+	107450692	107450748	0,200,0
chr1	107450776	107450829	ZF(2E+00)	50	+	107450776	107450829	0,200,0
chr1	107526470	107526589	KRAB-A(5E-10)	62.5	-	107526470	107526589	240,0,0
chr1	107550318	107550386	ZF(9E-04)	52.17	-	107550318	107550386	0,200,0
chr1	107550402	107550470	ZF(3E-03)	52.17	-	107550402	107550470	0,200,0
chr1	107550486	107550554	ZF(5E-03)	56.52	-	107550486	107550554	0,200,0
chr1	107550570	107550638	ZF(4E-02)	52.17	-	107550570	107550638	0,200,0
chr1	107550654	107550722	ZF(2E-02)	60.87	-	107550654	107550722	0,200,0
chr1	107550738	107550806	ZF(1E+00)	52.17	-	107550738	107550806	0,200,0
chr1	107550822	107550890	ZF(1E-03)	60.87	-	107550822	107550890	0,200,0
chr1	107550906	107550974	ZF(8E-04)	56.52	-	107550906	107550974	0,200,0
chr1	107561833	107561955	KRAB-A(6E-16)	75.61	-	107561833	107561955	240,0,0
chr1	107574750	107574818	ZF(3E+00)	34.78	-	107574750	107574818	0,200,0
chr1	107574993	107575061	ZF(2E-02)	47.83	-	107574993	107575061	0,200,0
chr1	107575077	107575145	ZF(8E-03)	47.83	-	107575077	107575145	0,200,0
chr1	107575161	107575229	ZF(2E-03)	60.87	-	107575161	107575229	0,200,0
chr1	107575245	107575313	ZF(7E-03)	52.17	-	107575245	107575313	0,200,0
chr1	107575329	107575397	ZF(7E-03)	60.87	-	107575329	107575397	0,200,0
chr1	107575413	107575481	ZF(3E+00)	43.48	-	107575413	107575481	0,200,0
chr1	107575497	107575565	ZF(3E-01)	52.17	-	107575497	107575565	0,200,0
chr1	107575581	107575649	ZF(6E-02)	52.17	-	107575581	107575649	0,200,0
chr1	107575665	107575733	ZF(2E-02)	52.17	-	107575665	107575733	0,200,0
chr1	107575824	107575892	ZF(3E-03)	52.17	-	107575824	107575892	0,200,0
chr1	107580488	107580610	KRAB-A(4E-15)	73.17	-	107580488	107580610	240,0,0
chr1	107611513	107611635	KRAB-A(3E-16)	75.61	-	107611513	107611635	240,0,0
chr1	107676151	107676273	KRAB-A(3E-16)	78.05	+	107676151	107676273	240,0,0
chr1	107683520	107683588	ZF(3E-03)	60.87	+	107683520	107683588	0,200,0
chr1	107683604	107683672	ZF(6E-03)	47.83	+	107683604	107683672	0,200,0
chr1	107683688	107683756	ZF(1E-03)	60.87	+	107683688	107683756	0,200,0
chr1	107683772	107683840	ZF(1E-03)	56.52	+	107683772	107683840	0,200,0
chr1	107683856	107683924	ZF(7E-03)	52.17	+	107683856	107683924	0,200,0
chr1	107683940	107684008	ZF(1E-01)	43.48	+	107683940	107684008	0,200,0
chr1	107684024	107684092	ZF(7E-04)	56.52	+	107684024	107684092	0,200,0
chr1	107684108	107684176	ZF(9E-03)	47.83	+	107684108	107684176	0,200,0
chr1	107684192	107684260	ZF(1E-02)	56.52	+	107684192	107684260	0,200,0
chr1	107684276	107684344	ZF(9E-03)	52.17	+	107684276	107684344	0,200,0
chr1	107684360	107684428	ZF(2E-03)	52.17	+	107684360	107684428	0,200,0
chr1	107684444	107684512	ZF(3E-02)	43.48	+	107684444	107684512	0,200,0
chr1	107684528	107684596	ZF(3E-02)	52.17	+	107684528	107684596	0,200,0
chr1	107684612	107684680	ZF(6E-03)	47.83	+	107684612	107684680	0,200,0
chr1	107684696	107684764	ZF(7E-03)	47.83	+	107684696	107684764	0,200,0
chr1	107704063	107704131	ZF(5E-03)	47.83	-	107704063	107704131	0,200,0
chr1	107704147	107704215	ZF(8E-03)	56.52	-	107704147	107704215	0,200,0
chr1	107704328	107704381	ZF(5E+00)	66.67	-	107704328	107704381	0,200,0
chr1	107704397	107704465	ZF(3E-04)	56.52	-	107704397	107704465	0,200,0
chr1	107704481	107704540	ZF(3E-01)	50	-	107704481	107704540	0,200,0
chr1	107704568	107704636	ZF(1E-02)	43.48	-	107704568	107704636	0,200,0
chr1	107704652	107704720	ZF(2E-01)	39.13	-	107704652	107704720	0,200,0
chr1	107704736	107704804	ZF(1E-02)	39.13	-	107704736	107704804	0,200,0
chr1	107704820	107704888	ZF(2E-01)	47.83	-	107704820	107704888	0,200,0
chr1	107704904	107704972	ZF(5E-03)	56.52	-	107704904	107704972	0,200,0
chr1	107705071	107705139	ZF(2E-01)	47.83	-	107705071	107705139	0,200,0
chr1	107705323	107705391	ZF(7E-02)	39.13	-	107705323	107705391	0,200,0
chr1	107705407	107705475	ZF(6E-01)	43.48	-	107705407	107705475	0,200,0
chr1	107705571	107705636	ZF(4E-02)	45.45	-	107705571	107705636	0,200,0
chr1	107705654	107705722	ZF(5E+00)	47.83	-	107705654	107705722	0,200,0
chr1	107705741	107705806	ZF(9E-03)	54.55	-	107705741	107705806	0,200,0
chr1	107709753	107709875	KRAB-A(2E-12)	70.73	-	107709753	107709875	240,0,0
chr1	107728601	107728720	KRAB-A(3E-12)	75.61	-	107728601	107728720	240,0,0
chr1	107751296	107751364	ZF(2E-03)	56.52	-	107751296	107751364	0,200,0
chr1	107751380	107751448	ZF(1E-03)	56.52	-	107751380	107751448	0,200,0
chr1	107751464	107751532	ZF(3E-02)	56.52	-	107751464	107751532	0,200,0
chr1	107751548	107751616	ZF(8E-02)	43.48	-	107751548	107751616	0,200,0
chr1	107751632	107751700	ZF(4E-03)	60.87	-	107751632	107751700	0,200,0
chr1	107751716	107751784	ZF(7E-04)	52.17	-	107751716	107751784	0,200,0
chr1	107751800	107751868	ZF(8E-03)	47.83	-	107751800	107751868	0,200,0
chr1	107751884	107751952	ZF(4E-01)	52.17	-	107751884	107751952	0,200,0
chr1	107751968	107752036	ZF(1E-01)	47.83	-	107751968	107752036	0,200,0
chr1	107752052	107752120	ZF(8E-03)	60.87	-	107752052	107752120	0,200,0
chr1	107752136	107752204	ZF(3E-03)	56.52	-	107752136	107752204	0,200,0
chr1	107756595	107756717	KRAB-A(9E-17)	78.05	-	107756595	107756717	240,0,0
chr1	107785517	107785639	KRAB-A(5E-16)	75.61	+	107785517	107785639	240,0,0
chr1	107791976	107792044	ZF(8E-04)	56.52	+	107791976	107792044	0,200,0
chr1	107792060	107792128	ZF(4E-04)	60.87	+	107792060	107792128	0,200,0
chr1	107792144	107792212	ZF(8E-04)	47.83	+	107792144	107792212	0,200,0
chr1	107792228	107792296	ZF(2E-01)	47.83	+	107792228	107792296	0,200,0
chr1	107792312	107792380	ZF(4E-02)	52.17	+	107792312	107792380	0,200,0
chr1	107792396	107792464	ZF(3E-02)	52.17	+	107792396	107792464	0,200,0
chr1	107792480	107792548	ZF(4E-04)	60.87	+	107792480	107792548	0,200,0
chr1	107792564	107792632	ZF(2E-03)	52.17	+	107792564	107792632	0,200,0
chr1	107792648	107792716	ZF(6E-01)	56.52	+	107792648	107792716	0,200,0
chr1	107792732	107792800	ZF(2E-02)	56.52	+	107792732	107792800	0,200,0
chr1	108002257	108002325	ZF(5E-02)	47.83	-	108002257	108002325	0,200,0
chr1	108002341	108002409	ZF(6E-03)	47.83	-	108002341	108002409	0,200,0
chr1	108002425	108002493	ZF(6E-03)	52.17	-	108002425	108002493	0,200,0
chr1	108002509	108002577	ZF(9E-02)	47.83	-	108002509	108002577	0,200,0
chr1	108002593	108002661	ZF(2E-02)	52.17	-	108002593	108002661	0,200,0
chr1	108002677	108002745	ZF(4E-02)	52.17	-	108002677	108002745	0,200,0
chr1	108002761	108002829	ZF(9E-03)	56.52	-	108002761	108002829	0,200,0
chr1	108002845	108002913	ZF(1E-01)	43.48	-	108002845	108002913	0,200,0
chr1	108008857	108008979	KRAB-A(5E-15)	75.61	-	108008857	108008979	240,0,0
chr1	108019988	108020056	ZF(2E-01)	52.17	-	108019988	108020056	0,200,0
chr1	108020072	108020140	ZF(2E-03)	56.52	-	108020072	108020140	0,200,0
chr1	108020156	108020224	ZF(1E+00)	43.48	-	108020156	108020224	0,200,0
chr1	108020240	108020308	ZF(3E-02)	47.83	-	108020240	108020308	0,200,0
chr1	108020324	108020392	ZF(9E-02)	52.17	-	108020324	108020392	0,200,0
chr1	108020408	108020476	ZF(4E-01)	56.52	-	108020408	108020476	0,200,0
chr1	108020492	108020560	ZF(2E-02)	56.52	-	108020492	108020560	0,200,0
chr1	108020576	108020644	ZF(2E+00)	52.17	-	108020576	108020644	0,200,0
chr1	108020660	108020728	ZF(2E-02)	60.87	-	108020660	108020728	0,200,0
chr1	108020744	108020812	ZF(7E-03)	56.52	-	108020744	108020812	0,200,0
chr1	108020828	108020896	ZF(1E-02)	60.87	-	108020828	108020896	0,200,0
chr1	108020912	108020980	ZF(5E-02)	56.52	-	108020912	108020980	0,200,0
chr1	108020996	108021064	ZF(9E-02)	43.48	-	108020996	108021064	0,200,0
chr1	108021080	108021148	ZF(7E-01)	52.17	-	108021080	108021148	0,200,0
chr1	108021164	108021226	ZF(2E-01)	47.62	-	108021164	108021226	0,200,0
chr1	108021248	108021316	ZF(3E-02)	52.17	-	108021248	108021316	0,200,0
chr1	108021332	108021400	ZF(4E-02)	43.48	-	108021332	108021400	0,200,0
chr1	108021416	108021478	ZF(3E-02)	61.9	-	108021416	108021478	0,200,0
chr1	108021500	108021568	ZF(3E-01)	43.48	-	108021500	108021568	0,200,0
chr1	108025832	108025954	KRAB-A(9E-16)	73.17	-	108025832	108025954	240,0,0
chr1	108039334	108039402	ZF(2E-02)	52.17	-	108039334	108039402	0,200,0
chr1	108039418	108039486	ZF(2E-03)	56.52	-	108039418	108039486	0,200,0
chr1	108039502	108039570	ZF(7E-03)	47.83	-	108039502	108039570	0,200,0
chr1	108039586	108039654	ZF(1E+00)	52.17	-	108039586	108039654	0,200,0
chr1	108039670	108039738	ZF(6E-02)	52.17	-	108039670	108039738	0,200,0
chr1	108039754	108039822	ZF(8E-03)	52.17	-	108039754	108039822	0,200,0
chr1	108039838	108039906	ZF(4E-03)	56.52	-	108039838	108039906	0,200,0
chr1	108039922	108039990	ZF(5E-02)	52.17	-	108039922	108039990	0,200,0
chr1	108040006	108040074	ZF(3E-03)	60.87	-	108040006	108040074	0,200,0
chr1	108040090	108040158	ZF(3E-02)	52.17	-	108040090	108040158	0,200,0
chr1	108041648	108041770	KRAB-A(8E-17)	80.49	-	108041648	108041770	240,0,0
chr1	108059903	108059971	ZF(5E+00)	43.48	-	108059903	108059971	0,200,0
chr1	108060139	108060207	ZF(3E-03)	60.87	-	108060139	108060207	0,200,0
chr1	108060223	108060291	ZF(3E-02)	56.52	-	108060223	108060291	0,200,0
chr1	108060307	108060375	ZF(9E-01)	39.13	-	108060307	108060375	0,200,0
chr1	108060391	108060459	ZF(2E-01)	43.48	-	108060391	108060459	0,200,0
chr1	108060475	108060543	ZF(5E-03)	60.87	-	108060475	108060543	0,200,0
chr1	108060559	108060627	ZF(5E-02)	56.52	-	108060559	108060627	0,200,0
chr1	108060643	108060711	ZF(7E-02)	56.52	-	108060643	108060711	0,200,0
chr1	108060727	108060795	ZF(1E-02)	56.52	-	108060727	108060795	0,200,0
chr1	108060811	108060879	ZF(3E-03)	60.87	-	108060811	108060879	0,200,0
chr1	108060895	108060963	ZF(2E-02)	56.52	-	108060895	108060963	0,200,0
chr1	108060979	108061047	ZF(1E-01)	43.48	-	108060979	108061047	0,200,0
chr1	108061063	108061131	ZF(2E-02)	56.52	-	108061063	108061131	0,200,0
chr1	108061147	108061215	ZF(1E-01)	52.17	-	108061147	108061215	0,200,0
chr1	108061231	108061299	ZF(8E-03)	56.52	-	108061231	108061299	0,200,0
chr1	108061315	108061383	ZF(6E-02)	56.52	-	108061315	108061383	0,200,0
chr1	108061399	108061467	ZF(5E-02)	47.83	-	108061399	108061467	0,200,0
chr1	108066019	108066141	KRAB-A(8E-16)	78.05	-	108066019	108066141	240,0,0
chr1	108084739	108084801	KRAB-A(7E-04)	80.95	-	108084739	108084801	240,0,0
chr1	108091019	108091087	ZF(1E-03)	65.22	-	108091019	108091087	0,200,0
chr1	108091103	108091171	ZF(6E-03)	52.17	-	108091103	108091171	0,200,0
chr1	108091187	108091255	ZF(3E-02)	52.17	-	108091187	108091255	0,200,0
chr1	108091271	108091339	ZF(1E-02)	56.52	-	108091271	108091339	0,200,0
chr1	108091355	108091423	ZF(6E-03)	60.87	-	108091355	108091423	0,200,0
chr1	108091439	108091507	ZF(2E-03)	47.83	-	108091439	108091507	0,200,0
chr1	108091523	108091585	ZF(4E-02)	61.9	-	108091523	108091585	0,200,0
chr1	108091607	108091675	ZF(3E-02)	52.17	-	108091607	108091675	0,200,0
chr1	108091691	108091759	ZF(4E-02)	47.83	-	108091691	108091759	0,200,0
chr1	108091775	108091837	ZF(2E-02)	61.9	-	108091775	108091837	0,200,0
chr1	108091859	108091927	ZF(2E-01)	47.83	-	108091859	108091927	0,200,0
chr1	108098167	108098289	KRAB-A(2E-16)	78.05	-	108098167	108098289	240,0,0
chr1	108116091	108116159	ZF(1E-02)	47.83	-	108116091	108116159	0,200,0
chr1	108116175	108116243	ZF(1E-02)	47.83	-	108116175	108116243	0,200,0
chr1	108116259	108116327	ZF(6E-03)	47.83	-	108116259	108116327	0,200,0
chr1	108116343	108116411	ZF(3E-02)	52.17	-	108116343	108116411	0,200,0
chr1	108116427	108116495	ZF(8E-03)	60.87	-	108116427	108116495	0,200,0
chr1	108116511	108116579	ZF(1E-03)	56.52	-	108116511	108116579	0,200,0
chr1	108116595	108116663	ZF(2E-02)	52.17	-	108116595	108116663	0,200,0
chr1	108116682	108116747	ZF(9E-02)	54.55	-	108116682	108116747	0,200,0
chr1	108130011	108130133	KRAB-A(7E-15)	70.73	+	108130011	108130133	240,0,0
chr1	108131771	108131836	ZF(4E+00)	52.17	+	108131771	108131836	0,200,0
chr1	108131852	108131917	ZF(7E-01)	50	+	108131852	108131917	0,200,0
chr1	108131936	108132004	ZF(4E-03)	52.17	+	108131936	108132004	0,200,0
chr1	108132020	108132088	ZF(3E-01)	47.83	+	108132020	108132088	0,200,0
chr1	108132104	108132172	ZF(5E-03)	56.52	+	108132104	108132172	0,200,0
chr1	108132188	108132256	ZF(5E-01)	47.83	+	108132188	108132256	0,200,0
chr1	108132272	108132337	ZF(1E+00)	52.17	+	108132272	108132337	0,200,0
chr1	108132353	108132421	ZF(9E-03)	60.87	+	108132353	108132421	0,200,0
chr1	108132437	108132505	ZF(1E-01)	56.52	+	108132437	108132505	0,200,0
chr1	108132521	108132589	ZF(2E-03)	47.83	+	108132521	108132589	0,200,0
chr1	108132605	108132673	ZF(2E-03)	56.52	+	108132605	108132673	0,200,0
chr1	108132773	108132841	ZF(2E-01)	47.83	+	108132773	108132841	0,200,0
chr1	108132857	108132925	ZF(6E-03)	52.17	+	108132857	108132925	0,200,0
chr1	108132941	108133009	ZF(2E-01)	43.48	+	108132941	108133009	0,200,0
chr1	108154099	108154221	KRAB-A(6E-15)	73.17	+	108154099	108154221	240,0,0
chr1	108162082	108162147	ZF(9E-02)	54.55	+	108162082	108162147	0,200,0
chr1	108162166	108162234	ZF(2E-02)	52.17	+	108162166	108162234	0,200,0
chr1	108162250	108162318	ZF(7E-04)	60.87	+	108162250	108162318	0,200,0
chr1	108162334	108162402	ZF(8E-03)	60.87	+	108162334	108162402	0,200,0
chr1	108162418	108162486	ZF(3E-02)	52.17	+	108162418	108162486	0,200,0
chr1	108162502	108162570	ZF(6E-03)	47.83	+	108162502	108162570	0,200,0
chr1	108162586	108162654	ZF(4E-03)	52.17	+	108162586	108162654	0,200,0
chr1	108162670	108162738	ZF(1E-02)	47.83	+	108162670	108162738	0,200,0
chr1	108176207	108176314	KRAB-A(4E-07)	52.78	+	108176207	108176314	240,0,0
chr1	108179538	108179606	ZF(4E-01)	43.48	+	108179538	108179606	0,200,0
chr1	108179625	108179693	ZF(9E-03)	56.52	+	108179625	108179693	0,200,0
chr1	108179709	108179777	ZF(5E-02)	39.13	+	108179709	108179777	0,200,0
chr1	108179793	108179861	ZF(2E-02)	52.17	+	108179793	108179861	0,200,0
chr1	108179877	108179942	ZF(4E+00)	45.45	+	108179877	108179942	0,200,0
chr1	108179964	108180032	ZF(5E-02)	56.52	+	108179964	108180032	0,200,0
chr1	108180048	108180116	ZF(2E-01)	39.13	+	108180048	108180116	0,200,0
chr1	108180132	108180200	ZF(2E-02)	52.17	+	108180132	108180200	0,200,0
chr1	108180216	108180281	ZF(6E+00)	40.91	+	108180216	108180281	0,200,0
chr1	108180309	108180371	ZF(2E-01)	57.14	+	108180309	108180371	0,200,0
chr1	108180387	108180455	ZF(6E-03)	43.48	+	108180387	108180455	0,200,0
chr1	108180471	108180539	ZF(9E-03)	52.17	+	108180471	108180539	0,200,0
chr1	108180555	108180623	ZF(4E+00)	39.13	+	108180555	108180623	0,200,0
chr1	108180648	108180710	ZF(3E+00)	57.14	+	108180648	108180710	0,200,0
chr1	108180726	108180794	ZF(1E-02)	47.83	+	108180726	108180794	0,200,0
chr1	108180810	108180878	ZF(7E-02)	52.17	+	108180810	108180878	0,200,0
chr1	108180894	108180959	ZF(2E+00)	50	+	108180894	108180959	0,200,0
chr1	108201404	108201526	KRAB-A(9E-15)	68.29	+	108201404	108201526	240,0,0
chr1	108202831	108202899	ZF(5E-03)	56.52	+	108202831	108202899	0,200,0
chr1	108202915	108202983	ZF(2E-03)	56.52	+	108202915	108202983	0,200,0
chr1	108202999	108203067	ZF(5E-01)	52.17	+	108202999	108203067	0,200,0
chr1	108203083	108203151	ZF(1E-01)	43.48	+	108203083	108203151	0,200,0
chr1	108203167	108203235	ZF(9E-04)	65.22	+	108203167	108203235	0,200,0
chr1	108203251	108203319	ZF(3E-02)	52.17	+	108203251	108203319	0,200,0
chr1	108203335	108203403	ZF(2E-03)	47.83	+	108203335	108203403	0,200,0
chr1	108203419	108203487	ZF(1E-02)	47.83	+	108203419	108203487	0,200,0
chr1	108203503	108203571	ZF(2E-03)	47.83	+	108203503	108203571	0,200,0
chr1	108203587	108203655	ZF(9E-03)	52.17	+	108203587	108203655	0,200,0
chr1	108203671	108203739	ZF(2E-03)	52.17	+	108203671	108203739	0,200,0
chr1	108203755	108203823	ZF(1E-03)	60.87	+	108203755	108203823	0,200,0
chr1	108203839	108203907	ZF(7E-03)	56.52	+	108203839	108203907	0,200,0
chr1	108203923	108203991	ZF(2E-01)	39.13	+	108203923	108203991	0,200,0
chr1	108204013	108204075	ZF(1E-01)	52.38	+	108204013	108204075	0,200,0
chr1	108204091	108204159	ZF(8E-01)	52.17	+	108204091	108204159	0,200,0
chr1	108204175	108204243	ZF(4E-02)	52.17	+	108204175	108204243	0,200,0
chr1	108204259	108204327	ZF(1E-01)	47.83	+	108204259	108204327	0,200,0
chr1	108211327	108211443	KRAB-A(7E-07)	58.97	+	108211327	108211443	240,0,0
chr1	108212907	108212975	ZF(2E-01)	47.83	+	108212907	108212975	0,200,0
chr1	108212990	108213055	ZF(3E+00)	45.45	+	108212990	108213055	0,200,0
chr1	108213762	108213830	ZF(7E-03)	56.52	+	108213762	108213830	0,200,0
chr1	108213846	108213914	ZF(8E-01)	56.52	+	108213846	108213914	0,200,0
chr1	108383982	108384050	ZF(4E-03)	47.83	-	108383982	108384050	0,200,0
chr1	108384066	108384134	ZF(6E-03)	60.87	-	108384066	108384134	0,200,0
chr1	108384150	108384218	ZF(1E-01)	47.83	-	108384150	108384218	0,200,0
chr1	108384234	108384302	ZF(3E-03)	52.17	-	108384234	108384302	0,200,0
chr1	108384318	108384386	ZF(1E-03)	60.87	-	108384318	108384386	0,200,0
chr1	108384402	108384470	ZF(7E-02)	56.52	-	108384402	108384470	0,200,0
chr1	108384486	108384554	ZF(6E-04)	52.17	-	108384486	108384554	0,200,0
chr1	108384570	108384638	ZF(2E-02)	56.52	-	108384570	108384638	0,200,0
chr1	108384654	108384722	ZF(7E-01)	43.48	-	108384654	108384722	0,200,0
chr1	108384738	108384806	ZF(8E-03)	52.17	-	108384738	108384806	0,200,0
chr1	108384822	108384890	ZF(4E-03)	47.83	-	108384822	108384890	0,200,0
chr1	108384906	108384974	ZF(2E-02)	52.17	-	108384906	108384974	0,200,0
chr1	108384990	108385058	ZF(3E-03)	47.83	-	108384990	108385058	0,200,0
chr1	108392088	108392210	KRAB-A(7E-14)	60.98	-	108392088	108392210	240,0,0
chr1	109414037	109414159	KRAB-A(1E-16)	75.61	+	109414037	109414159	240,0,0
chr1	109421312	109421380	ZF(3E-01)	39.13	+	109421312	109421380	0,200,0
chr1	109421396	109421464	ZF(2E-02)	52.17	+	109421396	109421464	0,200,0
chr1	109421480	109421548	ZF(1E-03)	47.83	+	109421480	109421548	0,200,0
chr1	109421564	109421632	ZF(9E-03)	52.17	+	109421564	109421632	0,200,0
chr1	109421648	109421716	ZF(1E-02)	52.17	+	109421648	109421716	0,200,0
chr1	109421732	109421800	ZF(2E-02)	47.83	+	109421732	109421800	0,200,0
chr1	109421816	109421884	ZF(4E-04)	56.52	+	109421816	109421884	0,200,0
chr1	109421900	109421968	ZF(7E-04)	52.17	+	109421900	109421968	0,200,0
chr1	109421984	109422052	ZF(2E-02)	43.48	+	109421984	109422052	0,200,0
chr1	109422068	109422136	ZF(2E-02)	43.48	+	109422068	109422136	0,200,0
chr1	109422152	109422220	ZF(1E-04)	60.87	+	109422152	109422220	0,200,0
chr1	109422236	109422304	ZF(2E-02)	43.48	+	109422236	109422304	0,200,0
chr1	109422320	109422388	ZF(3E-03)	47.83	+	109422320	109422388	0,200,0
chr1	109422404	109422472	ZF(2E-04)	56.52	+	109422404	109422472	0,200,0
chr1	109422488	109422556	ZF(1E-02)	43.48	+	109422488	109422556	0,200,0
chr1	109422572	109422640	ZF(3E-02)	43.48	+	109422572	109422640	0,200,0
chr1	109422656	109422724	ZF(8E-03)	47.83	+	109422656	109422724	0,200,0
chr1	109439229	109439297	ZF(1E-01)	43.48	-	109439229	109439297	0,200,0
chr1	109439313	109439381	ZF(2E-02)	52.17	-	109439313	109439381	0,200,0
chr1	109439397	109439465	ZF(8E-03)	52.17	-	109439397	109439465	0,200,0
chr1	109439481	109439549	ZF(1E-02)	47.83	-	109439481	109439549	0,200,0
chr1	109439565	109439633	ZF(3E-02)	52.17	-	109439565	109439633	0,200,0
chr1	109439649	109439717	ZF(5E-03)	47.83	-	109439649	109439717	0,200,0
chr1	109439733	109439801	ZF(1E-02)	39.13	-	109439733	109439801	0,200,0
chr1	109439817	109439885	ZF(2E+00)	39.13	-	109439817	109439885	0,200,0
chr1	109439901	109439969	ZF(2E-02)	43.48	-	109439901	109439969	0,200,0
chr1	109439985	109440053	ZF(1E-02)	43.48	-	109439985	109440053	0,200,0
chr1	109440069	109440137	ZF(1E+00)	43.48	-	109440069	109440137	0,200,0
chr1	109440228	109440296	ZF(4E+00)	39.13	-	109440228	109440296	0,200,0
chr1	109440312	109440380	ZF(7E-01)	34.78	-	109440312	109440380	0,200,0
chr1	109440396	109440464	ZF(8E-03)	60.87	-	109440396	109440464	0,200,0
chr1	109440480	109440548	ZF(3E-03)	52.17	-	109440480	109440548	0,200,0
chr1	109440564	109440632	ZF(1E-02)	56.52	-	109440564	109440632	0,200,0
chr1	109440732	109440800	ZF(2E+00)	30.43	-	109440732	109440800	0,200,0
chr1	109440813	109440881	ZF(4E-03)	47.83	-	109440813	109440881	0,200,0
chr1	109440981	109441049	ZF(1E-02)	34.78	-	109440981	109441049	0,200,0
chr1	109441149	109441217	ZF(6E-03)	52.17	-	109441149	109441217	0,200,0
chr1	109444968	109445087	KRAB-A(3E-07)	42.5	-	109444968	109445087	240,0,0
chr1	110833603	110833671	ZF(3E-03)	56.52	-	110833603	110833671	0,200,0
chr1	110833687	110833755	ZF(1E-01)	56.52	-	110833687	110833755	0,200,0
chr1	110833771	110833839	ZF(3E-02)	43.48	-	110833771	110833839	0,200,0
chr1	110833855	110833923	ZF(3E-02)	43.48	-	110833855	110833923	0,200,0
chr1	110836329	110836451	KRAB-A(1E-15)	73.17	-	110836329	110836451	240,0,0
chr1	111363770	111363832	ZF(1E-01)	52.38	+	111363770	111363832	0,200,0
chr1	111370618	111370686	ZF(7E+00)	30.43	+	111370618	111370686	0,200,0
chr1	113301932	113301997	ZF(5E-01)	54.55	+	113301932	113301997	0,200,0
chr1	113302013	113302081	ZF(3E-01)	39.13	+	113302013	113302081	0,200,0
chr1	113302403	113302465	ZF(2E-02)	52.38	+	113302403	113302465	0,200,0
chr1	113302481	113302549	ZF(7E-01)	39.13	+	113302481	113302549	0,200,0
chr1	113736919	113737041	KRAB-A(6E-10)	58.54	+	113736919	113737041	240,0,0
chr1	113739087	113739155	ZF(1E-03)	56.52	+	113739087	113739155	0,200,0
chr1	113739171	113739239	ZF(1E-04)	65.22	+	113739171	113739239	0,200,0
chr1	113739255	113739323	ZF(5E-03)	56.52	+	113739255	113739323	0,200,0
chr1	113739339	113739407	ZF(2E-03)	52.17	+	113739339	113739407	0,200,0
chr1	113739423	113739491	ZF(1E-02)	47.83	+	113739423	113739491	0,200,0
chr1	113739507	113739575	ZF(2E-03)	56.52	+	113739507	113739575	0,200,0
chr1	113739591	113739659	ZF(2E-03)	56.52	+	113739591	113739659	0,200,0
chr1	113739675	113739743	ZF(2E-04)	60.87	+	113739675	113739743	0,200,0
chr1	113739759	113739827	ZF(6E-03)	56.52	+	113739759	113739827	0,200,0
chr1	113739843	113739911	ZF(2E-03)	56.52	+	113739843	113739911	0,200,0
chr1	113739927	113739995	ZF(3E-02)	52.17	+	113739927	113739995	0,200,0
chr1	113740011	113740079	ZF(2E-02)	47.83	+	113740011	113740079	0,200,0
chr1	113775171	113775293	KRAB-A(3E-14)	68.29	+	113775171	113775293	240,0,0
chr1	113777684	113777752	ZF(6E+00)	43.48	+	113777684	113777752	0,200,0
chr1	113777768	113777836	ZF(2E-03)	56.52	+	113777768	113777836	0,200,0
chr1	113777852	113777920	ZF(4E-02)	56.52	+	113777852	113777920	0,200,0
chr1	113777936	113778004	ZF(2E-01)	47.83	+	113777936	113778004	0,200,0
chr1	113778020	113778088	ZF(5E+00)	43.48	+	113778020	113778088	0,200,0
chr1	113778104	113778172	ZF(6E-03)	47.83	+	113778104	113778172	0,200,0
chr1	113778188	113778256	ZF(5E-03)	52.17	+	113778188	113778256	0,200,0
chr1	113778272	113778337	ZF(1E-01)	56.52	+	113778272	113778337	0,200,0
chr1	113778353	113778421	ZF(2E-02)	56.52	+	113778353	113778421	0,200,0
chr1	113778437	113778505	ZF(3E-02)	47.83	+	113778437	113778505	0,200,0
chr1	113778521	113778589	ZF(4E-02)	56.52	+	113778521	113778589	0,200,0
chr1	113778605	113778673	ZF(3E-01)	52.17	+	113778605	113778673	0,200,0
chr1	113778689	113778757	ZF(2E-02)	56.52	+	113778689	113778757	0,200,0
chr1	113778773	113778841	ZF(9E-01)	47.83	+	113778773	113778841	0,200,0
chr1	113778857	113778925	ZF(1E-02)	47.83	+	113778857	113778925	0,200,0
chr1	113778941	113779009	ZF(9E-03)	56.52	+	113778941	113779009	0,200,0
chr1	113779025	113779093	ZF(1E-02)	52.17	+	113779025	113779093	0,200,0
chr1	113805764	113805886	KRAB-A(2E-12)	68.29	+	113805764	113805886	240,0,0
chr1	113809028	113809090	ZF(1E-01)	52.38	+	113809028	113809090	0,200,0
chr1	113809190	113809258	ZF(2E-03)	56.52	+	113809190	113809258	0,200,0
chr1	113809274	113809342	ZF(3E+00)	39.13	+	113809274	113809342	0,200,0
chr1	113809358	113809426	ZF(3E-03)	56.52	+	113809358	113809426	0,200,0
chr1	113809442	113809510	ZF(3E-03)	56.52	+	113809442	113809510	0,200,0
chr1	113809526	113809594	ZF(6E-03)	47.83	+	113809526	113809594	0,200,0
chr1	113809610	113809678	ZF(2E-02)	52.17	+	113809610	113809678	0,200,0
chr1	113809694	113809762	ZF(5E-02)	52.17	+	113809694	113809762	0,200,0
chr1	113809778	113809846	ZF(2E-03)	65.22	+	113809778	113809846	0,200,0
chr1	113809862	113809930	ZF(2E-03)	60.87	+	113809862	113809930	0,200,0
chr1	113855161	113855283	KRAB-A(7E-14)	73.17	+	113855161	113855283	240,0,0
chr1	113858761	113858859	KRAB-B(6E-04)	48.48	+	113858761	113858859	240,80,80
chr1	113871783	113871851	ZF(2E-02)	56.52	+	113871783	113871851	0,200,0
chr1	113871867	113871935	ZF(1E-03)	56.52	+	113871867	113871935	0,200,0
chr1	113871951	113872019	ZF(2E-03)	60.87	+	113871951	113872019	0,200,0
chr1	113872035	113872103	ZF(8E-04)	60.87	+	113872035	113872103	0,200,0
chr1	113872119	113872187	ZF(9E-03)	52.17	+	113872119	113872187	0,200,0
chr1	113872203	113872271	ZF(1E-02)	56.52	+	113872203	113872271	0,200,0
chr1	113872287	113872355	ZF(2E-03)	52.17	+	113872287	113872355	0,200,0
chr1	113872371	113872439	ZF(2E-02)	47.83	+	113872371	113872439	0,200,0
chr1	113872455	113872523	ZF(1E-02)	56.52	+	113872455	113872523	0,200,0
chr1	113872539	113872607	ZF(7E-02)	52.17	+	113872539	113872607	0,200,0
chr1	113872623	113872691	ZF(7E-02)	56.52	+	113872623	113872691	0,200,0
chr1	113872707	113872775	ZF(4E-04)	60.87	+	113872707	113872775	0,200,0
chr1	113872791	113872859	ZF(1E-01)	52.17	+	113872791	113872859	0,200,0
chr1	113909357	113909479	KRAB-A(7E-15)	78.05	+	113909357	113909479	240,0,0
chr1	113910375	113910473	KRAB-B(4E+00)	36.36	+	113910375	113910473	240,80,80
chr1	113925490	113925558	ZF(1E+00)	39.13	+	113925490	113925558	0,200,0
chr1	113925664	113925726	ZF(4E-03)	57.14	+	113925664	113925726	0,200,0
chr1	113925742	113925810	ZF(5E-01)	52.17	+	113925742	113925810	0,200,0
chr1	113925826	113925894	ZF(1E-02)	52.17	+	113925826	113925894	0,200,0
chr1	113925910	113925978	ZF(2E-03)	52.17	+	113925910	113925978	0,200,0
chr1	113925994	113926062	ZF(8E-03)	65.22	+	113925994	113926062	0,200,0
chr1	113926078	113926146	ZF(4E-03)	56.52	+	113926078	113926146	0,200,0
chr1	113926162	113926230	ZF(3E-03)	52.17	+	113926162	113926230	0,200,0
chr1	113926246	113926314	ZF(6E-03)	43.48	+	113926246	113926314	0,200,0
chr1	113926330	113926398	ZF(8E-03)	52.17	+	113926330	113926398	0,200,0
chr1	113926414	113926482	ZF(2E-03)	56.52	+	113926414	113926482	0,200,0
chr1	113926498	113926566	ZF(6E-03)	47.83	+	113926498	113926566	0,200,0
chr1	113926582	113926650	ZF(3E-03)	56.52	+	113926582	113926650	0,200,0
chr1	113926666	113926734	ZF(3E-02)	47.83	+	113926666	113926734	0,200,0
chr1	113926750	113926818	ZF(6E-03)	47.83	+	113926750	113926818	0,200,0
chr1	113926834	113926902	ZF(4E-01)	47.83	+	113926834	113926902	0,200,0
chr1	113975076	113975144	ZF(9E-02)	56.52	-	113975076	113975144	0,200,0
chr1	113975160	113975228	ZF(9E-03)	52.17	-	113975160	113975228	0,200,0
chr1	113975252	113975308	ZF(2E+00)	52.63	-	113975252	113975308	0,200,0
chr1	113975327	113975395	ZF(3E-03)	56.52	-	113975327	113975395	0,200,0
chr1	113975411	113975479	ZF(2E-03)	56.52	-	113975411	113975479	0,200,0
chr1	113975495	113975563	ZF(5E-03)	47.83	-	113975495	113975563	0,200,0
chr1	113987140	113987208	ZF(9E-03)	52.17	-	113987140	113987208	0,200,0
chr1	113987224	113987292	ZF(3E-02)	47.83	-	113987224	113987292	0,200,0
chr1	113987308	113987376	ZF(2E-02)	52.17	-	113987308	113987376	0,200,0
chr1	113987392	113987460	ZF(9E-03)	56.52	-	113987392	113987460	0,200,0
chr1	113987476	113987544	ZF(9E-02)	47.83	-	113987476	113987544	0,200,0
chr1	113987560	113987628	ZF(5E-03)	56.52	-	113987560	113987628	0,200,0
chr1	113987644	113987712	ZF(1E-02)	47.83	-	113987644	113987712	0,200,0
chr1	113987728	113987796	ZF(1E-03)	60.87	-	113987728	113987796	0,200,0
chr1	113987812	113987880	ZF(2E-02)	60.87	-	113987812	113987880	0,200,0
chr1	113987896	113987964	ZF(3E-03)	52.17	-	113987896	113987964	0,200,0
chr1	113987980	113988048	ZF(2E-03)	56.52	-	113987980	113988048	0,200,0
chr1	113988064	113988132	ZF(5E-02)	52.17	-	113988064	113988132	0,200,0
chr1	113988148	113988216	ZF(6E-02)	56.52	-	113988148	113988216	0,200,0
chr1	113988232	113988300	ZF(1E-02)	43.48	-	113988232	113988300	0,200,0
chr1	113988316	113988384	ZF(3E-02)	52.17	-	113988316	113988384	0,200,0
chr1	113988400	113988468	ZF(6E-04)	56.52	-	113988400	113988468	0,200,0
chr1	113988484	113988552	ZF(8E-02)	52.17	-	113988484	113988552	0,200,0
chr1	113994560	113994655	KRAB-B(4E-05)	56.25	-	113994560	113994655	240,80,80
chr1	113995685	113995807	KRAB-A(4E-13)	68.29	-	113995685	113995807	240,0,0
chr1	114023593	114023661	ZF(2E-03)	65.22	-	114023593	114023661	0,200,0
chr1	114023677	114023745	ZF(4E-04)	60.87	-	114023677	114023745	0,200,0
chr1	114023761	114023829	ZF(2E-02)	52.17	-	114023761	114023829	0,200,0
chr1	114023845	114023913	ZF(7E-02)	52.17	-	114023845	114023913	0,200,0
chr1	114023929	114023997	ZF(5E-04)	52.17	-	114023929	114023997	0,200,0
chr1	114024013	114024081	ZF(2E-03)	52.17	-	114024013	114024081	0,200,0
chr1	114024097	114024165	ZF(3E-03)	60.87	-	114024097	114024165	0,200,0
chr1	114024181	114024249	ZF(6E-02)	43.48	-	114024181	114024249	0,200,0
chr1	114024265	114024333	ZF(6E-03)	56.52	-	114024265	114024333	0,200,0
chr1	114024349	114024417	ZF(6E-03)	56.52	-	114024349	114024417	0,200,0
chr1	114024433	114024501	ZF(4E-03)	52.17	-	114024433	114024501	0,200,0
chr1	114024517	114024585	ZF(6E-03)	56.52	-	114024517	114024585	0,200,0
chr1	114024601	114024669	ZF(1E-01)	56.52	-	114024601	114024669	0,200,0
chr1	114024685	114024753	ZF(7E-04)	56.52	-	114024685	114024753	0,200,0
chr1	114024769	114024837	ZF(4E-03)	47.83	-	114024769	114024837	0,200,0
chr1	114024853	114024921	ZF(2E-02)	47.83	-	114024853	114024921	0,200,0
chr1	114024937	114025005	ZF(3E-02)	43.48	-	114024937	114025005	0,200,0
chr1	114025021	114025089	ZF(7E-02)	43.48	-	114025021	114025089	0,200,0
chr1	114025105	114025173	ZF(1E-01)	39.13	-	114025105	114025173	0,200,0
chr1	114028298	114028393	KRAB-B(2E-06)	59.38	-	114028298	114028393	240,80,80
chr1	114029010	114029132	KRAB-A(2E-13)	73.17	-	114029010	114029132	240,0,0
chr1	114046524	114046592	ZF(2E-02)	52.17	-	114046524	114046592	0,200,0
chr1	114046608	114046676	ZF(6E-04)	52.17	-	114046608	114046676	0,200,0
chr1	114046692	114046760	ZF(8E-03)	56.52	-	114046692	114046760	0,200,0
chr1	114046776	114046844	ZF(7E-02)	52.17	-	114046776	114046844	0,200,0
chr1	114046860	114046928	ZF(5E-04)	52.17	-	114046860	114046928	0,200,0
chr1	114046944	114047012	ZF(8E-03)	43.48	-	114046944	114047012	0,200,0
chr1	114047028	114047096	ZF(1E-02)	52.17	-	114047028	114047096	0,200,0
chr1	114047112	114047180	ZF(6E-02)	43.48	-	114047112	114047180	0,200,0
chr1	114047196	114047264	ZF(5E-03)	56.52	-	114047196	114047264	0,200,0
chr1	114047280	114047348	ZF(1E+00)	47.83	-	114047280	114047348	0,200,0
chr1	114047364	114047432	ZF(3E-03)	52.17	-	114047364	114047432	0,200,0
chr1	114047448	114047516	ZF(3E-03)	47.83	-	114047448	114047516	0,200,0
chr1	114047532	114047600	ZF(7E-02)	52.17	-	114047532	114047600	0,200,0
chr1	114047616	114047684	ZF(6E-03)	47.83	-	114047616	114047684	0,200,0
chr1	114047700	114047768	ZF(2E-02)	43.48	-	114047700	114047768	0,200,0
chr1	114047784	114047852	ZF(2E-01)	43.48	-	114047784	114047852	0,200,0
chr1	114047868	114047936	ZF(4E-03)	52.17	-	114047868	114047936	0,200,0
chr1	114047952	114048020	ZF(2E-02)	47.83	-	114047952	114048020	0,200,0
chr1	114055773	114055895	KRAB-A(2E-14)	73.17	-	114055773	114055895	240,0,0
chr1	114075358	114075426	ZF(6E-03)	60.87	-	114075358	114075426	0,200,0
chr1	114075442	114075510	ZF(3E-03)	52.17	-	114075442	114075510	0,200,0
chr1	114075526	114075594	ZF(6E-03)	60.87	-	114075526	114075594	0,200,0
chr1	114075610	114075678	ZF(7E-01)	39.13	-	114075610	114075678	0,200,0
chr1	114075694	114075762	ZF(1E-02)	47.83	-	114075694	114075762	0,200,0
chr1	114075778	114075846	ZF(2E-01)	52.17	-	114075778	114075846	0,200,0
chr1	114075862	114075930	ZF(5E-02)	47.83	-	114075862	114075930	0,200,0
chr1	114075946	114076014	ZF(4E-02)	47.83	-	114075946	114076014	0,200,0
chr1	114076030	114076098	ZF(7E-03)	52.17	-	114076030	114076098	0,200,0
chr1	114076114	114076182	ZF(1E-02)	47.83	-	114076114	114076182	0,200,0
chr1	114076198	114076266	ZF(3E-03)	56.52	-	114076198	114076266	0,200,0
chr1	114076282	114076350	ZF(7E-04)	47.83	-	114076282	114076350	0,200,0
chr1	114076366	114076434	ZF(4E-02)	43.48	-	114076366	114076434	0,200,0
chr1	114085793	114085888	KRAB-B(5E-10)	71.88	-	114085793	114085888	240,80,80
chr1	114086436	114086558	KRAB-A(2E-14)	73.17	-	114086436	114086558	240,0,0
chr1	114113564	114113632	ZF(5E-03)	56.52	-	114113564	114113632	0,200,0
chr1	114113648	114113716	ZF(1E-03)	56.52	-	114113648	114113716	0,200,0
chr1	114113732	114113800	ZF(1E-03)	47.83	-	114113732	114113800	0,200,0
chr1	114113816	114113884	ZF(7E-02)	47.83	-	114113816	114113884	0,200,0
chr1	114113900	114113968	ZF(5E-01)	52.17	-	114113900	114113968	0,200,0
chr1	114113984	114114052	ZF(2E-03)	56.52	-	114113984	114114052	0,200,0
chr1	114114068	114114136	ZF(1E-02)	60.87	-	114114068	114114136	0,200,0
chr1	114114152	114114220	ZF(3E-03)	60.87	-	114114152	114114220	0,200,0
chr1	114114236	114114304	ZF(6E-02)	52.17	-	114114236	114114304	0,200,0
chr1	114114320	114114388	ZF(5E-03)	60.87	-	114114320	114114388	0,200,0
chr1	114114404	114114472	ZF(2E-02)	52.17	-	114114404	114114472	0,200,0
chr1	114114488	114114556	ZF(2E-02)	56.52	-	114114488	114114556	0,200,0
chr1	114114572	114114640	ZF(9E-03)	52.17	-	114114572	114114640	0,200,0
chr1	114114656	114114724	ZF(3E-03)	56.52	-	114114656	114114724	0,200,0
chr1	114114908	114114976	ZF(2E-02)	43.48	-	114114908	114114976	0,200,0
chr1	114117153	114117251	KRAB-B(2E-01)	42.42	-	114117153	114117251	240,80,80
chr1	114118299	114118421	KRAB-A(4E-14)	73.17	-	114118299	114118421	240,0,0
chr1	114169338	114169460	KRAB-A(6E-15)	70.73	+	114169338	114169460	240,0,0
chr1	114176694	114176762	ZF(1E+00)	43.48	+	114176694	114176762	0,200,0
chr1	114176778	114176846	ZF(1E-01)	39.13	+	114176778	114176846	0,200,0
chr1	114176862	114176930	ZF(3E-01)	39.13	+	114176862	114176930	0,200,0
chr1	114176946	114177014	ZF(2E-03)	52.17	+	114176946	114177014	0,200,0
chr1	114177030	114177098	ZF(5E-01)	34.78	+	114177030	114177098	0,200,0
chr1	114177114	114177182	ZF(2E-02)	43.48	+	114177114	114177182	0,200,0
chr1	114177198	114177266	ZF(6E-03)	47.83	+	114177198	114177266	0,200,0
chr1	114177282	114177350	ZF(9E-03)	52.17	+	114177282	114177350	0,200,0
chr1	114177366	114177434	ZF(1E-02)	52.17	+	114177366	114177434	0,200,0
chr1	114177450	114177518	ZF(4E-02)	39.13	+	114177450	114177518	0,200,0
chr1	114177534	114177602	ZF(3E-02)	52.17	+	114177534	114177602	0,200,0
chr1	114177618	114177686	ZF(4E-02)	39.13	+	114177618	114177686	0,200,0
chr1	114177702	114177770	ZF(3E-01)	43.48	+	114177702	114177770	0,200,0
chr1	114177786	114177854	ZF(8E-03)	47.83	+	114177786	114177854	0,200,0
chr1	114177870	114177938	ZF(7E-03)	47.83	+	114177870	114177938	0,200,0
chr1	114196236	114196304	ZF(2E-02)	52.17	-	114196236	114196304	0,200,0
chr1	114196320	114196388	ZF(5E-03)	47.83	-	114196320	114196388	0,200,0
chr1	114196404	114196472	ZF(4E-01)	47.83	-	114196404	114196472	0,200,0
chr1	114196488	114196556	ZF(7E-02)	43.48	-	114196488	114196556	0,200,0
chr1	114196572	114196640	ZF(3E-02)	47.83	-	114196572	114196640	0,200,0
chr1	114196656	114196724	ZF(3E-03)	47.83	-	114196656	114196724	0,200,0
chr1	114196740	114196808	ZF(4E-01)	47.83	-	114196740	114196808	0,200,0
chr1	114196824	114196892	ZF(1E-01)	43.48	-	114196824	114196892	0,200,0
chr1	114196908	114196976	ZF(3E-03)	52.17	-	114196908	114196976	0,200,0
chr1	114196992	114197060	ZF(4E-01)	47.83	-	114196992	114197060	0,200,0
chr1	114197076	114197144	ZF(3E-03)	47.83	-	114197076	114197144	0,200,0
chr1	114197160	114197228	ZF(1E-02)	52.17	-	114197160	114197228	0,200,0
chr1	114197244	114197312	ZF(7E-02)	39.13	-	114197244	114197312	0,200,0
chr1	114197328	114197396	ZF(6E-02)	52.17	-	114197328	114197396	0,200,0
chr1	114205341	114205463	KRAB-A(2E-17)	78.05	-	114205341	114205463	240,0,0
chr1	114422081	114422149	ZF(8E+00)	30.43	-	114422081	114422149	0,200,0
chr1	114422174	114422242	ZF(3E-02)	47.83	-	114422174	114422242	0,200,0
chr1	114422297	114422365	ZF(2E+00)	34.78	-	114422297	114422365	0,200,0
chr1	114469083	114469151	ZF(1E+00)	30.43	-	114469083	114469151	0,200,0
chr1	114469191	114469259	ZF(4E+00)	47.83	-	114469191	114469259	0,200,0
chr1	114469281	114469349	ZF(8E-02)	56.52	-	114469281	114469349	0,200,0
chr1	114469365	114469433	ZF(2E+00)	47.83	-	114469365	114469433	0,200,0
chr1	114469449	114469517	ZF(2E-01)	52.17	-	114469449	114469517	0,200,0
chr1	114469533	114469601	ZF(1E-01)	47.83	-	114469533	114469601	0,200,0
chr1	115036559	115036627	ZF(1E-03)	56.52	-	115036559	115036627	0,200,0
chr1	115036643	115036711	ZF(3E-03)	47.83	-	115036643	115036711	0,200,0
chr1	115036727	115036795	ZF(4E-01)	43.48	-	115036727	115036795	0,200,0
chr1	115036823	115036879	ZF(8E+00)	57.89	-	115036823	115036879	0,200,0
chr1	115036997	115037062	ZF(4E+00)	43.48	-	115036997	115037062	0,200,0
chr1	115037162	115037230	ZF(4E-01)	39.13	-	115037162	115037230	0,200,0
chr1	115037243	115037311	ZF(6E+00)	39.13	-	115037243	115037311	0,200,0
chr1	115160129	115160197	ZF(3E-03)	60.87	-	115160129	115160197	0,200,0
chr1	115160213	115160281	ZF(3E+00)	39.13	-	115160213	115160281	0,200,0
chr1	115160297	115160365	ZF(4E-03)	56.52	-	115160297	115160365	0,200,0
chr1	115160381	115160446	ZF(1E+00)	40.91	-	115160381	115160446	0,200,0
chr1	115160858	115160926	ZF(7E+00)	39.13	-	115160858	115160926	0,200,0
chr1	115160942	115161010	ZF(1E-02)	47.83	-	115160942	115161010	0,200,0
chr1	115161026	115161094	ZF(4E-02)	52.17	-	115161026	115161094	0,200,0
chr1	115161110	115161178	ZF(7E-03)	56.52	-	115161110	115161178	0,200,0
chr1	115161422	115161487	ZF(7E+00)	43.48	-	115161422	115161487	0,200,0
chr1	116420975	116421097	KRAB-A(3E-16)	73.17	+	116420975	116421097	240,0,0
chr1	116433826	116433894	ZF(3E-03)	56.52	+	116433826	116433894	0,200,0
chr1	116433910	116433978	ZF(7E-03)	47.83	+	116433910	116433978	0,200,0
chr1	116433994	116434062	ZF(2E-02)	47.83	+	116433994	116434062	0,200,0
chr1	116434078	116434146	ZF(1E-03)	52.17	+	116434078	116434146	0,200,0
chr1	116434162	116434230	ZF(3E-02)	52.17	+	116434162	116434230	0,200,0
chr1	116434246	116434314	ZF(4E-02)	34.78	+	116434246	116434314	0,200,0
chr1	116434330	116434398	ZF(9E-02)	43.48	+	116434330	116434398	0,200,0
chr1	116434414	116434482	ZF(5E-03)	56.52	+	116434414	116434482	0,200,0
chr1	116434498	116434566	ZF(3E-01)	47.83	+	116434498	116434566	0,200,0
chr1	116434582	116434650	ZF(3E-01)	34.78	+	116434582	116434650	0,200,0
chr1	116434666	116434734	ZF(4E-02)	52.17	+	116434666	116434734	0,200,0
chr1	116434750	116434818	ZF(4E-02)	39.13	+	116434750	116434818	0,200,0
chr1	116434834	116434902	ZF(1E-01)	43.48	+	116434834	116434902	0,200,0
chr1	116434918	116434986	ZF(8E-03)	52.17	+	116434918	116434986	0,200,0
chr1	116435002	116435070	ZF(6E-03)	52.17	+	116435002	116435070	0,200,0
chr1	116435086	116435154	ZF(4E-02)	39.13	+	116435086	116435154	0,200,0
chr1	116435170	116435238	ZF(4E-02)	39.13	+	116435170	116435238	0,200,0
chr1	116435254	116435322	ZF(7E-03)	52.17	+	116435254	116435322	0,200,0
chr1	116435338	116435406	ZF(1E-01)	47.83	+	116435338	116435406	0,200,0
chr1	116435422	116435490	ZF(1E-02)	34.78	+	116435422	116435490	0,200,0
chr1	116435506	116435574	ZF(5E-03)	52.17	+	116435506	116435574	0,200,0
chr1	116435590	116435658	ZF(7E-02)	34.78	+	116435590	116435658	0,200,0
chr1	116435674	116435742	ZF(8E-02)	47.83	+	116435674	116435742	0,200,0
chr1	116435758	116435826	ZF(7E-04)	56.52	+	116435758	116435826	0,200,0
chr1	116435842	116435910	ZF(1E-02)	39.13	+	116435842	116435910	0,200,0
chr1	116435926	116435994	ZF(2E-02)	43.48	+	116435926	116435994	0,200,0
chr1	116436010	116436078	ZF(2E-02)	56.52	+	116436010	116436078	0,200,0
chr1	116436094	116436162	ZF(4E-02)	43.48	+	116436094	116436162	0,200,0
chr1	116436178	116436246	ZF(6E-03)	43.48	+	116436178	116436246	0,200,0
chr1	117983492	117983545	ZF(8E-01)	61.11	-	117983492	117983545	0,200,0
chr1	117983642	117983710	ZF(6E-01)	39.13	-	117983642	117983710	0,200,0
chr1	117983726	117983794	ZF(2E-01)	43.48	-	117983726	117983794	0,200,0
chr1	117983810	117983878	ZF(8E-04)	65.22	-	117983810	117983878	0,200,0
chr1	117983894	117983962	ZF(6E-03)	47.83	-	117983894	117983962	0,200,0
chr1	117984054	117984122	ZF(1E-03)	65.22	-	117984054	117984122	0,200,0
chr1	117984231	117984287	ZF(2E-01)	52.63	-	117984231	117984287	0,200,0
chr1	117984303	117984371	ZF(1E-01)	43.48	-	117984303	117984371	0,200,0
chr1	117984471	117984539	ZF(3E-02)	43.48	-	117984471	117984539	0,200,0
chr1	117984555	117984623	ZF(2E-03)	52.17	-	117984555	117984623	0,200,0
chr1	117998068	117998136	ZF(2E-01)	43.48	-	117998068	117998136	0,200,0
chr1	117998152	117998220	ZF(1E-01)	47.83	-	117998152	117998220	0,200,0
chr1	117998236	117998304	ZF(4E-02)	39.13	-	117998236	117998304	0,200,0
chr1	117998320	117998388	ZF(4E-03)	52.17	-	117998320	117998388	0,200,0
chr1	117998404	117998472	ZF(3E-02)	56.52	-	117998404	117998472	0,200,0
chr1	117998488	117998556	ZF(7E-02)	43.48	-	117998488	117998556	0,200,0
chr1	117998572	117998640	ZF(4E-03)	60.87	-	117998572	117998640	0,200,0
chr1	117998656	117998724	ZF(5E-02)	47.83	-	117998656	117998724	0,200,0
chr1	117998740	117998808	ZF(4E-02)	39.13	-	117998740	117998808	0,200,0
chr1	117998824	117998892	ZF(4E-03)	52.17	-	117998824	117998892	0,200,0
chr1	117998908	117998976	ZF(2E-02)	56.52	-	117998908	117998976	0,200,0
chr1	117998992	117999060	ZF(5E-02)	47.83	-	117998992	117999060	0,200,0
chr1	117999076	117999144	ZF(7E-02)	43.48	-	117999076	117999144	0,200,0
chr1	117999160	117999228	ZF(3E-03)	56.52	-	117999160	117999228	0,200,0
chr1	117999244	117999312	ZF(4E-03)	52.17	-	117999244	117999312	0,200,0
chr1	117999328	117999396	ZF(3E-02)	39.13	-	117999328	117999396	0,200,0
chr1	117999412	117999480	ZF(4E-03)	52.17	-	117999412	117999480	0,200,0
chr1	117999496	117999564	ZF(3E-02)	56.52	-	117999496	117999564	0,200,0
chr1	117999580	117999648	ZF(3E-02)	47.83	-	117999580	117999648	0,200,0
chr1	117999664	117999732	ZF(3E-03)	56.52	-	117999664	117999732	0,200,0
chr1	117999748	117999816	ZF(4E-03)	47.83	-	117999748	117999816	0,200,0
chr1	117999832	117999900	ZF(2E-01)	52.17	-	117999832	117999900	0,200,0
chr1	117999916	117999984	ZF(2E-02)	47.83	-	117999916	117999984	0,200,0
chr1	118000000	118000068	ZF(1E-02)	47.83	-	118000000	118000068	0,200,0
chr1	118000084	118000152	ZF(5E+00)	34.78	-	118000084	118000152	0,200,0
chr1	118016984	118017106	KRAB-A(1E-14)	73.17	-	118016984	118017106	240,0,0
chr1	118032987	118033055	ZF(7E-02)	47.83	-	118032987	118033055	0,200,0
chr1	118033082	118033138	ZF(6E-01)	63.16	-	118033082	118033138	0,200,0
chr1	118033335	118033403	ZF(1E-02)	43.48	-	118033335	118033403	0,200,0
chr1	118033419	118033487	ZF(1E-01)	39.13	-	118033419	118033487	0,200,0
chr1	118033503	118033571	ZF(7E-01)	39.13	-	118033503	118033571	0,200,0
chr1	118033668	118033736	ZF(9E-03)	43.48	-	118033668	118033736	0,200,0
chr1	118033836	118033895	ZF(6E+00)	45	-	118033836	118033895	0,200,0
chr1	118033917	118033985	ZF(2E+00)	43.48	-	118033917	118033985	0,200,0
chr1	118034001	118034069	ZF(3E-02)	43.48	-	118034001	118034069	0,200,0
chr1	118034085	118034153	ZF(5E-02)	43.48	-	118034085	118034153	0,200,0
chr1	118049177	118049254	KRAB-A(3E-05)	53.85	-	118049177	118049254	240,0,0
chr1	118095868	118095936	ZF(3E-01)	52.17	-	118095868	118095936	0,200,0
chr1	118095952	118096020	ZF(2E-03)	52.17	-	118095952	118096020	0,200,0
chr1	118096036	118096104	ZF(7E-04)	60.87	-	118096036	118096104	0,200,0
chr1	118096120	118096188	ZF(2E-03)	52.17	-	118096120	118096188	0,200,0
chr1	118096204	118096272	ZF(4E-03)	56.52	-	118096204	118096272	0,200,0
chr1	118096288	118096356	ZF(4E-02)	56.52	-	118096288	118096356	0,200,0
chr1	118096372	118096440	ZF(4E-03)	52.17	-	118096372	118096440	0,200,0
chr1	118096456	118096524	ZF(3E-02)	47.83	-	118096456	118096524	0,200,0
chr1	118096540	118096608	ZF(3E-03)	47.83	-	118096540	118096608	0,200,0
chr1	118096624	118096692	ZF(8E-04)	52.17	-	118096624	118096692	0,200,0
chr1	118096708	118096776	ZF(7E-04)	52.17	-	118096708	118096776	0,200,0
chr1	118096792	118096860	ZF(1E-03)	60.87	-	118096792	118096860	0,200,0
chr1	118096876	118096944	ZF(5E-01)	39.13	-	118096876	118096944	0,200,0
chr1	118096960	118097028	ZF(3E-03)	56.52	-	118096960	118097028	0,200,0
chr1	118097044	118097109	ZF(4E-02)	45.45	-	118097044	118097109	0,200,0
chr1	118097212	118097280	ZF(3E-03)	56.52	-	118097212	118097280	0,200,0
chr1	118097296	118097364	ZF(9E-01)	43.48	-	118097296	118097364	0,200,0
chr1	118097380	118097448	ZF(1E-03)	52.17	-	118097380	118097448	0,200,0
chr1	118097464	118097532	ZF(2E-02)	47.83	-	118097464	118097532	0,200,0
chr1	118097548	118097616	ZF(1E-02)	56.52	-	118097548	118097616	0,200,0
chr1	118097632	118097700	ZF(2E+00)	47.83	-	118097632	118097700	0,200,0
chr1	118097716	118097784	ZF(4E+00)	47.83	-	118097716	118097784	0,200,0
chr1	118100324	118100446	KRAB-A(1E-15)	68.29	-	118100324	118100446	240,0,0
chr1	118153881	118154003	KRAB-A(2E-15)	68.29	+	118153881	118154003	240,0,0
chr1	118158241	118158309	ZF(6E-03)	43.48	+	118158241	118158309	0,200,0
chr1	118158325	118158393	ZF(4E-01)	52.17	+	118158325	118158393	0,200,0
chr1	118158409	118158477	ZF(9E-02)	47.83	+	118158409	118158477	0,200,0
chr1	118158493	118158561	ZF(5E-03)	56.52	+	118158493	118158561	0,200,0
chr1	118158577	118158645	ZF(9E-03)	47.83	+	118158577	118158645	0,200,0
chr1	118158661	118158729	ZF(3E-03)	47.83	+	118158661	118158729	0,200,0
chr1	118158745	118158813	ZF(4E-03)	52.17	+	118158745	118158813	0,200,0
chr1	118158829	118158897	ZF(3E-03)	47.83	+	118158829	118158897	0,200,0
chr1	118158913	118158981	ZF(6E-03)	43.48	+	118158913	118158981	0,200,0
chr1	118158997	118159065	ZF(1E-03)	60.87	+	118158997	118159065	0,200,0
chr1	118159081	118159149	ZF(5E-02)	52.17	+	118159081	118159149	0,200,0
chr1	118171310	118171378	ZF(8E-03)	47.83	+	118171310	118171378	0,200,0
chr1	118171466	118171534	ZF(2E-01)	39.13	+	118171466	118171534	0,200,0
chr1	118171636	118171704	ZF(6E-01)	39.13	+	118171636	118171704	0,200,0
chr1	118205431	118205553	KRAB-A(1E-14)	68.29	+	118205431	118205553	240,0,0
chr1	118214946	118215014	ZF(3E-03)	56.52	+	118214946	118215014	0,200,0
chr1	118215030	118215098	ZF(3E-03)	56.52	+	118215030	118215098	0,200,0
chr1	118215114	118215182	ZF(3E-03)	60.87	+	118215114	118215182	0,200,0
chr1	118215198	118215266	ZF(1E-02)	52.17	+	118215198	118215266	0,200,0
chr1	118215282	118215350	ZF(7E-04)	65.22	+	118215282	118215350	0,200,0
chr1	118215366	118215434	ZF(9E-04)	65.22	+	118215366	118215434	0,200,0
chr1	118215450	118215518	ZF(2E-03)	56.52	+	118215450	118215518	0,200,0
chr1	118215534	118215602	ZF(4E-03)	52.17	+	118215534	118215602	0,200,0
chr1	118215618	118215686	ZF(8E-03)	47.83	+	118215618	118215686	0,200,0
chr1	118215702	118215770	ZF(8E-03)	56.52	+	118215702	118215770	0,200,0
chr1	118215786	118215854	ZF(1E+00)	34.78	+	118215786	118215854	0,200,0
chr1	118215870	118215938	ZF(3E-03)	52.17	+	118215870	118215938	0,200,0
chr1	118215954	118216022	ZF(2E-03)	65.22	+	118215954	118216022	0,200,0
chr1	118237912	118238034	KRAB-A(1E-16)	80.49	+	118237912	118238034	240,0,0
chr1	118257461	118257529	ZF(5E-02)	56.52	+	118257461	118257529	0,200,0
chr1	118257545	118257613	ZF(9E-03)	39.13	+	118257545	118257613	0,200,0
chr1	118257629	118257697	ZF(5E-02)	47.83	+	118257629	118257697	0,200,0
chr1	118257713	118257781	ZF(5E-03)	39.13	+	118257713	118257781	0,200,0
chr1	118257797	118257865	ZF(2E-02)	52.17	+	118257797	118257865	0,200,0
chr1	118257881	118257949	ZF(2E-03)	47.83	+	118257881	118257949	0,200,0
chr1	118257965	118258033	ZF(9E-02)	52.17	+	118257965	118258033	0,200,0
chr1	118258049	118258117	ZF(1E+00)	39.13	+	118258049	118258117	0,200,0
chr1	118258133	118258201	ZF(1E-01)	52.17	+	118258133	118258201	0,200,0
chr1	118258217	118258285	ZF(6E-01)	43.48	+	118258217	118258285	0,200,0
chr1	118258301	118258369	ZF(1E+00)	47.83	+	118258301	118258369	0,200,0
chr1	118323976	118324044	ZF(2E-04)	60.87	-	118323976	118324044	0,200,0
chr1	118324060	118324128	ZF(2E-02)	47.83	-	118324060	118324128	0,200,0
chr1	118324144	118324212	ZF(3E-03)	52.17	-	118324144	118324212	0,200,0
chr1	118324228	118324296	ZF(3E-02)	47.83	-	118324228	118324296	0,200,0
chr1	118324397	118324465	ZF(9E-02)	52.17	-	118324397	118324465	0,200,0
chr1	118324481	118324549	ZF(4E-03)	47.83	-	118324481	118324549	0,200,0
chr1	118324565	118324633	ZF(2E-03)	56.52	-	118324565	118324633	0,200,0
chr1	118324649	118324717	ZF(1E-03)	56.52	-	118324649	118324717	0,200,0
chr1	118324733	118324801	ZF(7E-03)	43.48	-	118324733	118324801	0,200,0
chr1	118324817	118324885	ZF(4E-04)	56.52	-	118324817	118324885	0,200,0
chr1	118324901	118324969	ZF(2E-02)	56.52	-	118324901	118324969	0,200,0
chr1	118324985	118325053	ZF(6E-02)	47.83	-	118324985	118325053	0,200,0
chr1	118325069	118325137	ZF(3E-03)	47.83	-	118325069	118325137	0,200,0
chr1	118325153	118325221	ZF(2E-03)	60.87	-	118325153	118325221	0,200,0
chr1	118325237	118325305	ZF(2E-03)	56.52	-	118325237	118325305	0,200,0
chr1	118325321	118325389	ZF(1E-02)	43.48	-	118325321	118325389	0,200,0
chr1	118325405	118325473	ZF(2E-02)	56.52	-	118325405	118325473	0,200,0
chr1	118333989	118334111	KRAB-A(2E-16)	70.73	-	118333989	118334111	240,0,0
chr1	118385829	118385951	KRAB-A(5E-14)	70.73	+	118385829	118385951	240,0,0
chr1	118403849	118403914	ZF(2E-02)	54.55	+	118403849	118403914	0,200,0
chr1	118403930	118403998	ZF(9E-03)	60.87	+	118403930	118403998	0,200,0
chr1	118404014	118404082	ZF(1E-02)	47.83	+	118404014	118404082	0,200,0
chr1	118404098	118404166	ZF(1E-01)	43.48	+	118404098	118404166	0,200,0
chr1	118404182	118404250	ZF(5E-01)	47.83	+	118404182	118404250	0,200,0
chr1	118404266	118404334	ZF(2E-02)	47.83	+	118404266	118404334	0,200,0
chr1	118404350	118404418	ZF(8E-04)	52.17	+	118404350	118404418	0,200,0
chr1	118404434	118404502	ZF(1E-01)	47.83	+	118404434	118404502	0,200,0
chr1	118404518	118404586	ZF(7E-02)	52.17	+	118404518	118404586	0,200,0
chr1	118404602	118404670	ZF(4E-02)	47.83	+	118404602	118404670	0,200,0
chr1	118404686	118404754	ZF(3E-03)	39.13	+	118404686	118404754	0,200,0
chr1	118423849	118423917	ZF(2E-03)	52.17	-	118423849	118423917	0,200,0
chr1	118423933	118424001	ZF(1E-03)	47.83	-	118423933	118424001	0,200,0
chr1	118424017	118424085	ZF(2E-02)	52.17	-	118424017	118424085	0,200,0
chr1	118424101	118424169	ZF(4E-03)	52.17	-	118424101	118424169	0,200,0
chr1	118424185	118424253	ZF(1E-01)	47.83	-	118424185	118424253	0,200,0
chr1	118424269	118424337	ZF(4E-02)	39.13	-	118424269	118424337	0,200,0
chr1	118424353	118424421	ZF(3E-03)	56.52	-	118424353	118424421	0,200,0
chr1	118424437	118424505	ZF(3E-03)	56.52	-	118424437	118424505	0,200,0
chr1	118424521	118424589	ZF(8E-04)	56.52	-	118424521	118424589	0,200,0
chr1	118424605	118424673	ZF(1E-03)	52.17	-	118424605	118424673	0,200,0
chr1	118424689	118424757	ZF(4E-03)	56.52	-	118424689	118424757	0,200,0
chr1	118424773	118424841	ZF(1E-02)	52.17	-	118424773	118424841	0,200,0
chr1	118424857	118424925	ZF(1E+00)	43.48	-	118424857	118424925	0,200,0
chr1	118424941	118425009	ZF(4E-02)	43.48	-	118424941	118425009	0,200,0
chr1	118425025	118425093	ZF(3E-03)	47.83	-	118425025	118425093	0,200,0
chr1	118425109	118425177	ZF(5E-04)	56.52	-	118425109	118425177	0,200,0
chr1	118425193	118425261	ZF(1E-02)	47.83	-	118425193	118425261	0,200,0
chr1	118425277	118425345	ZF(9E-03)	56.52	-	118425277	118425345	0,200,0
chr1	118425361	118425429	ZF(4E-03)	52.17	-	118425361	118425429	0,200,0
chr1	118456466	118456585	KRAB-A(1E-15)	75	-	118456466	118456585	240,0,0
chr1	118498952	118499020	ZF(4E-03)	52.17	-	118498952	118499020	0,200,0
chr1	118499036	118499104	ZF(2E-03)	56.52	-	118499036	118499104	0,200,0
chr1	118499120	118499188	ZF(4E-03)	52.17	-	118499120	118499188	0,200,0
chr1	118499204	118499272	ZF(2E-02)	52.17	-	118499204	118499272	0,200,0
chr1	118499372	118499440	ZF(3E-03)	52.17	-	118499372	118499440	0,200,0
chr1	118499456	118499524	ZF(5E-03)	47.83	-	118499456	118499524	0,200,0
chr1	118499540	118499608	ZF(8E-03)	52.17	-	118499540	118499608	0,200,0
chr1	118499624	118499692	ZF(2E-02)	47.83	-	118499624	118499692	0,200,0
chr1	118499708	118499776	ZF(6E-02)	56.52	-	118499708	118499776	0,200,0
chr1	118499792	118499860	ZF(5E-02)	52.17	-	118499792	118499860	0,200,0
chr1	118499876	118499944	ZF(5E-03)	52.17	-	118499876	118499944	0,200,0
chr1	118499960	118500028	ZF(2E-02)	52.17	-	118499960	118500028	0,200,0
chr1	118500044	118500112	ZF(2E-03)	56.52	-	118500044	118500112	0,200,0
chr1	118500128	118500196	ZF(3E-01)	47.83	-	118500128	118500196	0,200,0
chr1	118500209	118500277	ZF(2E+00)	47.83	-	118500209	118500277	0,200,0
chr1	118500293	118500361	ZF(3E+00)	34.78	-	118500293	118500361	0,200,0
chr1	118511638	118511760	KRAB-A(1E-16)	78.05	-	118511638	118511760	240,0,0
chr1	118534119	118534187	ZF(3E+00)	39.13	-	118534119	118534187	0,200,0
chr1	118534811	118534879	ZF(6E+00)	39.13	-	118534811	118534879	0,200,0
chr1	118534982	118535050	ZF(6E-01)	47.83	-	118534982	118535050	0,200,0
chr1	118535150	118535218	ZF(2E-01)	47.83	-	118535150	118535218	0,200,0
chr1	118552020	118552088	ZF(1E-03)	56.52	-	118552020	118552088	0,200,0
chr1	118552104	118552172	ZF(1E-02)	52.17	-	118552104	118552172	0,200,0
chr1	118552188	118552256	ZF(6E-01)	39.13	-	118552188	118552256	0,200,0
chr1	118552272	118552340	ZF(2E+00)	47.83	-	118552272	118552340	0,200,0
chr1	118552356	118552424	ZF(5E-03)	52.17	-	118552356	118552424	0,200,0
chr1	118552440	118552508	ZF(6E-03)	47.83	-	118552440	118552508	0,200,0
chr1	118552524	118552592	ZF(1E-01)	47.83	-	118552524	118552592	0,200,0
chr1	118552608	118552676	ZF(1E-01)	47.83	-	118552608	118552676	0,200,0
chr1	118552692	118552757	ZF(6E-03)	45.45	-	118552692	118552757	0,200,0
chr1	118552776	118552844	ZF(6E-02)	43.48	-	118552776	118552844	0,200,0
chr1	118552860	118552928	ZF(4E-01)	39.13	-	118552860	118552928	0,200,0
chr1	118566493	118566615	KRAB-A(9E-14)	63.41	-	118566493	118566615	240,0,0
chr1	118585215	118585283	ZF(3E-02)	43.48	-	118585215	118585283	0,200,0
chr1	118585299	118585367	ZF(1E-03)	60.87	-	118585299	118585367	0,200,0
chr1	118585383	118585451	ZF(1E-01)	43.48	-	118585383	118585451	0,200,0
chr1	118585467	118585535	ZF(3E-03)	52.17	-	118585467	118585535	0,200,0
chr1	118585551	118585619	ZF(4E-02)	43.48	-	118585551	118585619	0,200,0
chr1	118585635	118585703	ZF(5E-03)	47.83	-	118585635	118585703	0,200,0
chr1	118585719	118585787	ZF(7E-03)	56.52	-	118585719	118585787	0,200,0
chr1	118585803	118585871	ZF(5E-02)	52.17	-	118585803	118585871	0,200,0
chr1	118585887	118585955	ZF(1E-02)	56.52	-	118585887	118585955	0,200,0
chr1	118585971	118586039	ZF(5E-03)	60.87	-	118585971	118586039	0,200,0
chr1	118586055	118586123	ZF(6E-02)	52.17	-	118586055	118586123	0,200,0
chr1	118586139	118586207	ZF(7E-03)	52.17	-	118586139	118586207	0,200,0
chr1	118586223	118586291	ZF(7E-02)	47.83	-	118586223	118586291	0,200,0
chr1	118586307	118586372	ZF(4E-01)	54.55	-	118586307	118586372	0,200,0
chr1	118605781	118605888	KRAB-A(7E-03)	47.22	+	118605781	118605888	240,0,0
chr1	118621479	118621595	KRAB-A(6E-14)	66.67	+	118621479	118621595	240,0,0
chr1	118630110	118630178	ZF(2E-02)	52.17	+	118630110	118630178	0,200,0
chr1	118630194	118630262	ZF(1E-02)	52.17	+	118630194	118630262	0,200,0
chr1	118630278	118630346	ZF(8E-03)	56.52	+	118630278	118630346	0,200,0
chr1	118630362	118630430	ZF(8E-04)	47.83	+	118630362	118630430	0,200,0
chr1	118630446	118630514	ZF(7E-04)	56.52	+	118630446	118630514	0,200,0
chr1	118630530	118630598	ZF(3E-02)	47.83	+	118630530	118630598	0,200,0
chr1	118630614	118630682	ZF(8E-03)	47.83	+	118630614	118630682	0,200,0
chr1	118630698	118630766	ZF(1E-01)	43.48	+	118630698	118630766	0,200,0
chr1	118630782	118630850	ZF(4E-02)	39.13	+	118630782	118630850	0,200,0
chr1	118630866	118630934	ZF(2E-03)	52.17	+	118630866	118630934	0,200,0
chr1	118630950	118631018	ZF(3E-02)	52.17	+	118630950	118631018	0,200,0
chr1	118631034	118631102	ZF(2E-02)	52.17	+	118631034	118631102	0,200,0
chr1	118654749	118654817	ZF(4E-02)	52.17	-	118654749	118654817	0,200,0
chr1	118654833	118654901	ZF(1E-02)	56.52	-	118654833	118654901	0,200,0
chr1	118654917	118654985	ZF(5E-03)	60.87	-	118654917	118654985	0,200,0
chr1	118655001	118655069	ZF(8E-02)	47.83	-	118655001	118655069	0,200,0
chr1	118655085	118655153	ZF(9E-03)	47.83	-	118655085	118655153	0,200,0
chr1	118655166	118655234	ZF(2E-01)	39.13	-	118655166	118655234	0,200,0
chr1	118655250	118655318	ZF(7E+00)	43.48	-	118655250	118655318	0,200,0
chr1	118655334	118655402	ZF(1E-03)	56.52	-	118655334	118655402	0,200,0
chr1	118655418	118655486	ZF(3E-02)	56.52	-	118655418	118655486	0,200,0
chr1	118655502	118655570	ZF(3E-01)	47.83	-	118655502	118655570	0,200,0
chr1	118655586	118655654	ZF(4E-02)	47.83	-	118655586	118655654	0,200,0
chr1	118655670	118655738	ZF(3E-02)	56.52	-	118655670	118655738	0,200,0
chr1	118655754	118655822	ZF(3E-02)	47.83	-	118655754	118655822	0,200,0
[truncated: 3,862 more rows]
