# Supplementary material for: Evolution of C2H2-zinc finger genes revisited
Source: BMC Evol Biol. 2009 Mar 4;9:51. doi: 10.1186/1471-2148-9-51 (PMC2667407; doi:10.1186/1471-2148-9-51)
Supplement: Additional file 4 — Supplemental Table 3. Table of zinc-finger related profile matches for the entire dog genome. The table is in BED format and can be directly uploaded as a custom track on the UCSC genome browser. [file 1471-2148-9-51-S4.txt]

## this UCSC BED track provides the locations of rps-blast hits to mouse genomic DNA
## it can be added as a track to the mm9 assembly on UCSC using the "manage custom tracks" button
## e-values are NOT correct in the absolute sense, but can be compared among matches for a particular
## domain for relative match quality (lower e-value is better match)
track name="ZNF Related Domains" description="ZNF Related Domains" visibility="full" itemRgb="On" db="mm9"
chr1	13104353	13104415	ZF(1E+00)	38.1	-	13104353	13104415	0,200,0
chr1	13105900	13105962	ZF(2E-03)	57.14	-	13105900	13105962	0,200,0
chr1	13108970	13109032	ZF(5E+00)	42.86	-	13108970	13109032	0,200,0
chr1	17972196	17972315	KRAB-A(1E-03)	39.02	-	17972196	17972315	240,0,0
chr1	30290098	30290166	ZF(6E-02)	52.17	+	30290098	30290166	0,200,0
chr1	33158502	33158708	SET(2E-03)	24.36	+	33158502	33158708	0,0,0
chr1	49060786	49060854	ZF(4E-01)	43.48	-	49060786	49060854	0,200,0
chr1	49061199	49061267	ZF(4E-02)	43.48	-	49061199	49061267	0,200,0
chr1	49061283	49061351	ZF(6E-02)	47.83	-	49061283	49061351	0,200,0
chr1	49061367	49061435	ZF(9E+00)	34.78	-	49061367	49061435	0,200,0
chr1	49061539	49061646	KRAB-A(4E-07)	58.33	-	49061539	49061646	240,0,0
chr1	51956529	51956597	ZF(2E-02)	52.17	+	51956529	51956597	0,200,0
chr1	64088926	64089000	ZF(6E-01)	44	-	64088926	64089000	0,200,0
chr1	64125285	64125359	ZF(3E-01)	40	-	64125285	64125359	0,200,0
chr1	69595231	69595299	ZF(1E-01)	34.78	-	69595231	69595299	0,200,0
chr1	69617071	69617139	ZF(5E-01)	47.83	-	69617071	69617139	0,200,0
chr1	69617155	69617223	ZF(2E-02)	47.83	-	69617155	69617223	0,200,0
chr1	74613671	74613739	ZF(1E+00)	34.78	-	74613671	74613739	0,200,0
chr1	74613755	74613823	ZF(9E-03)	43.48	-	74613755	74613823	0,200,0
chr1	74617063	74617131	ZF(2E+00)	34.78	-	74617063	74617131	0,200,0
chr1	74620127	74620195	ZF(5E-01)	39.13	-	74620127	74620195	0,200,0
chr1	74620211	74620279	ZF(1E+00)	34.78	-	74620211	74620279	0,200,0
chr1	74622538	74622600	ZF(9E+00)	28.57	-	74622538	74622600	0,200,0
chr1	74622802	74622870	ZF(6E-01)	43.48	-	74622802	74622870	0,200,0
chr1	74622991	74623053	ZF(1E+00)	52.38	-	74622991	74623053	0,200,0
chr1	74623072	74623140	ZF(2E-01)	34.78	-	74623072	74623140	0,200,0
chr1	74626224	74626286	ZF(8E+00)	38.1	-	74626224	74626286	0,200,0
chr1	75621235	75621357	KRAB-A(2E-07)	48.78	+	75621235	75621357	240,0,0
chr1	75621529	75621594	ZF(4E+00)	40.91	+	75621529	75621594	0,200,0
chr1	75621868	75621933	ZF(7E-01)	40.91	+	75621868	75621933	0,200,0
chr1	75622107	75622175	ZF(8E+00)	43.48	+	75622107	75622175	0,200,0
chr1	75622358	75622423	ZF(3E+00)	36.36	+	75622358	75622423	0,200,0
chr1	75622439	75622504	ZF(3E+00)	40.91	+	75622439	75622504	0,200,0
chr1	87911119	87911187	ZF(2E+00)	43.48	-	87911119	87911187	0,200,0
chr1	87911215	87911271	ZF(3E-01)	52.63	-	87911215	87911271	0,200,0
chr1	87911287	87911355	ZF(3E-03)	47.83	-	87911287	87911355	0,200,0
chr1	87911371	87911439	ZF(2E-03)	52.17	-	87911371	87911439	0,200,0
chr1	87911455	87911523	ZF(1E-03)	52.17	-	87911455	87911523	0,200,0
chr1	87911539	87911607	ZF(3E-02)	43.48	-	87911539	87911607	0,200,0
chr1	87911623	87911691	ZF(2E-02)	39.13	-	87911623	87911691	0,200,0
chr1	87911707	87911775	ZF(7E-03)	43.48	-	87911707	87911775	0,200,0
chr1	87911791	87911859	ZF(7E-03)	43.48	-	87911791	87911859	0,200,0
chr1	87911875	87911943	ZF(2E-02)	52.17	-	87911875	87911943	0,200,0
chr1	87911959	87912027	ZF(3E-02)	43.48	-	87911959	87912027	0,200,0
chr1	87912333	87912455	KRAB-A(7E-12)	63.41	-	87912333	87912455	240,0,0
chr1	93250322	93250645	BTB(3E-22)	43.52	+	93250322	93250645	0,0,0
chr1	109033743	109033865	KRAB-A(1E-03)	48.78	-	109033743	109033865	240,0,0
chr1	109080324	109080422	KRAB-A(1E-03)	42.5	-	109080324	109080422	240,0,0
chr1	109149452	109149574	KRAB-A(6E-05)	51.22	-	109149452	109149574	240,0,0
chr1	118642800	118642868	ZF(2E-02)	47.83	+	118642800	118642868	0,200,0
chr1	118642969	118643025	ZF(6E-02)	63.16	+	118642969	118643025	0,200,0
chr1	118677411	118677479	ZF(4E-02)	52.17	+	118677411	118677479	0,200,0
chr1	118677495	118677563	ZF(3E-01)	47.83	+	118677495	118677563	0,200,0
chr1	118677663	118677728	ZF(5E-01)	50	+	118677663	118677728	0,200,0
chr1	118677747	118677815	ZF(2E-01)	52.17	+	118677747	118677815	0,200,0
chr1	118677901	118677969	ZF(1E+01)	56.52	+	118677901	118677969	0,200,0
chr1	118700564	118700686	KRAB-A(1E-14)	68.29	+	118700564	118700686	240,0,0
chr1	118718689	118718757	ZF(3E-03)	60.87	+	118718689	118718757	0,200,0
chr1	118718773	118718841	ZF(1E-03)	60.87	+	118718773	118718841	0,200,0
chr1	118718857	118718925	ZF(1E-04)	69.57	+	118718857	118718925	0,200,0
chr1	118718941	118719006	ZF(3E+00)	50	+	118718941	118719006	0,200,0
chr1	118719025	118719093	ZF(6E-03)	56.52	+	118719025	118719093	0,200,0
chr1	118719109	118719177	ZF(3E-04)	65.22	+	118719109	118719177	0,200,0
chr1	118719193	118719261	ZF(2E-03)	60.87	+	118719193	118719261	0,200,0
chr1	118719360	118719428	ZF(5E-02)	47.83	+	118719360	118719428	0,200,0
chr1	118719528	118719596	ZF(3E+00)	39.13	+	118719528	118719596	0,200,0
chr1	118719610	118719675	ZF(5E-02)	50	+	118719610	118719675	0,200,0
chr1	119502209	119502331	KRAB-A(1E-14)	70.73	+	119502209	119502331	240,0,0
chr1	119522094	119522162	ZF(8E-04)	60.87	+	119522094	119522162	0,200,0
chr1	119522178	119522246	ZF(7E-03)	56.52	+	119522178	119522246	0,200,0
chr1	119522262	119522330	ZF(1E-03)	60.87	+	119522262	119522330	0,200,0
chr1	119522346	119522414	ZF(2E-03)	60.87	+	119522346	119522414	0,200,0
chr1	119522430	119522498	ZF(1E-02)	56.52	+	119522430	119522498	0,200,0
chr1	119522514	119522582	ZF(1E-03)	65.22	+	119522514	119522582	0,200,0
chr1	119522598	119522666	ZF(1E-02)	56.52	+	119522598	119522666	0,200,0
chr1	119522682	119522750	ZF(9E-02)	56.52	+	119522682	119522750	0,200,0
chr1	119522766	119522834	ZF(5E-04)	69.57	+	119522766	119522834	0,200,0
chr1	119522850	119522918	ZF(2E-03)	52.17	+	119522850	119522918	0,200,0
chr1	119522934	119523002	ZF(1E-04)	69.57	+	119522934	119523002	0,200,0
chr1	119523018	119523086	ZF(8E-04)	65.22	+	119523018	119523086	0,200,0
chr1	119523102	119523170	ZF(9E-03)	56.52	+	119523102	119523170	0,200,0
chr1	119523186	119523254	ZF(1E-03)	60.87	+	119523186	119523254	0,200,0
chr1	119523270	119523338	ZF(7E-03)	56.52	+	119523270	119523338	0,200,0
chr1	119523354	119523422	ZF(1E-03)	60.87	+	119523354	119523422	0,200,0
chr1	119523438	119523506	ZF(2E-03)	60.87	+	119523438	119523506	0,200,0
chr1	119523522	119523590	ZF(5E+00)	47.83	+	119523522	119523590	0,200,0
chr1	119523606	119523674	ZF(1E-03)	65.22	+	119523606	119523674	0,200,0
chr1	119523690	119523758	ZF(3E-02)	56.52	+	119523690	119523758	0,200,0
chr1	119523774	119523842	ZF(6E-03)	60.87	+	119523774	119523842	0,200,0
chr1	119524026	119524094	ZF(4E-01)	52.17	+	119524026	119524094	0,200,0
chr1	119558874	119558996	KRAB-A(4E-12)	63.41	+	119558874	119558996	240,0,0
chr1	119573464	119573520	ZF(6E+00)	52.63	+	119573464	119573520	0,200,0
chr1	119573536	119573604	ZF(7E-03)	56.52	+	119573536	119573604	0,200,0
chr1	119573620	119573685	ZF(3E+00)	54.55	+	119573620	119573685	0,200,0
chr1	119573713	119573772	ZF(4E+00)	50	+	119573713	119573772	0,200,0
chr1	119573788	119573856	ZF(1E-03)	60.87	+	119573788	119573856	0,200,0
chr1	119573872	119573940	ZF(1E-01)	52.17	+	119573872	119573940	0,200,0
chr1	119574041	119574109	ZF(3E-01)	56.52	+	119574041	119574109	0,200,0
chr1	119574125	119574193	ZF(1E-03)	60.87	+	119574125	119574193	0,200,0
chr1	119574293	119574361	ZF(2E+00)	43.48	+	119574293	119574361	0,200,0
chr1	119574377	119574445	ZF(4E-01)	52.17	+	119574377	119574445	0,200,0
chr1	119595432	119595554	KRAB-A(4E-15)	73.17	+	119595432	119595554	240,0,0
chr1	119623438	119623506	ZF(7E-04)	60.87	+	119623438	119623506	0,200,0
chr1	119623522	119623590	ZF(8E-03)	52.17	+	119623522	119623590	0,200,0
chr1	119623606	119623674	ZF(6E-03)	56.52	+	119623606	119623674	0,200,0
chr1	119623699	119623758	ZF(4E-01)	60	+	119623699	119623758	0,200,0
chr1	119623774	119623842	ZF(9E-04)	65.22	+	119623774	119623842	0,200,0
chr1	119623858	119623926	ZF(3E-03)	60.87	+	119623858	119623926	0,200,0
chr1	119623942	119624010	ZF(2E-02)	60.87	+	119623942	119624010	0,200,0
chr1	119624026	119624094	ZF(2E-02)	65.22	+	119624026	119624094	0,200,0
chr1	119624110	119624178	ZF(4E-02)	65.22	+	119624110	119624178	0,200,0
chr1	119624194	119624262	ZF(3E-04)	69.57	+	119624194	119624262	0,200,0
chr1	119624278	119624346	ZF(3E-02)	52.17	+	119624278	119624346	0,200,0
chr1	119624446	119624514	ZF(4E+00)	47.83	+	119624446	119624514	0,200,0
chr1	119637953	119638075	KRAB-A(9E-10)	58.54	+	119637953	119638075	240,0,0
chr1	119643680	119643748	ZF(3E-02)	56.52	-	119643680	119643748	0,200,0
chr1	119646522	119646587	ZF(2E-01)	54.55	-	119646522	119646587	0,200,0
chr1	119646687	119646755	ZF(7E-02)	47.83	-	119646687	119646755	0,200,0
chr1	119646854	119646922	ZF(8E-03)	52.17	-	119646854	119646922	0,200,0
chr1	119646938	119647006	ZF(2E-02)	43.48	-	119646938	119647006	0,200,0
chr1	119647022	119647090	ZF(3E-02)	43.48	-	119647022	119647090	0,200,0
chr1	119647829	119647951	KRAB-A(4E-10)	53.66	-	119647829	119647951	240,0,0
chr1	119664059	119664127	ZF(1E-02)	65.22	+	119664059	119664127	0,200,0
chr1	119664226	119664294	ZF(3E-03)	60.87	+	119664226	119664294	0,200,0
chr1	119664313	119664366	ZF(1E+00)	61.11	+	119664313	119664366	0,200,0
chr1	119664395	119664463	ZF(2E-04)	65.22	+	119664395	119664463	0,200,0
chr1	119664479	119664544	ZF(1E-02)	63.64	+	119664479	119664544	0,200,0
chr1	119664650	119664712	ZF(8E+00)	47.62	+	119664650	119664712	0,200,0
chr1	119679464	119679586	KRAB-A(1E-14)	70.73	+	119679464	119679586	240,0,0
chr1	119697570	119697638	ZF(1E-01)	56.52	+	119697570	119697638	0,200,0
chr1	119697654	119697722	ZF(2E-03)	60.87	+	119697654	119697722	0,200,0
chr1	119697747	119697806	ZF(5E+00)	50	+	119697747	119697806	0,200,0
chr1	119697822	119697890	ZF(1E-02)	56.52	+	119697822	119697890	0,200,0
chr1	119697906	119697974	ZF(5E-04)	60.87	+	119697906	119697974	0,200,0
chr1	119697990	119698058	ZF(2E-03)	60.87	+	119697990	119698058	0,200,0
chr1	119698074	119698142	ZF(1E-03)	60.87	+	119698074	119698142	0,200,0
chr1	119698158	119698226	ZF(1E-04)	69.57	+	119698158	119698226	0,200,0
chr1	119698242	119698310	ZF(7E-02)	52.17	+	119698242	119698310	0,200,0
chr1	119698326	119698394	ZF(4E+00)	52.17	+	119698326	119698394	0,200,0
chr1	119698410	119698478	ZF(8E-04)	65.22	+	119698410	119698478	0,200,0
chr1	119698494	119698562	ZF(2E-03)	60.87	+	119698494	119698562	0,200,0
chr1	119698581	119698646	ZF(9E-02)	54.55	+	119698581	119698646	0,200,0
chr1	119698662	119698730	ZF(8E-01)	56.52	+	119698662	119698730	0,200,0
chr1	119698746	119698814	ZF(1E+00)	43.48	+	119698746	119698814	0,200,0
chr1	119699164	119699238	ZF(5E+00)	48	+	119699164	119699238	0,200,0
chr1	119728410	119728532	KRAB-A(3E-13)	68.29	+	119728410	119728532	240,0,0
chr1	119750086	119750154	ZF(1E-03)	60.87	+	119750086	119750154	0,200,0
chr1	119750170	119750238	ZF(7E-03)	56.52	+	119750170	119750238	0,200,0
chr1	119750254	119750319	ZF(4E+00)	50	+	119750254	119750319	0,200,0
chr1	119750338	119750406	ZF(3E-02)	56.52	+	119750338	119750406	0,200,0
chr1	119750422	119750490	ZF(8E-02)	56.52	+	119750422	119750490	0,200,0
chr1	119750506	119750574	ZF(1E-02)	56.52	+	119750506	119750574	0,200,0
chr1	119750590	119750658	ZF(5E-04)	60.87	+	119750590	119750658	0,200,0
chr1	119750674	119750742	ZF(1E-04)	69.57	+	119750674	119750742	0,200,0
chr1	119750758	119750826	ZF(7E-04)	60.87	+	119750758	119750826	0,200,0
chr1	119750925	119750993	ZF(4E+00)	52.17	+	119750925	119750993	0,200,0
chr1	119765103	119765225	KRAB-A(2E-13)	65.85	+	119765103	119765225	240,0,0
chr1	119794819	119794887	ZF(8E-01)	52.17	+	119794819	119794887	0,200,0
chr1	119794903	119794971	ZF(2E-03)	60.87	+	119794903	119794971	0,200,0
chr1	119795078	119795146	ZF(4E-04)	56.52	+	119795078	119795146	0,200,0
chr1	119795162	119795227	ZF(4E-01)	54.55	+	119795162	119795227	0,200,0
chr1	119795246	119795314	ZF(1E-03)	65.22	+	119795246	119795314	0,200,0
chr1	119795330	119795398	ZF(2E-03)	60.87	+	119795330	119795398	0,200,0
chr1	119795414	119795482	ZF(2E-02)	56.52	+	119795414	119795482	0,200,0
chr1	119795498	119795566	ZF(2E-04)	60.87	+	119795498	119795566	0,200,0
chr1	119795582	119795650	ZF(1E-03)	60.87	+	119795582	119795650	0,200,0
chr1	119795666	119795734	ZF(3E+00)	43.48	+	119795666	119795734	0,200,0
chr1	119795750	119795818	ZF(2E-01)	52.17	+	119795750	119795818	0,200,0
chr1	119826322	119826438	KRAB-A(2E-14)	74.36	+	119826322	119826438	240,0,0
chr1	119844448	119844516	ZF(7E-04)	60.87	+	119844448	119844516	0,200,0
chr1	119844532	119844600	ZF(8E-03)	52.17	+	119844532	119844600	0,200,0
chr1	119844616	119844672	ZF(2E-01)	63.16	+	119844616	119844672	0,200,0
chr1	119844709	119844768	ZF(7E+00)	50	+	119844709	119844768	0,200,0
chr1	119844784	119844852	ZF(2E-03)	60.87	+	119844784	119844852	0,200,0
chr1	119844868	119844936	ZF(2E-01)	56.52	+	119844868	119844936	0,200,0
chr1	119844952	119845020	ZF(5E-02)	60.87	+	119844952	119845020	0,200,0
chr1	119845045	119845104	ZF(2E+00)	55	+	119845045	119845104	0,200,0
chr1	119845120	119845188	ZF(7E-01)	52.17	+	119845120	119845188	0,200,0
chr1	119845204	119845272	ZF(3E-04)	69.57	+	119845204	119845272	0,200,0
chr1	119845288	119845356	ZF(4E-02)	56.52	+	119845288	119845356	0,200,0
chr1	119864207	119864329	KRAB-A(1E-14)	70.73	+	119864207	119864329	240,0,0
chr1	119882291	119882359	ZF(1E-01)	60.87	+	119882291	119882359	0,200,0
chr1	119882375	119882443	ZF(7E-03)	56.52	+	119882375	119882443	0,200,0
chr1	119882459	119882527	ZF(3E-04)	60.87	+	119882459	119882527	0,200,0
chr1	119882543	119882611	ZF(3E-04)	65.22	+	119882543	119882611	0,200,0
chr1	119882627	119882695	ZF(6E-04)	65.22	+	119882627	119882695	0,200,0
chr1	119882711	119882779	ZF(1E-03)	60.87	+	119882711	119882779	0,200,0
chr1	119882795	119882863	ZF(1E-02)	60.87	+	119882795	119882863	0,200,0
chr1	119882879	119882947	ZF(2E-02)	56.52	+	119882879	119882947	0,200,0
chr1	119882963	119883031	ZF(2E-03)	60.87	+	119882963	119883031	0,200,0
chr1	119883050	119883115	ZF(8E+00)	50	+	119883050	119883115	0,200,0
chr1	119883131	119883199	ZF(2E-03)	60.87	+	119883131	119883199	0,200,0
chr1	119883215	119883283	ZF(2E-03)	56.52	+	119883215	119883283	0,200,0
chr1	119883299	119883367	ZF(3E-03)	60.87	+	119883299	119883367	0,200,0
chr1	119883383	119883451	ZF(6E-03)	56.52	+	119883383	119883451	0,200,0
chr1	119883467	119883535	ZF(1E+00)	43.48	+	119883467	119883535	0,200,0
chr1	119883551	119883619	ZF(9E-01)	47.83	+	119883551	119883619	0,200,0
chr1	119907094	119907216	KRAB-A(1E-13)	68.29	+	119907094	119907216	240,0,0
chr1	119926898	119927020	KRAB-A(3E-13)	68.29	+	119926898	119927020	240,0,0
chr1	119943409	119943477	ZF(2E-01)	56.52	+	119943409	119943477	0,200,0
chr1	119943578	119943643	ZF(2E+00)	54.55	+	119943578	119943643	0,200,0
chr1	119943662	119943730	ZF(1E-02)	60.87	+	119943662	119943730	0,200,0
chr1	119943746	119943814	ZF(1E-03)	60.87	+	119943746	119943814	0,200,0
chr1	119943830	119943898	ZF(4E-03)	65.22	+	119943830	119943898	0,200,0
chr1	119943914	119943982	ZF(1E-02)	52.17	+	119943914	119943982	0,200,0
chr1	119944001	119944066	ZF(3E-03)	59.09	+	119944001	119944066	0,200,0
chr1	119944082	119944150	ZF(1E-03)	65.22	+	119944082	119944150	0,200,0
chr1	119944166	119944234	ZF(1E-04)	69.57	+	119944166	119944234	0,200,0
chr1	119944250	119944318	ZF(2E-01)	60.87	+	119944250	119944318	0,200,0
chr1	119944418	119944486	ZF(2E-02)	52.17	+	119944418	119944486	0,200,0
chr1	119960704	119960826	KRAB-A(3E-14)	68.29	+	119960704	119960826	240,0,0
chr1	120025484	120025552	ZF(1E-03)	65.22	+	120025484	120025552	0,200,0
chr1	120025568	120025636	ZF(4E-03)	60.87	+	120025568	120025636	0,200,0
chr1	120025652	120025720	ZF(1E-02)	56.52	+	120025652	120025720	0,200,0
chr1	120025736	120025804	ZF(8E-02)	56.52	+	120025736	120025804	0,200,0
chr1	120025820	120025888	ZF(5E-04)	60.87	+	120025820	120025888	0,200,0
chr1	120025904	120025972	ZF(2E-03)	60.87	+	120025904	120025972	0,200,0
chr1	120025988	120026056	ZF(5E-04)	60.87	+	120025988	120026056	0,200,0
chr1	120026072	120026140	ZF(4E-04)	69.57	+	120026072	120026140	0,200,0
chr1	120026156	120026224	ZF(2E-02)	56.52	+	120026156	120026224	0,200,0
chr1	120026243	120026308	ZF(5E-02)	54.55	+	120026243	120026308	0,200,0
chr1	120026324	120026392	ZF(2E-03)	60.87	+	120026324	120026392	0,200,0
chr1	120026411	120026476	ZF(8E+00)	50	+	120026411	120026476	0,200,0
chr1	120026495	120026560	ZF(7E-03)	63.64	+	120026495	120026560	0,200,0
chr1	120026660	120026728	ZF(3E+00)	43.48	+	120026660	120026728	0,200,0
chr1	120026744	120026812	ZF(5E+00)	47.83	+	120026744	120026812	0,200,0
chr1	120036735	120036800	ZF(1E-01)	54.55	+	120036735	120036800	0,200,0
chr1	120036816	120036884	ZF(7E+00)	52.17	+	120036816	120036884	0,200,0
chr1	120036900	120036965	ZF(1E+00)	56.52	+	120036900	120036965	0,200,0
chr1	120037150	120037218	ZF(2E-01)	52.17	+	120037150	120037218	0,200,0
chr1	120074880	120075002	KRAB-A(6E-14)	70.73	+	120074880	120075002	240,0,0
chr1	120095385	120095453	ZF(8E-02)	56.52	+	120095385	120095453	0,200,0
chr1	120095469	120095537	ZF(3E-03)	56.52	+	120095469	120095537	0,200,0
chr1	120095553	120095621	ZF(8E-04)	65.22	+	120095553	120095621	0,200,0
chr1	120095637	120095705	ZF(2E-03)	60.87	+	120095637	120095705	0,200,0
chr1	120095721	120095789	ZF(1E-02)	56.52	+	120095721	120095789	0,200,0
chr1	120095805	120095873	ZF(5E-04)	65.22	+	120095805	120095873	0,200,0
chr1	120095889	120095957	ZF(8E-04)	65.22	+	120095889	120095957	0,200,0
chr1	120095973	120096041	ZF(2E-03)	60.87	+	120095973	120096041	0,200,0
chr1	120096057	120096125	ZF(1E-02)	56.52	+	120096057	120096125	0,200,0
chr1	120096141	120096209	ZF(5E-04)	65.22	+	120096141	120096209	0,200,0
chr1	120096225	120096293	ZF(1E-02)	56.52	+	120096225	120096293	0,200,0
chr1	120096309	120096377	ZF(8E-02)	56.52	+	120096309	120096377	0,200,0
chr1	120096393	120096461	ZF(5E-04)	60.87	+	120096393	120096461	0,200,0
chr1	120096477	120096545	ZF(2E-03)	60.87	+	120096477	120096545	0,200,0
chr1	120096561	120096629	ZF(2E-03)	60.87	+	120096561	120096629	0,200,0
chr1	120096645	120096713	ZF(4E-04)	69.57	+	120096645	120096713	0,200,0
chr1	120096729	120096797	ZF(2E-02)	56.52	+	120096729	120096797	0,200,0
chr1	120096813	120096881	ZF(8E-03)	56.52	+	120096813	120096881	0,200,0
chr1	120096897	120096965	ZF(1E-03)	60.87	+	120096897	120096965	0,200,0
chr1	120096981	120097049	ZF(1E-02)	56.52	+	120096981	120097049	0,200,0
chr1	120097065	120097133	ZF(1E-03)	65.22	+	120097065	120097133	0,200,0
chr1	120097149	120097217	ZF(1E-03)	60.87	+	120097149	120097217	0,200,0
chr1	120097233	120097301	ZF(3E+00)	52.17	+	120097233	120097301	0,200,0
chr1	120097317	120097385	ZF(3E-04)	65.22	+	120097317	120097385	0,200,0
chr1	120097401	120097469	ZF(3E-01)	52.17	+	120097401	120097469	0,200,0
chr1	120097568	120097636	ZF(3E-01)	52.17	+	120097568	120097636	0,200,0
chr1	120097652	120097720	ZF(2E-03)	60.87	+	120097652	120097720	0,200,0
chr1	120097904	120097972	ZF(9E-02)	52.17	+	120097904	120097972	0,200,0
chr1	120738697	120738768	ZF(7E+00)	33.33	-	120738697	120738768	0,200,0
chr1	120741030	120741089	ZF(3E+00)	55	-	120741030	120741089	0,200,0
chr1	136355115	136355309	BTB(6E-11)	46.15	+	136355115	136355309	0,0,0
chr1	136360374	136360559	BTB(3E-04)	32.26	+	136360374	136360559	0,0,0
chr1	138522634	138522702	ZF(4E-01)	30.43	+	138522634	138522702	0,200,0
chr1	138522718	138522786	ZF(5E-01)	34.78	+	138522718	138522786	0,200,0
chr1	138522802	138522870	ZF(2E+00)	39.13	+	138522802	138522870	0,200,0
chr1	138522886	138522954	ZF(5E-01)	47.83	+	138522886	138522954	0,200,0
chr1	141319959	141320249	BTB(2E-15)	35.35	+	141319959	141320249	0,0,0
chr1	141320349	141320420	ZF(2E+00)	37.5	+	141320349	141320420	0,200,0
chr1	141325747	141325815	ZF(1E-02)	39.13	+	141325747	141325815	0,200,0
chr1	141328506	141328562	ZF(3E+00)	42.11	+	141328506	141328562	0,200,0
chr1	141334023	141334094	ZF(4E-01)	45.83	+	141334023	141334094	0,200,0
chr1	141336956	141337024	ZF(2E-03)	43.48	+	141336956	141337024	0,200,0
chr1	141338351	141338416	ZF(1E-01)	36.36	+	141338351	141338416	0,200,0
chr1	141339402	141339470	ZF(1E-01)	47.83	+	141339402	141339470	0,200,0
chr1	141343463	141343531	ZF(2E-01)	47.83	+	141343463	141343531	0,200,0
chr1	141343547	141343606	ZF(6E+00)	40	+	141343547	141343606	0,200,0
chr1	150872135	150872200	ZF(3E-02)	50	-	150872135	150872200	0,200,0
chr1	150872299	150872367	ZF(2E-03)	56.52	-	150872299	150872367	0,200,0
chr1	150872383	150872451	ZF(4E-03)	52.17	-	150872383	150872451	0,200,0
chr1	150872467	150872535	ZF(7E-02)	43.48	-	150872467	150872535	0,200,0
chr1	150872551	150872619	ZF(2E-02)	52.17	-	150872551	150872619	0,200,0
chr1	150872635	150872703	ZF(2E-02)	47.83	-	150872635	150872703	0,200,0
chr1	150872719	150872787	ZF(2E-02)	52.17	-	150872719	150872787	0,200,0
chr1	150872803	150872871	ZF(2E-03)	52.17	-	150872803	150872871	0,200,0
chr1	150873046	150873168	KRAB-A(9E-11)	53.66	-	150873046	150873168	240,0,0
chr1	153198678	153198872	BTB(5E-08)	35.38	+	153198678	153198872	0,0,0
chr1	156051932	156052000	ZF(7E-03)	47.83	+	156051932	156052000	0,200,0
chr1	156052016	156052084	ZF(3E-01)	43.48	+	156052016	156052084	0,200,0
chr1	156052100	156052171	ZF(4E-02)	54.17	+	156052100	156052171	0,200,0
chr1	156052187	156052255	ZF(1E-01)	47.83	+	156052187	156052255	0,200,0
chr1	156052271	156052339	ZF(8E-01)	39.13	+	156052271	156052339	0,200,0
chr1	156052355	156052423	ZF(2E-02)	43.48	+	156052355	156052423	0,200,0
chr1	156052439	156052507	ZF(2E-02)	52.17	+	156052439	156052507	0,200,0
chr1	156052523	156052591	ZF(1E-02)	47.83	+	156052523	156052591	0,200,0
chr1	156052607	156052675	ZF(9E-01)	39.13	+	156052607	156052675	0,200,0
chr1	156052691	156052759	ZF(3E-04)	47.83	+	156052691	156052759	0,200,0
chr1	162950292	162950360	ZF(2E-02)	43.48	-	162950292	162950360	0,200,0
chr1	162950376	162950441	ZF(2E+00)	50	-	162950376	162950441	0,200,0
chr1	162962493	162962795	BTB(1E-22)	41.75	-	162962493	162962795	0,0,0
chr1	163039455	163039778	BTB(6E-28)	44.44	-	163039455	163039778	0,0,0
chr1	167423573	167423695	KRAB-A(6E-11)	53.66	+	167423573	167423695	240,0,0
chr1	167424898	167424957	ZF(5E-01)	50	+	167424898	167424957	0,200,0
chr1	167425449	167425517	ZF(2E-01)	47.83	+	167425449	167425517	0,200,0
chr1	167425532	167425597	ZF(1E-01)	40.91	+	167425532	167425597	0,200,0
chr1	168333627	168333743	KRAB-A(6E-09)	56.41	-	168333627	168333743	240,0,0
chr1	179377273	179377593	BTB(8E-24)	37.38	+	179377273	179377593	0,0,0
chr1	179378341	179378409	ZF(1E+00)	43.48	+	179378341	179378409	0,200,0
chr1	179378464	179378529	ZF(2E-01)	59.09	+	179378464	179378529	0,200,0
chr1	179378545	179378613	ZF(3E-01)	52.17	+	179378545	179378613	0,200,0
chr1	179378629	179378694	ZF(2E+00)	31.82	+	179378629	179378694	0,200,0
chr1	181022994	181023092	SET(3E-03)	50	-	181022994	181023092	0,0,0
chr10	5971838	5971972	BTB(1E-09)	53.33	+	5971838	5971972	0,0,0
chr10	5977276	5977344	ZF(6E-02)	43.48	+	5977276	5977344	0,200,0
chr10	5977603	5977671	ZF(6E-02)	39.13	+	5977603	5977671	0,200,0
chr10	5977858	5977914	ZF(5E+00)	42.11	+	5977858	5977914	0,200,0
chr10	12844832	12844900	ZF(7E-01)	34.78	+	12844832	12844900	0,200,0
chr10	12846979	12847047	ZF(2E-03)	52.17	+	12846979	12847047	0,200,0
chr10	12847261	12847329	ZF(2E-01)	34.78	+	12847261	12847329	0,200,0
chr10	13848030	13848098	ZF(2E-01)	43.48	+	13848030	13848098	0,200,0
chr10	13848129	13848182	ZF(2E+00)	55.56	+	13848129	13848182	0,200,0
chr10	13859243	13859311	ZF(2E-02)	47.83	+	13859243	13859311	0,200,0
chr10	21313231	21313353	KRAB-A(7E-09)	58.54	+	21313231	21313353	240,0,0
chr10	41171004	41171324	BTB(2E-24)	40.19	+	41171004	41171324	0,0,0
chr10	41171805	41171870	ZF(4E-01)	36.36	+	41171805	41171870	0,200,0
chr10	41174845	41174913	ZF(2E-02)	47.83	+	41174845	41174913	0,200,0
chr10	41174929	41174997	ZF(4E-01)	39.13	+	41174929	41174997	0,200,0
chr10	41175490	41175558	ZF(2E-02)	52.17	+	41175490	41175558	0,200,0
chr10	41176352	41176417	ZF(2E-01)	50	+	41176352	41176417	0,200,0
chr10	41182096	41182164	ZF(2E-03)	52.17	+	41182096	41182164	0,200,0
chr10	41184096	41184164	ZF(1E-01)	47.83	+	41184096	41184164	0,200,0
chr10	41184180	41184248	ZF(3E-02)	52.17	+	41184180	41184248	0,200,0
chr10	44159908	44159976	ZF(1E+00)	39.13	-	44159908	44159976	0,200,0
chr10	44159992	44160048	ZF(7E-01)	63.16	-	44159992	44160048	0,200,0
chr10	44160492	44160560	ZF(2E-01)	34.78	-	44160492	44160560	0,200,0
chr10	52262836	52262904	ZF(6E-01)	34.78	-	52262836	52262904	0,200,0
chr10	52262920	52262991	ZF(6E+00)	37.5	-	52262920	52262991	0,200,0
chr10	52263007	52263075	ZF(3E-03)	39.13	-	52263007	52263075	0,200,0
chr10	52263178	52263246	ZF(3E-01)	47.83	-	52263178	52263246	0,200,0
chr10	52263268	52263333	ZF(9E+00)	36.36	-	52263268	52263333	0,200,0
chr10	52263439	52263504	ZF(3E+00)	40.91	-	52263439	52263504	0,200,0
chr10	52263520	52263588	ZF(5E-03)	47.83	-	52263520	52263588	0,200,0
chr10	52263796	52263864	ZF(2E+00)	39.13	-	52263796	52263864	0,200,0
chr10	52263889	52263957	ZF(2E-02)	47.83	-	52263889	52263957	0,200,0
chr10	67003332	67003406	ZF(6E-02)	48	+	67003332	67003406	0,200,0
chr10	67003422	67003490	ZF(7E-02)	43.48	+	67003422	67003490	0,200,0
chr10	67003506	67003574	ZF(3E-01)	39.13	+	67003506	67003574	0,200,0
chr10	78529327	78529395	ZF(2E-02)	47.83	-	78529327	78529395	0,200,0
chr10	78529411	78529479	ZF(3E-02)	60.87	-	78529411	78529479	0,200,0
chr10	78529495	78529563	ZF(9E-04)	56.52	-	78529495	78529563	0,200,0
chr10	78529579	78529647	ZF(6E-01)	43.48	-	78529579	78529647	0,200,0
chr10	78529663	78529731	ZF(4E-02)	60.87	-	78529663	78529731	0,200,0
chr10	78529747	78529815	ZF(1E-01)	56.52	-	78529747	78529815	0,200,0
chr10	78529831	78529899	ZF(2E-01)	52.17	-	78529831	78529899	0,200,0
chr10	78529915	78529986	ZF(1E-02)	58.33	-	78529915	78529986	0,200,0
chr10	78530002	78530070	ZF(7E-03)	47.83	-	78530002	78530070	0,200,0
chr10	78530086	78530154	ZF(2E-02)	43.48	-	78530086	78530154	0,200,0
chr10	78530170	78530238	ZF(3E-01)	52.17	-	78530170	78530238	0,200,0
chr10	78530254	78530325	ZF(6E+00)	54.17	-	78530254	78530325	0,200,0
chr10	78530428	78530499	ZF(3E-02)	62.5	-	78530428	78530499	0,200,0
chr10	78557174	78557296	KRAB-A(2E-14)	73.17	-	78557174	78557296	240,0,0
chr10	80031798	80031866	ZF(2E-02)	43.48	-	80031798	80031866	0,200,0
chr10	80031882	80031956	ZF(3E-01)	48	-	80031882	80031956	0,200,0
chr10	80039496	80039570	ZF(4E+00)	48	-	80039496	80039570	0,200,0
chr10	80110483	80110608	BTB(3E-04)	38.1	-	80110483	80110608	0,0,0
chr10	80111298	80111426	BTB(9E-05)	44.19	-	80111298	80111426	0,0,0
chr10	80606788	80607111	BTB(6E-26)	38.89	+	80606788	80607111	0,0,0
chr10	80610764	80610832	ZF(9E-02)	43.48	+	80610764	80610832	0,200,0
chr10	80610848	80610913	ZF(1E+00)	45.45	+	80610848	80610913	0,200,0
chr10	81071733	81071795	ZF(5E-01)	38.1	+	81071733	81071795	0,200,0
chr10	81071895	81071963	ZF(2E-03)	47.83	+	81071895	81071963	0,200,0
chr10	81071982	81072047	ZF(3E+00)	40.91	+	81071982	81072047	0,200,0
chr10	81124749	81124871	KRAB-A(7E-13)	65.85	+	81124749	81124871	240,0,0
chr10	81125786	81125854	ZF(7E-01)	34.78	+	81125786	81125854	0,200,0
chr10	81125870	81125938	ZF(1E-03)	52.17	+	81125870	81125938	0,200,0
chr10	81125954	81126022	ZF(1E-02)	56.52	+	81125954	81126022	0,200,0
chr10	81126038	81126106	ZF(1E-02)	47.83	+	81126038	81126106	0,200,0
chr10	81126122	81126190	ZF(8E-03)	52.17	+	81126122	81126190	0,200,0
chr10	81126206	81126274	ZF(8E-01)	34.78	+	81126206	81126274	0,200,0
chr10	81126290	81126358	ZF(2E-02)	56.52	+	81126290	81126358	0,200,0
chr10	81126374	81126442	ZF(3E-01)	47.83	+	81126374	81126442	0,200,0
chr10	81126458	81126526	ZF(6E-02)	39.13	+	81126458	81126526	0,200,0
chr10	81126542	81126610	ZF(1E+00)	43.48	+	81126542	81126610	0,200,0
chr10	81126626	81126694	ZF(1E-01)	39.13	+	81126626	81126694	0,200,0
chr10	81126710	81126778	ZF(1E+00)	47.83	+	81126710	81126778	0,200,0
chr10	81126794	81126862	ZF(2E-03)	60.87	+	81126794	81126862	0,200,0
chr10	81126878	81126946	ZF(9E-01)	39.13	+	81126878	81126946	0,200,0
chr10	81159125	81159247	KRAB-A(7E-13)	65.85	+	81159125	81159247	240,0,0
chr10	81160140	81160208	ZF(7E-01)	34.78	+	81160140	81160208	0,200,0
chr10	81160224	81160292	ZF(1E-02)	52.17	+	81160224	81160292	0,200,0
chr10	81160308	81160376	ZF(2E-02)	56.52	+	81160308	81160376	0,200,0
chr10	81160476	81160544	ZF(1E-03)	52.17	+	81160476	81160544	0,200,0
chr10	81160560	81160628	ZF(2E-01)	47.83	+	81160560	81160628	0,200,0
chr10	81160644	81160712	ZF(8E-02)	47.83	+	81160644	81160712	0,200,0
chr10	81160728	81160796	ZF(3E-01)	43.48	+	81160728	81160796	0,200,0
chr10	81160812	81160880	ZF(5E-03)	52.17	+	81160812	81160880	0,200,0
chr10	81160896	81160964	ZF(1E-01)	52.17	+	81160896	81160964	0,200,0
chr10	81160980	81161048	ZF(4E-02)	47.83	+	81160980	81161048	0,200,0
chr10	81161064	81161132	ZF(1E-01)	39.13	+	81161064	81161132	0,200,0
chr10	81161232	81161300	ZF(2E-02)	47.83	+	81161232	81161300	0,200,0
chr10	81161316	81161384	ZF(1E-01)	56.52	+	81161316	81161384	0,200,0
chr10	81181670	81181792	KRAB-A(2E-12)	68.29	+	81181670	81181792	240,0,0
chr10	81182726	81182794	ZF(4E+00)	34.78	+	81182726	81182794	0,200,0
chr10	81182810	81182878	ZF(4E-02)	47.83	+	81182810	81182878	0,200,0
chr10	81182894	81182962	ZF(2E-03)	56.52	+	81182894	81182962	0,200,0
chr10	81182978	81183046	ZF(3E-02)	52.17	+	81182978	81183046	0,200,0
chr10	81183062	81183130	ZF(2E-01)	52.17	+	81183062	81183130	0,200,0
chr10	81183146	81183214	ZF(3E-02)	47.83	+	81183146	81183214	0,200,0
chr10	81183230	81183298	ZF(4E-02)	47.83	+	81183230	81183298	0,200,0
chr10	81183314	81183382	ZF(3E-02)	47.83	+	81183314	81183382	0,200,0
chr10	81183398	81183466	ZF(2E-01)	43.48	+	81183398	81183466	0,200,0
chr10	81183482	81183550	ZF(2E+00)	52.17	+	81183482	81183550	0,200,0
chr10	81183566	81183634	ZF(8E-02)	52.17	+	81183566	81183634	0,200,0
chr10	81183650	81183718	ZF(5E-03)	52.17	+	81183650	81183718	0,200,0
chr10	81183734	81183802	ZF(1E-01)	52.17	+	81183734	81183802	0,200,0
chr10	81183818	81183886	ZF(2E-03)	52.17	+	81183818	81183886	0,200,0
chr10	81183902	81183970	ZF(4E-01)	52.17	+	81183902	81183970	0,200,0
chr10	81183986	81184054	ZF(1E-03)	56.52	+	81183986	81184054	0,200,0
chr10	81184070	81184138	ZF(3E-02)	43.48	+	81184070	81184138	0,200,0
chr10	81207196	81207261	ZF(2E+00)	31.82	-	81207196	81207261	0,200,0
chr10	81207364	81207432	ZF(4E-01)	43.48	-	81207364	81207432	0,200,0
chr10	81207448	81207513	ZF(2E-01)	45.45	-	81207448	81207513	0,200,0
chr10	81207532	81207600	ZF(1E-02)	52.17	-	81207532	81207600	0,200,0
chr10	81207616	81207684	ZF(8E-02)	43.48	-	81207616	81207684	0,200,0
chr10	81207700	81207768	ZF(1E+00)	52.17	-	81207700	81207768	0,200,0
chr10	81207784	81207852	ZF(5E-01)	47.83	-	81207784	81207852	0,200,0
chr10	81207868	81207936	ZF(9E-03)	56.52	-	81207868	81207936	0,200,0
chr10	81207952	81208020	ZF(1E-01)	34.78	-	81207952	81208020	0,200,0
chr10	81208036	81208104	ZF(2E-02)	39.13	-	81208036	81208104	0,200,0
chr10	81208120	81208188	ZF(8E-02)	47.83	-	81208120	81208188	0,200,0
chr10	81208204	81208272	ZF(1E-01)	43.48	-	81208204	81208272	0,200,0
chr10	81208288	81208356	ZF(2E+00)	47.83	-	81208288	81208356	0,200,0
chr10	81208372	81208440	ZF(6E-03)	43.48	-	81208372	81208440	0,200,0
chr10	81208456	81208524	ZF(2E-02)	52.17	-	81208456	81208524	0,200,0
chr10	81208540	81208608	ZF(1E-01)	52.17	-	81208540	81208608	0,200,0
chr10	81208624	81208692	ZF(2E-01)	39.13	-	81208624	81208692	0,200,0
chr10	81208708	81208776	ZF(2E-01)	39.13	-	81208708	81208776	0,200,0
chr10	81208792	81208860	ZF(8E-02)	43.48	-	81208792	81208860	0,200,0
chr10	81208876	81208944	ZF(6E-03)	56.52	-	81208876	81208944	0,200,0
chr10	81208960	81209028	ZF(1E-03)	56.52	-	81208960	81209028	0,200,0
chr10	81209044	81209112	ZF(3E-03)	52.17	-	81209044	81209112	0,200,0
chr10	81210120	81210242	KRAB-A(4E-13)	65.85	-	81210120	81210242	240,0,0
chr10	81253684	81253806	KRAB-A(7E-13)	65.85	+	81253684	81253806	240,0,0
chr10	81254720	81254788	ZF(7E-01)	34.78	+	81254720	81254788	0,200,0
chr10	81254804	81254872	ZF(1E-03)	52.17	+	81254804	81254872	0,200,0
chr10	81254888	81254956	ZF(1E-02)	56.52	+	81254888	81254956	0,200,0
chr10	81254972	81255040	ZF(1E-02)	47.83	+	81254972	81255040	0,200,0
chr10	81255056	81255124	ZF(8E-03)	52.17	+	81255056	81255124	0,200,0
chr10	81255140	81255208	ZF(8E-01)	34.78	+	81255140	81255208	0,200,0
chr10	81255224	81255292	ZF(2E-02)	56.52	+	81255224	81255292	0,200,0
chr10	81255308	81255376	ZF(3E-01)	47.83	+	81255308	81255376	0,200,0
chr10	81255392	81255460	ZF(6E-02)	39.13	+	81255392	81255460	0,200,0
chr10	81255476	81255544	ZF(1E+00)	43.48	+	81255476	81255544	0,200,0
chr10	81255560	81255628	ZF(1E-01)	39.13	+	81255560	81255628	0,200,0
chr10	81255644	81255712	ZF(1E+00)	47.83	+	81255644	81255712	0,200,0
chr10	81255728	81255796	ZF(2E-03)	60.87	+	81255728	81255796	0,200,0
chr10	81255812	81255880	ZF(9E-01)	39.13	+	81255812	81255880	0,200,0
chr10	81283878	81284000	KRAB-A(7E-13)	65.85	+	81283878	81284000	240,0,0
chr10	81284915	81284983	ZF(7E-01)	34.78	+	81284915	81284983	0,200,0
chr10	81284999	81285067	ZF(1E-03)	52.17	+	81284999	81285067	0,200,0
chr10	81285083	81285151	ZF(1E-02)	56.52	+	81285083	81285151	0,200,0
chr10	81285167	81285235	ZF(1E-02)	47.83	+	81285167	81285235	0,200,0
chr10	81285251	81285319	ZF(8E-03)	52.17	+	81285251	81285319	0,200,0
chr10	81285335	81285403	ZF(8E-01)	34.78	+	81285335	81285403	0,200,0
chr10	81285419	81285487	ZF(2E-02)	56.52	+	81285419	81285487	0,200,0
chr10	81285503	81285571	ZF(3E-01)	47.83	+	81285503	81285571	0,200,0
chr10	81285587	81285655	ZF(6E-02)	39.13	+	81285587	81285655	0,200,0
chr10	81285671	81285739	ZF(1E+00)	43.48	+	81285671	81285739	0,200,0
chr10	81285755	81285823	ZF(1E-01)	39.13	+	81285755	81285823	0,200,0
chr10	81285839	81285907	ZF(1E+00)	47.83	+	81285839	81285907	0,200,0
chr10	81285923	81285991	ZF(2E-03)	60.87	+	81285923	81285991	0,200,0
chr10	81286007	81286075	ZF(9E-01)	39.13	+	81286007	81286075	0,200,0
chr10	81318227	81318349	KRAB-A(7E-13)	65.85	+	81318227	81318349	240,0,0
chr10	81319242	81319310	ZF(7E-01)	34.78	+	81319242	81319310	0,200,0
chr10	81319326	81319394	ZF(1E-02)	52.17	+	81319326	81319394	0,200,0
chr10	81319410	81319478	ZF(2E-02)	56.52	+	81319410	81319478	0,200,0
chr10	81319578	81319646	ZF(1E-03)	52.17	+	81319578	81319646	0,200,0
chr10	81319662	81319730	ZF(2E-01)	47.83	+	81319662	81319730	0,200,0
chr10	81319746	81319814	ZF(8E-02)	47.83	+	81319746	81319814	0,200,0
chr10	81319830	81319898	ZF(3E-01)	43.48	+	81319830	81319898	0,200,0
chr10	81319914	81319982	ZF(5E-03)	52.17	+	81319914	81319982	0,200,0
chr10	81319998	81320066	ZF(1E-01)	52.17	+	81319998	81320066	0,200,0
chr10	81320082	81320150	ZF(4E-02)	47.83	+	81320082	81320150	0,200,0
chr10	81320166	81320234	ZF(1E-01)	39.13	+	81320166	81320234	0,200,0
chr10	81320334	81320402	ZF(2E-02)	47.83	+	81320334	81320402	0,200,0
chr10	81320418	81320486	ZF(1E+00)	56.52	+	81320418	81320486	0,200,0
chr10	81340780	81340902	KRAB-A(2E-12)	68.29	+	81340780	81340902	240,0,0
chr10	81341836	81341904	ZF(7E-01)	34.78	+	81341836	81341904	0,200,0
chr10	81341920	81341988	ZF(4E-02)	47.83	+	81341920	81341988	0,200,0
chr10	81342004	81342072	ZF(2E-03)	56.52	+	81342004	81342072	0,200,0
chr10	81342088	81342156	ZF(2E-02)	52.17	+	81342088	81342156	0,200,0
chr10	81342172	81342240	ZF(2E-01)	52.17	+	81342172	81342240	0,200,0
chr10	81342256	81342324	ZF(3E-02)	47.83	+	81342256	81342324	0,200,0
chr10	81342340	81342408	ZF(4E-02)	47.83	+	81342340	81342408	0,200,0
chr10	81342424	81342492	ZF(3E-02)	47.83	+	81342424	81342492	0,200,0
chr10	81342508	81342576	ZF(2E-01)	43.48	+	81342508	81342576	0,200,0
chr10	81342592	81342660	ZF(2E+00)	52.17	+	81342592	81342660	0,200,0
chr10	81342676	81342744	ZF(8E-02)	52.17	+	81342676	81342744	0,200,0
chr10	81342760	81342828	ZF(1E-02)	52.17	+	81342760	81342828	0,200,0
chr10	81342844	81342912	ZF(1E-01)	52.17	+	81342844	81342912	0,200,0
chr10	81342928	81342996	ZF(2E-03)	52.17	+	81342928	81342996	0,200,0
chr10	81343012	81343080	ZF(4E-01)	52.17	+	81343012	81343080	0,200,0
chr10	81343096	81343164	ZF(1E-03)	56.52	+	81343096	81343164	0,200,0
chr10	81343180	81343248	ZF(3E-02)	43.48	+	81343180	81343248	0,200,0
chr10	81366286	81366351	ZF(2E+00)	31.82	-	81366286	81366351	0,200,0
chr10	81366454	81366522	ZF(4E-01)	43.48	-	81366454	81366522	0,200,0
chr10	81366538	81366603	ZF(2E-01)	45.45	-	81366538	81366603	0,200,0
chr10	81366622	81366690	ZF(1E-02)	52.17	-	81366622	81366690	0,200,0
chr10	81366706	81366774	ZF(8E-02)	43.48	-	81366706	81366774	0,200,0
chr10	81366790	81366858	ZF(1E+00)	52.17	-	81366790	81366858	0,200,0
chr10	81366874	81366942	ZF(6E-01)	47.83	-	81366874	81366942	0,200,0
chr10	81366958	81367026	ZF(9E-03)	56.52	-	81366958	81367026	0,200,0
chr10	81367042	81367110	ZF(1E-01)	34.78	-	81367042	81367110	0,200,0
chr10	81367126	81367194	ZF(2E-02)	39.13	-	81367126	81367194	0,200,0
chr10	81367210	81367278	ZF(8E-02)	47.83	-	81367210	81367278	0,200,0
chr10	81367294	81367362	ZF(3E-01)	43.48	-	81367294	81367362	0,200,0
chr10	81367378	81367446	ZF(2E+00)	47.83	-	81367378	81367446	0,200,0
chr10	81367462	81367530	ZF(6E-03)	43.48	-	81367462	81367530	0,200,0
chr10	81367546	81367614	ZF(2E-02)	52.17	-	81367546	81367614	0,200,0
chr10	81367630	81367698	ZF(1E-01)	52.17	-	81367630	81367698	0,200,0
chr10	81367714	81367782	ZF(2E-01)	39.13	-	81367714	81367782	0,200,0
chr10	81367798	81367866	ZF(2E-01)	39.13	-	81367798	81367866	0,200,0
chr10	81367882	81367950	ZF(8E-02)	43.48	-	81367882	81367950	0,200,0
chr10	81367966	81368034	ZF(6E-03)	56.52	-	81367966	81368034	0,200,0
chr10	81368050	81368118	ZF(1E-03)	56.52	-	81368050	81368118	0,200,0
chr10	81368134	81368202	ZF(3E-03)	52.17	-	81368134	81368202	0,200,0
chr10	81369210	81369332	KRAB-A(4E-13)	65.85	-	81369210	81369332	240,0,0
chr10	81413033	81413155	KRAB-A(7E-13)	65.85	+	81413033	81413155	240,0,0
chr10	81414069	81414137	ZF(7E-01)	34.78	+	81414069	81414137	0,200,0
chr10	81414153	81414221	ZF(1E-03)	52.17	+	81414153	81414221	0,200,0
chr10	81414237	81414305	ZF(1E-02)	56.52	+	81414237	81414305	0,200,0
chr10	81414321	81414389	ZF(1E-02)	47.83	+	81414321	81414389	0,200,0
chr10	81414405	81414473	ZF(8E-03)	52.17	+	81414405	81414473	0,200,0
chr10	81414489	81414557	ZF(8E-01)	34.78	+	81414489	81414557	0,200,0
chr10	81414573	81414641	ZF(2E-02)	56.52	+	81414573	81414641	0,200,0
chr10	81414657	81414725	ZF(3E-01)	47.83	+	81414657	81414725	0,200,0
chr10	81414741	81414809	ZF(6E-02)	39.13	+	81414741	81414809	0,200,0
chr10	81414825	81414893	ZF(1E+00)	43.48	+	81414825	81414893	0,200,0
chr10	81414909	81414977	ZF(1E-01)	39.13	+	81414909	81414977	0,200,0
chr10	81414993	81415061	ZF(1E+00)	47.83	+	81414993	81415061	0,200,0
chr10	81415077	81415145	ZF(2E-03)	60.87	+	81415077	81415145	0,200,0
chr10	81415161	81415229	ZF(9E-01)	39.13	+	81415161	81415229	0,200,0
chr10	81451342	81451464	KRAB-A(7E-13)	65.85	+	81451342	81451464	240,0,0
chr10	81452357	81452425	ZF(7E-01)	34.78	+	81452357	81452425	0,200,0
chr10	81452441	81452509	ZF(1E-02)	52.17	+	81452441	81452509	0,200,0
chr10	81452525	81452593	ZF(2E-02)	56.52	+	81452525	81452593	0,200,0
chr10	81452693	81452761	ZF(1E-03)	52.17	+	81452693	81452761	0,200,0
chr10	81452777	81452845	ZF(2E-01)	47.83	+	81452777	81452845	0,200,0
chr10	81452861	81452929	ZF(8E-02)	47.83	+	81452861	81452929	0,200,0
chr10	81452945	81453013	ZF(3E-01)	43.48	+	81452945	81453013	0,200,0
chr10	81453029	81453097	ZF(5E-03)	52.17	+	81453029	81453097	0,200,0
chr10	81453113	81453181	ZF(1E-01)	52.17	+	81453113	81453181	0,200,0
chr10	81453197	81453265	ZF(4E-02)	47.83	+	81453197	81453265	0,200,0
chr10	81453281	81453349	ZF(1E-01)	39.13	+	81453281	81453349	0,200,0
chr10	81453449	81453517	ZF(2E-02)	47.83	+	81453449	81453517	0,200,0
chr10	81453533	81453601	ZF(1E-01)	56.52	+	81453533	81453601	0,200,0
chr10	81474354	81474476	KRAB-A(2E-12)	68.29	+	81474354	81474476	240,0,0
chr10	81475410	81475478	ZF(4E+00)	34.78	+	81475410	81475478	0,200,0
chr10	81475494	81475562	ZF(4E-02)	47.83	+	81475494	81475562	0,200,0
chr10	81475578	81475646	ZF(2E-03)	56.52	+	81475578	81475646	0,200,0
chr10	81475662	81475730	ZF(8E-03)	56.52	+	81475662	81475730	0,200,0
chr10	81475746	81475814	ZF(2E-01)	52.17	+	81475746	81475814	0,200,0
chr10	81475830	81475898	ZF(6E-03)	52.17	+	81475830	81475898	0,200,0
chr10	81475914	81475982	ZF(4E-02)	47.83	+	81475914	81475982	0,200,0
chr10	81475998	81476066	ZF(3E-02)	47.83	+	81475998	81476066	0,200,0
chr10	81476082	81476150	ZF(3E-01)	43.48	+	81476082	81476150	0,200,0
chr10	81476166	81476234	ZF(2E+00)	52.17	+	81476166	81476234	0,200,0
chr10	81476250	81476318	ZF(4E-03)	52.17	+	81476250	81476318	0,200,0
chr10	81476334	81476402	ZF(6E-02)	52.17	+	81476334	81476402	0,200,0
chr10	81476418	81476486	ZF(5E-03)	52.17	+	81476418	81476486	0,200,0
chr10	81476502	81476570	ZF(1E+00)	47.83	+	81476502	81476570	0,200,0
chr10	81476586	81476654	ZF(1E-03)	56.52	+	81476586	81476654	0,200,0
chr10	81476670	81476738	ZF(2E-02)	43.48	+	81476670	81476738	0,200,0
chr10	81521121	81521243	KRAB-A(1E-12)	63.41	+	81521121	81521243	240,0,0
chr10	81522467	81522532	ZF(2E+00)	39.13	+	81522467	81522532	0,200,0
chr10	81522632	81522700	ZF(5E-01)	43.48	+	81522632	81522700	0,200,0
chr10	81522716	81522784	ZF(3E-02)	47.83	+	81522716	81522784	0,200,0
chr10	81522800	81522868	ZF(8E-01)	34.78	+	81522800	81522868	0,200,0
chr10	81522884	81522952	ZF(2E-02)	47.83	+	81522884	81522952	0,200,0
chr10	81522968	81523036	ZF(4E-02)	47.83	+	81522968	81523036	0,200,0
chr10	81523052	81523120	ZF(3E-02)	47.83	+	81523052	81523120	0,200,0
chr10	81523136	81523204	ZF(2E+00)	34.78	+	81523136	81523204	0,200,0
chr10	81523220	81523288	ZF(4E-02)	43.48	+	81523220	81523288	0,200,0
chr10	81523304	81523372	ZF(2E-03)	65.22	+	81523304	81523372	0,200,0
chr10	81523388	81523456	ZF(1E+00)	56.52	+	81523388	81523456	0,200,0
chr10	81523472	81523540	ZF(3E-01)	39.13	+	81523472	81523540	0,200,0
chr10	81523556	81523624	ZF(7E-03)	52.17	+	81523556	81523624	0,200,0
chr10	81523640	81523708	ZF(2E-03)	56.52	+	81523640	81523708	0,200,0
chr10	81523724	81523792	ZF(5E-01)	39.13	+	81523724	81523792	0,200,0
chr10	81523808	81523876	ZF(3E-01)	52.17	+	81523808	81523876	0,200,0
chr10	81523892	81523960	ZF(5E-02)	43.48	+	81523892	81523960	0,200,0
chr10	81570561	81570683	KRAB-A(4E-13)	65.85	+	81570561	81570683	240,0,0
chr10	81571692	81571760	ZF(3E-03)	52.17	+	81571692	81571760	0,200,0
chr10	81571776	81571844	ZF(1E-03)	56.52	+	81571776	81571844	0,200,0
chr10	81571860	81571928	ZF(6E-03)	56.52	+	81571860	81571928	0,200,0
chr10	81571944	81572012	ZF(8E-02)	43.48	+	81571944	81572012	0,200,0
chr10	81572028	81572096	ZF(2E-01)	39.13	+	81572028	81572096	0,200,0
chr10	81572112	81572180	ZF(2E-01)	39.13	+	81572112	81572180	0,200,0
chr10	81572196	81572264	ZF(4E-02)	52.17	+	81572196	81572264	0,200,0
chr10	81572280	81572348	ZF(3E-02)	52.17	+	81572280	81572348	0,200,0
chr10	81572364	81572432	ZF(6E-03)	43.48	+	81572364	81572432	0,200,0
chr10	81572448	81572516	ZF(2E+00)	47.83	+	81572448	81572516	0,200,0
chr10	81572532	81572600	ZF(1E-01)	43.48	+	81572532	81572600	0,200,0
chr10	81572616	81572684	ZF(8E-02)	47.83	+	81572616	81572684	0,200,0
chr10	81572700	81572768	ZF(4E-02)	39.13	+	81572700	81572768	0,200,0
chr10	81572784	81572852	ZF(1E-01)	34.78	+	81572784	81572852	0,200,0
chr10	81572868	81572936	ZF(9E-03)	56.52	+	81572868	81572936	0,200,0
chr10	81572952	81573020	ZF(6E-01)	47.83	+	81572952	81573020	0,200,0
chr10	81573036	81573104	ZF(1E+00)	52.17	+	81573036	81573104	0,200,0
chr10	81573120	81573188	ZF(8E-02)	43.48	+	81573120	81573188	0,200,0
chr10	81573204	81573272	ZF(1E-02)	52.17	+	81573204	81573272	0,200,0
chr10	81573291	81573356	ZF(2E-01)	45.45	+	81573291	81573356	0,200,0
chr10	81573372	81573440	ZF(4E-01)	43.48	+	81573372	81573440	0,200,0
chr10	81601004	81601126	KRAB-A(3E-12)	65.85	+	81601004	81601126	240,0,0
chr10	81613575	81613643	ZF(5E-01)	30.43	+	81613575	81613643	0,200,0
chr10	81613659	81613727	ZF(1E-02)	52.17	+	81613659	81613727	0,200,0
chr10	81613743	81613811	ZF(3E-01)	56.52	+	81613743	81613811	0,200,0
chr10	81613827	81613895	ZF(5E-03)	56.52	+	81613827	81613895	0,200,0
chr10	81613911	81613979	ZF(2E-01)	43.48	+	81613911	81613979	0,200,0
chr10	81613995	81614063	ZF(1E-01)	43.48	+	81613995	81614063	0,200,0
chr10	81614079	81614147	ZF(2E-02)	52.17	+	81614079	81614147	0,200,0
chr10	81614163	81614231	ZF(9E-03)	52.17	+	81614163	81614231	0,200,0
chr10	81614247	81614315	ZF(4E-01)	56.52	+	81614247	81614315	0,200,0
chr10	81614331	81614399	ZF(2E+00)	47.83	+	81614331	81614399	0,200,0
chr10	81614415	81614483	ZF(1E-02)	52.17	+	81614415	81614483	0,200,0
chr10	81614499	81614567	ZF(3E-02)	52.17	+	81614499	81614567	0,200,0
chr10	81614583	81614651	ZF(1E-02)	47.83	+	81614583	81614651	0,200,0
chr10	81614667	81614735	ZF(4E-02)	43.48	+	81614667	81614735	0,200,0
chr10	81657768	81657890	KRAB-A(4E-11)	58.54	+	81657768	81657890	240,0,0
chr10	81660579	81660647	ZF(5E-02)	47.83	+	81660579	81660647	0,200,0
chr10	81660669	81660731	ZF(3E-01)	47.62	+	81660669	81660731	0,200,0
chr10	81660830	81660898	ZF(5E-02)	47.83	+	81660830	81660898	0,200,0
chr10	81660914	81660982	ZF(9E-04)	52.17	+	81660914	81660982	0,200,0
chr10	81687823	81687891	ZF(4E-02)	34.78	-	81687823	81687891	0,200,0
chr10	81687907	81687975	ZF(1E-02)	39.13	-	81687907	81687975	0,200,0
chr10	81687991	81688059	ZF(2E-01)	47.83	-	81687991	81688059	0,200,0
chr10	81688075	81688143	ZF(1E-01)	43.48	-	81688075	81688143	0,200,0
chr10	81688159	81688227	ZF(3E-03)	56.52	-	81688159	81688227	0,200,0
chr10	81688243	81688311	ZF(8E-03)	56.52	-	81688243	81688311	0,200,0
chr10	81688327	81688395	ZF(2E+00)	43.48	-	81688327	81688395	0,200,0
chr10	81688411	81688479	ZF(1E-02)	52.17	-	81688411	81688479	0,200,0
chr10	81688495	81688563	ZF(6E-01)	47.83	-	81688495	81688563	0,200,0
chr10	81688579	81688647	ZF(2E-03)	52.17	-	81688579	81688647	0,200,0
chr10	81690542	81690664	KRAB-A(4E-13)	70.73	-	81690542	81690664	240,0,0
chr10	81831322	81831444	KRAB-A(2E-14)	70.73	+	81831322	81831444	240,0,0
chr10	81840009	81840077	ZF(1E-01)	39.13	+	81840009	81840077	0,200,0
chr10	81840093	81840161	ZF(4E-02)	52.17	+	81840093	81840161	0,200,0
chr10	81840177	81840245	ZF(4E-04)	60.87	+	81840177	81840245	0,200,0
chr10	81840261	81840329	ZF(7E-03)	56.52	+	81840261	81840329	0,200,0
chr10	81840345	81840413	ZF(7E-03)	56.52	+	81840345	81840413	0,200,0
chr10	81840513	81840581	ZF(4E-02)	52.17	+	81840513	81840581	0,200,0
chr10	81840597	81840665	ZF(4E-04)	52.17	+	81840597	81840665	0,200,0
chr10	81840765	81840833	ZF(2E-02)	52.17	+	81840765	81840833	0,200,0
chr10	81840849	81840917	ZF(4E-04)	52.17	+	81840849	81840917	0,200,0
chr10	81841017	81841085	ZF(3E-02)	52.17	+	81841017	81841085	0,200,0
chr10	81841101	81841169	ZF(2E-03)	56.52	+	81841101	81841169	0,200,0
chr10	81841185	81841253	ZF(4E-04)	52.17	+	81841185	81841253	0,200,0
chr10	81841437	81841505	ZF(3E-02)	52.17	+	81841437	81841505	0,200,0
chr10	81841521	81841589	ZF(3E-02)	52.17	+	81841521	81841589	0,200,0
chr10	81841605	81841673	ZF(4E-04)	52.17	+	81841605	81841673	0,200,0
chr10	81841773	81841841	ZF(1E-02)	60.87	+	81841773	81841841	0,200,0
chr10	81841857	81841925	ZF(4E-04)	52.17	+	81841857	81841925	0,200,0
chr10	81841941	81842009	ZF(5E-01)	56.52	+	81841941	81842009	0,200,0
chr10	81842025	81842090	ZF(3E+00)	40.91	+	81842025	81842090	0,200,0
chr10	81869012	81869080	ZF(6E-03)	47.83	-	81869012	81869080	0,200,0
chr10	81869182	81869250	ZF(3E-02)	43.48	-	81869182	81869250	0,200,0
chr10	81869266	81869334	ZF(3E-03)	52.17	-	81869266	81869334	0,200,0
chr10	81869350	81869418	ZF(6E-01)	56.52	-	81869350	81869418	0,200,0
chr10	81869434	81869502	ZF(9E+00)	43.48	-	81869434	81869502	0,200,0
chr10	81869601	81869669	ZF(3E-01)	43.48	-	81869601	81869669	0,200,0
chr10	81869685	81869753	ZF(6E+00)	39.13	-	81869685	81869753	0,200,0
chr10	81869772	81869837	ZF(4E-01)	59.09	-	81869772	81869837	0,200,0
chr10	81870387	81870509	KRAB-A(1E-11)	65.85	-	81870387	81870509	240,0,0
chr10	82232489	82232605	KRAB-A(6E-09)	56.41	-	82232489	82232605	240,0,0
chr10	85356022	85356090	ZF(7E-02)	43.48	-	85356022	85356090	0,200,0
chr10	85356106	85356171	ZF(3E-01)	54.55	-	85356106	85356171	0,200,0
chr10	85361925	85361990	ZF(2E+00)	45.45	-	85361925	85361990	0,200,0
chr10	85362009	85362077	ZF(9E-03)	43.48	-	85362009	85362077	0,200,0
chr10	85363591	85363659	ZF(1E-02)	52.17	-	85363591	85363659	0,200,0
chr10	89017873	89017938	ZF(7E-02)	50	-	89017873	89017938	0,200,0
chr10	126770777	126770848	ZF(9E+00)	37.5	-	126770777	126770848	0,200,0
chr10	126771357	126771416	ZF(1E+00)	60	-	126771357	126771416	0,200,0
chr10	127178672	127178974	BTB(2E-21)	35.64	+	127178672	127178974	0,0,0
chr10	127180136	127180204	ZF(2E+00)	30.43	+	127180136	127180204	0,200,0
chr10	127180427	127180495	ZF(4E-02)	43.48	+	127180427	127180495	0,200,0
chr10	127180511	127180579	ZF(2E-01)	47.83	+	127180511	127180579	0,200,0
chr10	128073752	128073820	ZF(6E-02)	39.13	-	128073752	128073820	0,200,0
chr10	128077201	128077269	ZF(4E-01)	47.83	-	128077201	128077269	0,200,0
chr10	128077285	128077353	ZF(3E-02)	47.83	-	128077285	128077353	0,200,0
chr10	129771680	129771748	ZF(9E-04)	52.17	-	129771680	129771748	0,200,0
chr10	129771764	129771832	ZF(2E-02)	47.83	-	129771764	129771832	0,200,0
chr10	129771848	129771916	ZF(3E-02)	47.83	-	129771848	129771916	0,200,0
chr10	129771932	129772000	ZF(3E-02)	47.83	-	129771932	129772000	0,200,0
chr10	129814382	129814504	KRAB-A(3E-13)	63.41	+	129814382	129814504	240,0,0
chr11	3190704	3191093	BTB(1E-19)	33.85	+	3190704	3191093	0,0,0
chr11	3191685	3191747	ZF(1E-01)	42.86	+	3191685	3191747	0,200,0
chr11	3191763	3191831	ZF(7E-01)	47.83	+	3191763	3191831	0,200,0
chr11	3207818	3207889	ZF(2E-01)	45.83	+	3207818	3207889	0,200,0
chr11	11654021	11654089	ZF(1E-02)	47.83	+	11654021	11654089	0,200,0
chr11	11654105	11654173	ZF(4E-01)	43.48	+	11654105	11654173	0,200,0
chr11	11658209	11658277	ZF(3E-01)	34.78	+	11658209	11658277	0,200,0
chr11	24063793	24063855	ZF(3E-02)	52.38	+	24063793	24063855	0,200,0
chr11	24063871	24063939	ZF(4E-02)	47.83	+	24063871	24063939	0,200,0
chr11	24064885	24064950	ZF(1E-02)	50	+	24064885	24064950	0,200,0
chr11	24064966	24065034	ZF(5E-02)	43.48	+	24064966	24065034	0,200,0
chr11	24065056	24065121	ZF(4E-01)	40.91	+	24065056	24065121	0,200,0
chr11	27947012	27947080	ZF(2E-01)	47.83	+	27947012	27947080	0,200,0
chr11	27947096	27947164	ZF(3E-02)	52.17	+	27947096	27947164	0,200,0
chr11	27947265	27947333	ZF(5E-01)	47.83	+	27947265	27947333	0,200,0
chr11	27947919	27947987	ZF(7E+00)	39.13	+	27947919	27947987	0,200,0
chr11	27948506	27948574	ZF(3E+00)	39.13	+	27948506	27948574	0,200,0
chr11	31020164	31020229	ZF(1E+00)	45.45	+	31020164	31020229	0,200,0
chr11	31020329	31020394	ZF(8E-02)	50	+	31020329	31020394	0,200,0
chr11	31020413	31020475	ZF(3E-02)	61.9	+	31020413	31020475	0,200,0
chr11	31079282	31079350	ZF(1E-01)	52.17	-	31079282	31079350	0,200,0
chr11	31079366	31079434	ZF(2E+00)	47.83	-	31079366	31079434	0,200,0
chr11	31082301	31082369	ZF(2E-02)	56.52	-	31082301	31082369	0,200,0
chr11	31082385	31082453	ZF(2E-01)	47.83	-	31082385	31082453	0,200,0
chr11	31084249	31084368	KRAB-A(6E-06)	52.5	-	31084249	31084368	240,0,0
chr11	33281325	33281444	SCAN(4E-09)	57.5	-	33281325	33281444	0,0,200
chr11	49028955	49029023	ZF(1E-01)	47.83	+	49028955	49029023	0,200,0
chr11	49029039	49029107	ZF(2E-01)	43.48	+	49029039	49029107	0,200,0
chr11	49029123	49029191	ZF(2E-01)	47.83	+	49029123	49029191	0,200,0
chr11	49029207	49029275	ZF(2E-01)	52.17	+	49029207	49029275	0,200,0
chr11	49029291	49029359	ZF(2E-02)	47.83	+	49029291	49029359	0,200,0
chr11	49029375	49029443	ZF(9E-03)	52.17	+	49029375	49029443	0,200,0
chr11	49029459	49029527	ZF(6E-01)	39.13	+	49029459	49029527	0,200,0
chr11	49029543	49029611	ZF(2E-01)	47.83	+	49029543	49029611	0,200,0
chr11	49029627	49029695	ZF(2E-02)	47.83	+	49029627	49029695	0,200,0
chr11	49029711	49029779	ZF(9E-02)	52.17	+	49029711	49029779	0,200,0
chr11	49029795	49029863	ZF(4E-02)	52.17	+	49029795	49029863	0,200,0
chr11	49029879	49029947	ZF(6E-03)	52.17	+	49029879	49029947	0,200,0
chr11	49029963	49030031	ZF(2E-01)	47.83	+	49029963	49030031	0,200,0
chr11	49030047	49030115	ZF(2E-02)	52.17	+	49030047	49030115	0,200,0
chr11	49030131	49030199	ZF(6E-02)	47.83	+	49030131	49030199	0,200,0
chr11	49030215	49030283	ZF(1E-01)	43.48	+	49030215	49030283	0,200,0
chr11	49030299	49030367	ZF(6E-01)	34.78	+	49030299	49030367	0,200,0
chr11	49030383	49030451	ZF(1E-01)	52.17	+	49030383	49030451	0,200,0
chr11	49030467	49030535	ZF(4E-02)	43.48	+	49030467	49030535	0,200,0
chr11	49030551	49030619	ZF(7E-02)	43.48	+	49030551	49030619	0,200,0
chr11	49030635	49030703	ZF(1E-01)	43.48	+	49030635	49030703	0,200,0
chr11	49030719	49030787	ZF(2E-02)	56.52	+	49030719	49030787	0,200,0
chr11	49030803	49030871	ZF(3E-02)	47.83	+	49030803	49030871	0,200,0
chr11	49030887	49030955	ZF(4E+00)	34.78	+	49030887	49030955	0,200,0
chr11	49030971	49031036	ZF(2E+00)	52.17	+	49030971	49031036	0,200,0
chr11	49031052	49031120	ZF(3E-03)	56.52	+	49031052	49031120	0,200,0
chr11	50628189	50628257	ZF(2E-02)	56.52	-	50628189	50628257	0,200,0
chr11	50628273	50628341	ZF(2E-02)	52.17	-	50628273	50628341	0,200,0
chr11	50628357	50628425	ZF(2E-02)	60.87	-	50628357	50628425	0,200,0
chr11	50628441	50628509	ZF(9E-03)	39.13	-	50628441	50628509	0,200,0
chr11	50628525	50628593	ZF(1E-01)	43.48	-	50628525	50628593	0,200,0
chr11	50628609	50628677	ZF(9E-01)	47.83	-	50628609	50628677	0,200,0
chr11	50628693	50628761	ZF(2E-01)	47.83	-	50628693	50628761	0,200,0
chr11	50628777	50628845	ZF(9E-03)	52.17	-	50628777	50628845	0,200,0
chr11	50628861	50628929	ZF(2E-02)	52.17	-	50628861	50628929	0,200,0
chr11	50628945	50629013	ZF(2E-04)	65.22	-	50628945	50629013	0,200,0
chr11	50629029	50629097	ZF(4E-01)	39.13	-	50629029	50629097	0,200,0
chr11	50631309	50631431	KRAB-A(5E-16)	75.61	-	50631309	50631431	240,0,0
chr11	50646044	50646112	ZF(2E-03)	52.17	-	50646044	50646112	0,200,0
chr11	50646128	50646196	ZF(3E-03)	43.48	-	50646128	50646196	0,200,0
chr11	50646212	50646280	ZF(7E-03)	52.17	-	50646212	50646280	0,200,0
chr11	50646296	50646364	ZF(5E-02)	43.48	-	50646296	50646364	0,200,0
chr11	50646380	50646448	ZF(9E-02)	56.52	-	50646380	50646448	0,200,0
chr11	50646464	50646532	ZF(2E-03)	52.17	-	50646464	50646532	0,200,0
chr11	50646548	50646616	ZF(4E-03)	52.17	-	50646548	50646616	0,200,0
chr11	50646632	50646700	ZF(9E-02)	52.17	-	50646632	50646700	0,200,0
chr11	50646716	50646784	ZF(1E-02)	52.17	-	50646716	50646784	0,200,0
chr11	50646800	50646868	ZF(2E-03)	47.83	-	50646800	50646868	0,200,0
chr11	50646884	50646952	ZF(4E-01)	52.17	-	50646884	50646952	0,200,0
chr11	50646968	50647036	ZF(9E-03)	56.52	-	50646968	50647036	0,200,0
chr11	50647052	50647120	ZF(3E-03)	52.17	-	50647052	50647120	0,200,0
chr11	50651910	50652032	KRAB-A(2E-16)	78.05	-	50651910	50652032	240,0,0
chr11	50686510	50686578	ZF(2E-02)	52.17	-	50686510	50686578	0,200,0
chr11	50686594	50686662	ZF(4E-03)	52.17	-	50686594	50686662	0,200,0
chr11	50686678	50686746	ZF(2E-02)	47.83	-	50686678	50686746	0,200,0
chr11	50686762	50686830	ZF(3E-02)	47.83	-	50686762	50686830	0,200,0
chr11	50686846	50686914	ZF(9E-02)	43.48	-	50686846	50686914	0,200,0
chr11	50686930	50686998	ZF(6E-03)	43.48	-	50686930	50686998	0,200,0
chr11	50687014	50687082	ZF(1E-02)	43.48	-	50687014	50687082	0,200,0
chr11	50687098	50687166	ZF(6E-01)	30.43	-	50687098	50687166	0,200,0
chr11	50687182	50687250	ZF(3E-02)	43.48	-	50687182	50687250	0,200,0
chr11	50687266	50687334	ZF(6E-03)	52.17	-	50687266	50687334	0,200,0
chr11	50687350	50687418	ZF(1E-02)	47.83	-	50687350	50687418	0,200,0
chr11	50687467	50687535	ZF(2E-03)	47.83	-	50687467	50687535	0,200,0
chr11	50697185	50697307	KRAB-A(6E-16)	75.61	-	50697185	50697307	240,0,0
chr11	50713343	50713411	ZF(4E-05)	69.57	-	50713343	50713411	0,200,0
chr11	50713427	50713495	ZF(2E-02)	47.83	-	50713427	50713495	0,200,0
chr11	50713511	50713579	ZF(8E-03)	47.83	-	50713511	50713579	0,200,0
chr11	50713595	50713663	ZF(1E-01)	43.48	-	50713595	50713663	0,200,0
chr11	50713679	50713747	ZF(8E-03)	47.83	-	50713679	50713747	0,200,0
chr11	50713763	50713831	ZF(3E-03)	56.52	-	50713763	50713831	0,200,0
chr11	50713847	50713915	ZF(5E-03)	52.17	-	50713847	50713915	0,200,0
chr11	50713931	50713999	ZF(4E-03)	47.83	-	50713931	50713999	0,200,0
chr11	50714015	50714083	ZF(3E-04)	60.87	-	50714015	50714083	0,200,0
chr11	50714099	50714167	ZF(4E-03)	47.83	-	50714099	50714167	0,200,0
chr11	50714183	50714251	ZF(4E-04)	60.87	-	50714183	50714251	0,200,0
chr11	50714267	50714335	ZF(2E-02)	47.83	-	50714267	50714335	0,200,0
chr11	50714351	50714419	ZF(3E-03)	47.83	-	50714351	50714419	0,200,0
chr11	50724250	50724372	KRAB-A(2E-07)	51.22	-	50724250	50724372	240,0,0
chr11	50735832	50735900	ZF(3E-02)	52.17	-	50735832	50735900	0,200,0
chr11	50735916	50735984	ZF(1E-03)	52.17	-	50735916	50735984	0,200,0
chr11	50736000	50736068	ZF(2E-01)	43.48	-	50736000	50736068	0,200,0
chr11	50736084	50736152	ZF(8E-03)	56.52	-	50736084	50736152	0,200,0
chr11	50736168	50736236	ZF(9E-03)	47.83	-	50736168	50736236	0,200,0
chr11	50736252	50736320	ZF(2E-01)	47.83	-	50736252	50736320	0,200,0
chr11	50736336	50736404	ZF(2E-01)	47.83	-	50736336	50736404	0,200,0
chr11	50736420	50736488	ZF(2E-02)	43.48	-	50736420	50736488	0,200,0
chr11	50736504	50736572	ZF(8E-02)	43.48	-	50736504	50736572	0,200,0
chr11	50736663	50736731	ZF(2E-03)	56.52	-	50736663	50736731	0,200,0
chr11	50736747	50736815	ZF(1E-03)	56.52	-	50736747	50736815	0,200,0
chr11	50736831	50736899	ZF(5E-03)	52.17	-	50736831	50736899	0,200,0
chr11	50736915	50736983	ZF(2E-02)	47.83	-	50736915	50736983	0,200,0
chr11	50742877	50742999	KRAB-A(6E-15)	68.29	-	50742877	50742999	240,0,0
chr11	50874368	50874490	KRAB-A(2E-14)	65.85	+	50874368	50874490	240,0,0
chr11	50883018	50883086	ZF(5E-02)	43.48	+	50883018	50883086	0,200,0
chr11	50883102	50883170	ZF(2E-02)	47.83	+	50883102	50883170	0,200,0
chr11	50883186	50883254	ZF(8E-03)	52.17	+	50883186	50883254	0,200,0
chr11	50883270	50883338	ZF(4E-03)	52.17	+	50883270	50883338	0,200,0
chr11	50883429	50883497	ZF(8E-02)	43.48	+	50883429	50883497	0,200,0
chr11	50883513	50883581	ZF(2E-02)	43.48	+	50883513	50883581	0,200,0
chr11	50883597	50883665	ZF(2E-01)	47.83	+	50883597	50883665	0,200,0
chr11	50883681	50883749	ZF(2E-01)	47.83	+	50883681	50883749	0,200,0
chr11	50883765	50883833	ZF(9E-03)	47.83	+	50883765	50883833	0,200,0
chr11	50883849	50883917	ZF(8E-03)	56.52	+	50883849	50883917	0,200,0
chr11	50883933	50884001	ZF(5E-02)	47.83	+	50883933	50884001	0,200,0
chr11	50884017	50884085	ZF(3E-02)	43.48	+	50884017	50884085	0,200,0
chr11	50884101	50884169	ZF(2E-02)	43.48	+	50884101	50884169	0,200,0
chr11	56273055	56273129	ZF(7E-02)	56	+	56273055	56273129	0,200,0
chr11	56273235	56273309	ZF(3E-02)	36	+	56273235	56273309	0,200,0
chr11	58124994	58125068	ZF(7E-01)	48	+	58124994	58125068	0,200,0
chr11	58127479	58127547	ZF(4E-02)	47.83	+	58127479	58127547	0,200,0
chr11	58127677	58127742	ZF(5E-01)	36.36	+	58127677	58127742	0,200,0
chr11	58129736	58129801	ZF(2E-01)	45.45	-	58129736	58129801	0,200,0
chr11	58129820	58129888	ZF(2E-02)	60.87	-	58129820	58129888	0,200,0
chr11	58129904	58129972	ZF(3E-01)	56.52	-	58129904	58129972	0,200,0
chr11	58129988	58130056	ZF(4E-03)	52.17	-	58129988	58130056	0,200,0
chr11	58130072	58130140	ZF(2E-01)	39.13	-	58130072	58130140	0,200,0
chr11	58130156	58130224	ZF(3E-03)	56.52	-	58130156	58130224	0,200,0
chr11	58130240	58130308	ZF(2E-02)	56.52	-	58130240	58130308	0,200,0
chr11	58130324	58130386	ZF(2E-02)	61.9	-	58130324	58130386	0,200,0
chr11	58130429	58130497	ZF(4E+00)	34.78	-	58130429	58130497	0,200,0
chr11	58130717	58130785	ZF(3E-01)	52.17	-	58130717	58130785	0,200,0
chr11	58130885	58130953	ZF(5E-01)	52.17	-	58130885	58130953	0,200,0
chr11	58667768	58667887	KRAB-A(4E-13)	60	+	58667768	58667887	240,0,0
chr11	58672241	58672309	ZF(2E-02)	43.48	+	58672241	58672309	0,200,0
chr11	58672790	58672858	ZF(5E-03)	47.83	+	58672790	58672858	0,200,0
chr11	58672874	58672942	ZF(3E-02)	56.52	+	58672874	58672942	0,200,0
chr11	58672958	58673026	ZF(2E-02)	43.48	+	58672958	58673026	0,200,0
chr11	58673042	58673110	ZF(1E-02)	56.52	+	58673042	58673110	0,200,0
chr11	58673126	58673194	ZF(6E-04)	56.52	+	58673126	58673194	0,200,0
chr11	58673210	58673278	ZF(3E+00)	39.13	+	58673210	58673278	0,200,0
chr11	58673294	58673362	ZF(3E-03)	60.87	+	58673294	58673362	0,200,0
chr11	58690202	58690321	KRAB-A(4E-13)	60	+	58690202	58690321	240,0,0
chr11	58694303	58694371	ZF(9E-03)	52.17	+	58694303	58694371	0,200,0
chr11	58694387	58694455	ZF(2E-02)	56.52	+	58694387	58694455	0,200,0
chr11	58694471	58694539	ZF(3E-02)	43.48	+	58694471	58694539	0,200,0
chr11	58694555	58694623	ZF(5E-02)	52.17	+	58694555	58694623	0,200,0
chr11	58694639	58694707	ZF(3E-03)	52.17	+	58694639	58694707	0,200,0
chr11	58694723	58694791	ZF(1E-02)	47.83	+	58694723	58694791	0,200,0
chr11	58703304	58703372	ZF(6E-03)	43.48	-	58703304	58703372	0,200,0
chr11	58703388	58703456	ZF(3E-02)	52.17	-	58703388	58703456	0,200,0
chr11	58703472	58703540	ZF(2E-03)	52.17	-	58703472	58703540	0,200,0
chr11	58703556	58703624	ZF(8E-03)	47.83	-	58703556	58703624	0,200,0
chr11	58703640	58703708	ZF(5E-04)	56.52	-	58703640	58703708	0,200,0
chr11	58703724	58703792	ZF(7E-03)	52.17	-	58703724	58703792	0,200,0
chr11	58703808	58703876	ZF(4E-04)	60.87	-	58703808	58703876	0,200,0
chr11	58703892	58703960	ZF(1E-02)	43.48	-	58703892	58703960	0,200,0
chr11	58703976	58704044	ZF(2E-01)	52.17	-	58703976	58704044	0,200,0
chr11	58704060	58704128	ZF(5E-03)	52.17	-	58704060	58704128	0,200,0
chr11	58704144	58704212	ZF(2E-02)	56.52	-	58704144	58704212	0,200,0
chr11	58704477	58704545	ZF(2E-02)	34.78	-	58704477	58704545	0,200,0
chr11	58714065	58714187	KRAB-A(3E-13)	60.98	-	58714065	58714187	240,0,0
chr11	59276732	59276800	ZF(2E-02)	52.17	-	59276732	59276800	0,200,0
chr11	59276900	59276968	ZF(1E+00)	43.48	-	59276900	59276968	0,200,0
chr11	59276987	59277055	ZF(1E+00)	34.78	-	59276987	59277055	0,200,0
chr11	59277071	59277139	ZF(4E-01)	34.78	-	59277071	59277139	0,200,0
chr11	59277155	59277223	ZF(6E-02)	52.17	-	59277155	59277223	0,200,0
chr11	59277239	59277307	ZF(1E-02)	56.52	-	59277239	59277307	0,200,0
chr11	59277323	59277391	ZF(3E-01)	47.83	-	59277323	59277391	0,200,0
chr11	59277407	59277475	ZF(2E+00)	43.48	-	59277407	59277475	0,200,0
chr11	59277491	59277559	ZF(7E-04)	52.17	-	59277491	59277559	0,200,0
chr11	59277575	59277643	ZF(2E-01)	56.52	-	59277575	59277643	0,200,0
chr11	59278951	59279073	KRAB-A(3E-14)	70.73	-	59278951	59279073	240,0,0
chr11	59300607	59300675	ZF(4E-02)	39.13	-	59300607	59300675	0,200,0
chr11	59300700	59300768	ZF(1E-01)	47.83	-	59300700	59300768	0,200,0
chr11	59300877	59300945	ZF(1E-02)	52.17	-	59300877	59300945	0,200,0
chr11	59300961	59301029	ZF(2E+00)	47.83	-	59300961	59301029	0,200,0
chr11	59301048	59301113	ZF(2E-01)	54.55	-	59301048	59301113	0,200,0
chr11	59316883	59317170	SCAN(9E-37)	66.67	-	59316883	59317170	0,0,200
chr11	60893864	60893950	KRAB-A(9E-03)	48.28	-	60893864	60893950	240,0,0
chr11	62527326	62527394	ZF(2E-02)	47.83	-	62527326	62527394	0,200,0
chr11	62527410	62527478	ZF(3E-02)	47.83	-	62527410	62527478	0,200,0
chr11	62527494	62527562	ZF(2E-03)	56.52	-	62527494	62527562	0,200,0
chr11	62527578	62527646	ZF(3E-02)	43.48	-	62527578	62527646	0,200,0
chr11	62527662	62527730	ZF(2E-03)	52.17	-	62527662	62527730	0,200,0
chr11	62527746	62527814	ZF(3E-03)	56.52	-	62527746	62527814	0,200,0
chr11	62527830	62527898	ZF(2E-02)	52.17	-	62527830	62527898	0,200,0
chr11	62527914	62527982	ZF(6E-03)	52.17	-	62527914	62527982	0,200,0
chr11	62527998	62528066	ZF(2E-03)	43.48	-	62527998	62528066	0,200,0
chr11	62528082	62528150	ZF(2E-03)	52.17	-	62528082	62528150	0,200,0
chr11	62528166	62528234	ZF(6E-04)	60.87	-	62528166	62528234	0,200,0
chr11	62528250	62528318	ZF(1E-03)	47.83	-	62528250	62528318	0,200,0
chr11	62528334	62528402	ZF(1E-03)	47.83	-	62528334	62528402	0,200,0
chr11	62528418	62528486	ZF(1E+00)	39.13	-	62528418	62528486	0,200,0
chr11	62538748	62538870	KRAB-A(4E-10)	60.98	-	62538748	62538870	240,0,0
chr11	62541791	62542060	SCAN(5E-33)	62.22	-	62541791	62542060	0,0,200
chr11	62566062	62566130	ZF(6E-01)	47.83	-	62566062	62566130	0,200,0
chr11	62566495	62566554	ZF(7E-01)	45	-	62566495	62566554	0,200,0
chr11	62593206	62593274	ZF(2E-03)	52.17	-	62593206	62593274	0,200,0
chr11	62593290	62593358	ZF(3E-03)	56.52	-	62593290	62593358	0,200,0
chr11	62593374	62593442	ZF(2E-04)	56.52	-	62593374	62593442	0,200,0
chr11	62593458	62593526	ZF(1E-03)	47.83	-	62593458	62593526	0,200,0
chr11	62593542	62593610	ZF(3E-04)	60.87	-	62593542	62593610	0,200,0
chr11	62593626	62593694	ZF(2E-03)	47.83	-	62593626	62593694	0,200,0
chr11	62593710	62593778	ZF(4E-02)	43.48	-	62593710	62593778	0,200,0
chr11	62593794	62593862	ZF(7E-02)	39.13	-	62593794	62593862	0,200,0
chr11	62593875	62593943	ZF(1E-04)	60.87	-	62593875	62593943	0,200,0
chr11	62593959	62594027	ZF(1E-01)	47.83	-	62593959	62594027	0,200,0
chr11	62598382	62598489	KRAB-A(1E-10)	65	-	62598382	62598489	240,0,0
chr11	62606452	62606517	ZF(9E+00)	36.36	+	62606452	62606517	0,200,0
chr11	62606707	62606778	ZF(2E-01)	50	+	62606707	62606778	0,200,0
chr11	62606878	62606946	ZF(3E-01)	34.78	+	62606878	62606946	0,200,0
chr11	65628075	65628356	SCAN(1E-36)	65.96	+	65628075	65628356	0,0,200
chr11	65635420	65635518	KRAB-A(1E-05)	51.52	+	65635420	65635518	240,0,0
chr11	65641903	65641968	ZF(5E-02)	54.55	+	65641903	65641968	0,200,0
chr11	65641984	65642052	ZF(8E-03)	43.48	+	65641984	65642052	0,200,0
chr11	65642068	65642136	ZF(2E-01)	47.83	+	65642068	65642136	0,200,0
chr11	65642152	65642220	ZF(2E-03)	60.87	+	65642152	65642220	0,200,0
chr11	65642236	65642304	ZF(2E-03)	56.52	+	65642236	65642304	0,200,0
chr11	69589430	69589837	BTB(5E-11)	28.68	+	69589430	69589837	0,0,0
chr11	69590000	69590068	ZF(2E+00)	39.13	+	69590000	69590068	0,200,0
chr11	69590225	69590293	ZF(3E+00)	43.48	+	69590225	69590293	0,200,0
chr11	69592169	69592237	ZF(2E+00)	34.78	+	69592169	69592237	0,200,0
chr11	70040010	70040078	ZF(5E-02)	47.83	-	70040010	70040078	0,200,0
chr11	70040262	70040330	ZF(2E-02)	52.17	-	70040262	70040330	0,200,0
chr11	70040415	70040483	ZF(3E+00)	43.48	-	70040415	70040483	0,200,0
chr11	70041995	70042216	BTB(3E-08)	25.68	-	70041995	70042216	0,0,0
chr11	70042485	70042580	BTB(9E-05)	65.63	-	70042485	70042580	0,0,0
chr11	70585124	70585192	ZF(2E-03)	43.48	+	70585124	70585192	0,200,0
chr11	70585208	70585276	ZF(6E-04)	47.83	+	70585208	70585276	0,200,0
chr11	70585292	70585360	ZF(1E-02)	43.48	+	70585292	70585360	0,200,0
chr11	70585376	70585444	ZF(2E-03)	56.52	+	70585376	70585444	0,200,0
chr11	70585460	70585528	ZF(2E-03)	47.83	+	70585460	70585528	0,200,0
chr11	70585544	70585612	ZF(4E-03)	43.48	+	70585544	70585612	0,200,0
chr11	70585628	70585696	ZF(2E-02)	52.17	+	70585628	70585696	0,200,0
chr11	70585712	70585780	ZF(2E-02)	47.83	+	70585712	70585780	0,200,0
chr11	70585796	70585864	ZF(1E-02)	52.17	+	70585796	70585864	0,200,0
chr11	70585880	70585948	ZF(4E-03)	52.17	+	70585880	70585948	0,200,0
chr11	70585964	70586032	ZF(2E+00)	30.43	+	70585964	70586032	0,200,0
chr11	70586048	70586116	ZF(3E-03)	47.83	+	70586048	70586116	0,200,0
chr11	70586132	70586200	ZF(1E-03)	52.17	+	70586132	70586200	0,200,0
chr11	73457286	73457354	ZF(3E-01)	39.13	+	73457286	73457354	0,200,0
chr11	73457370	73457438	ZF(2E+00)	52.17	+	73457370	73457438	0,200,0
chr11	73457454	73457522	ZF(4E-01)	47.83	+	73457454	73457522	0,200,0
chr11	73457538	73457606	ZF(4E-01)	56.52	+	73457538	73457606	0,200,0
chr11	73457622	73457690	ZF(2E-01)	52.17	+	73457622	73457690	0,200,0
chr11	73457706	73457774	ZF(4E+00)	47.83	+	73457706	73457774	0,200,0
chr11	73457790	73457858	ZF(1E-01)	47.83	+	73457790	73457858	0,200,0
chr11	73458124	73458192	ZF(7E-02)	47.83	+	73458124	73458192	0,200,0
chr11	73458772	73458840	ZF(9E-04)	56.52	-	73458772	73458840	0,200,0
chr11	73503200	73503322	KRAB-A(2E-13)	68.29	+	73503200	73503322	240,0,0
chr11	73525264	73525332	ZF(5E-01)	43.48	+	73525264	73525332	0,200,0
chr11	73525348	73525416	ZF(2E+00)	52.17	+	73525348	73525416	0,200,0
chr11	73525432	73525500	ZF(2E-04)	60.87	+	73525432	73525500	0,200,0
chr11	73525516	73525584	ZF(1E-03)	56.52	+	73525516	73525584	0,200,0
chr11	73525600	73525668	ZF(3E-04)	60.87	+	73525600	73525668	0,200,0
chr11	73525684	73525752	ZF(1E-03)	56.52	+	73525684	73525752	0,200,0
chr11	73525768	73525836	ZF(1E-03)	60.87	+	73525768	73525836	0,200,0
chr11	73525852	73525920	ZF(1E-03)	60.87	+	73525852	73525920	0,200,0
chr11	73525939	73526004	ZF(2E-01)	50	+	73525939	73526004	0,200,0
chr11	73526029	73526088	ZF(6E+00)	50	+	73526029	73526088	0,200,0
chr11	73884578	73884700	KRAB-A(2E-14)	68.29	+	73884578	73884700	240,0,0
chr11	73897762	73897830	ZF(3E-01)	47.83	+	73897762	73897830	0,200,0
chr11	73897933	73898001	ZF(6E-04)	56.52	+	73897933	73898001	0,200,0
chr11	73898017	73898085	ZF(2E-02)	60.87	+	73898017	73898085	0,200,0
chr11	73898101	73898169	ZF(4E-03)	60.87	+	73898101	73898169	0,200,0
chr11	73898185	73898253	ZF(4E-04)	56.52	+	73898185	73898253	0,200,0
chr11	73898269	73898337	ZF(2E-03)	56.52	+	73898269	73898337	0,200,0
chr11	73898353	73898421	ZF(5E-04)	69.57	+	73898353	73898421	0,200,0
chr11	73898437	73898505	ZF(2E-03)	60.87	+	73898437	73898505	0,200,0
chr11	73898521	73898589	ZF(3E-04)	65.22	+	73898521	73898589	0,200,0
chr11	73898605	73898673	ZF(3E-02)	60.87	+	73898605	73898673	0,200,0
chr11	73898689	73898757	ZF(8E-04)	56.52	+	73898689	73898757	0,200,0
chr11	73898773	73898841	ZF(1E-03)	60.87	+	73898773	73898841	0,200,0
chr11	73898857	73898925	ZF(8E-04)	56.52	+	73898857	73898925	0,200,0
chr11	73898941	73899009	ZF(2E-03)	56.52	+	73898941	73899009	0,200,0
chr11	73899025	73899093	ZF(3E-03)	60.87	+	73899025	73899093	0,200,0
chr11	73899109	73899177	ZF(8E-04)	56.52	+	73899109	73899177	0,200,0
chr11	73899193	73899261	ZF(2E-03)	56.52	+	73899193	73899261	0,200,0
chr11	73899277	73899345	ZF(2E-03)	60.87	+	73899277	73899345	0,200,0
chr11	73899362	73899430	ZF(8E-01)	56.52	+	73899362	73899430	0,200,0
chr11	73899697	73899765	ZF(4E+00)	47.83	+	73899697	73899765	0,200,0
chr11	74979245	74979313	ZF(2E-01)	39.13	-	74979245	74979313	0,200,0
chr11	74979329	74979397	ZF(2E-01)	39.13	-	74979329	74979397	0,200,0
chr11	74979413	74979481	ZF(4E-03)	43.48	-	74979413	74979481	0,200,0
chr11	74979497	74979565	ZF(1E-01)	39.13	-	74979497	74979565	0,200,0
chr11	74980628	74980975	BTB(9E-20)	36.97	-	74980628	74980975	0,0,0
chr11	87886745	87886813	ZF(1E-01)	34.78	+	87886745	87886813	0,200,0
chr11	87887045	87887113	ZF(7E-02)	39.13	+	87887045	87887113	0,200,0
chr11	87887129	87887197	ZF(2E-01)	39.13	+	87887129	87887197	0,200,0
chr11	95347151	95347273	BTB(8E-05)	41.46	+	95347151	95347273	0,0,0
chr11	95611297	95611365	ZF(2E+00)	30.43	+	95611297	95611365	0,200,0
chr11	95614273	95614332	ZF(7E+00)	25	+	95614273	95614332	0,200,0
chr11	95614696	95614764	ZF(1E-01)	47.83	+	95614696	95614764	0,200,0
chr11	95615297	95615365	ZF(4E-01)	39.13	+	95615297	95615365	0,200,0
chr11	95624864	95624932	ZF(2E-03)	56.52	+	95624864	95624932	0,200,0
chr11	95624948	95625016	ZF(2E+00)	34.78	+	95624948	95625016	0,200,0
chr11	96815805	96815873	ZF(5E-02)	39.13	-	96815805	96815873	0,200,0
chr11	96817093	96817167	ZF(5E-02)	48	-	96817093	96817167	0,200,0
chr11	96817183	96817257	ZF(3E-01)	48	-	96817183	96817257	0,200,0
chr11	96883536	96883610	ZF(3E+00)	44	+	96883536	96883610	0,200,0
chr11	96883626	96883700	ZF(5E-02)	48	+	96883626	96883700	0,200,0
chr11	96883716	96883784	ZF(1E-01)	34.78	+	96883716	96883784	0,200,0
chr11	98346925	98346993	ZF(1E-01)	39.13	-	98346925	98346993	0,200,0
chr11	98350170	98350238	ZF(3E+00)	43.48	-	98350170	98350238	0,200,0
chr11	98350254	98350322	ZF(1E-02)	47.83	-	98350254	98350322	0,200,0
chr11	100303429	100303539	BTB(4E-08)	54.05	+	100303429	100303539	0,0,0
chr11	100306671	100306901	BTB(2E-10)	33.33	+	100306671	100306901	0,0,0
chr11	100333494	100333787	BTB(9E-16)	39.8	-	100333494	100333787	0,0,0
chr11	101054535	101054627	SET(2E-03)	51.61	-	101054535	101054627	0,0,0
chr11	101055041	101055151	SET(1E-04)	54.05	-	101055041	101055151	0,0,0
chr11	111586064	111586132	ZF(2E-02)	47.83	-	111586064	111586132	0,200,0
chr11	111586148	111586216	ZF(7E-02)	43.48	-	111586148	111586216	0,200,0
chr11	111586232	111586300	ZF(1E-03)	60.87	-	111586232	111586300	0,200,0
chr11	111586316	111586384	ZF(6E-03)	52.17	-	111586316	111586384	0,200,0
chr11	111586400	111586468	ZF(8E-03)	52.17	-	111586400	111586468	0,200,0
chr11	111586483	111586551	ZF(2E-01)	39.13	-	111586483	111586551	0,200,0
chr11	111586567	111586635	ZF(5E-03)	47.83	-	111586567	111586635	0,200,0
chr11	111586651	111586719	ZF(2E-03)	52.17	-	111586651	111586719	0,200,0
chr11	111586735	111586803	ZF(8E-03)	52.17	-	111586735	111586803	0,200,0
chr11	111586819	111586887	ZF(8E-03)	65.22	-	111586819	111586887	0,200,0
chr11	114655157	114655369	BTB(1E-03)	22.97	-	114655157	114655369	0,0,0
chr11	121685393	121685461	ZF(2E-01)	47.83	+	121685393	121685461	0,200,0
chr11	121718086	121718208	KRAB-A(6E-12)	63.41	+	121718086	121718208	240,0,0
chr11	121719759	121719818	ZF(2E+00)	50	+	121719759	121719818	0,200,0
chr11	121719834	121719902	ZF(6E-03)	56.52	+	121719834	121719902	0,200,0
chr11	121719918	121719986	ZF(2E+00)	43.48	+	121719918	121719986	0,200,0
chr11	121720002	121720070	ZF(1E-03)	60.87	+	121720002	121720070	0,200,0
chr11	121720086	121720154	ZF(1E-01)	56.52	+	121720086	121720154	0,200,0
chr11	121720170	121720238	ZF(5E-02)	47.83	+	121720170	121720238	0,200,0
chr11	121720273	121720338	ZF(7E-02)	50	+	121720273	121720338	0,200,0
chr11	121720354	121720422	ZF(1E+00)	52.17	+	121720354	121720422	0,200,0
chr11	121720438	121720506	ZF(1E-01)	56.52	+	121720438	121720506	0,200,0
chr11	121720522	121720590	ZF(6E-02)	47.83	+	121720522	121720590	0,200,0
chr11	121720606	121720674	ZF(1E-01)	47.83	+	121720606	121720674	0,200,0
chr11	121720690	121720758	ZF(7E-02)	47.83	+	121720690	121720758	0,200,0
chr11	121720774	121720842	ZF(1E-01)	52.17	+	121720774	121720842	0,200,0
chr11	121720858	121720926	ZF(1E-01)	43.48	+	121720858	121720926	0,200,0
chr11	121720942	121721010	ZF(7E-01)	47.83	+	121720942	121721010	0,200,0
chr11	121721026	121721094	ZF(7E-03)	56.52	+	121721026	121721094	0,200,0
chr11	121721110	121721178	ZF(5E-02)	47.83	+	121721110	121721178	0,200,0
chr11	121721194	121721262	ZF(4E-03)	56.52	+	121721194	121721262	0,200,0
chr11	121721278	121721346	ZF(4E-01)	47.83	+	121721278	121721346	0,200,0
chr11	121721362	121721430	ZF(1E-01)	43.48	+	121721362	121721430	0,200,0
chr11	121721446	121721514	ZF(2E-01)	47.83	+	121721446	121721514	0,200,0
chr11	121767121	121767189	ZF(5E-03)	52.17	-	121767121	121767189	0,200,0
chr11	121767205	121767273	ZF(1E-02)	52.17	-	121767205	121767273	0,200,0
chr11	121767289	121767357	ZF(2E-01)	43.48	-	121767289	121767357	0,200,0
chr11	121767373	121767441	ZF(1E-01)	47.83	-	121767373	121767441	0,200,0
chr11	121767457	121767525	ZF(2E-01)	43.48	-	121767457	121767525	0,200,0
chr11	121767541	121767609	ZF(3E-03)	47.83	-	121767541	121767609	0,200,0
chr11	121767625	121767693	ZF(3E-02)	52.17	-	121767625	121767693	0,200,0
chr11	121767709	121767777	ZF(2E-01)	43.48	-	121767709	121767777	0,200,0
chr11	121767793	121767861	ZF(1E-02)	43.48	-	121767793	121767861	0,200,0
chr11	121769501	121769623	KRAB-A(2E-11)	58.54	-	121769501	121769623	240,0,0
chr11	121803755	121803823	ZF(8E-03)	52.17	-	121803755	121803823	0,200,0
chr11	121803839	121803907	ZF(2E-02)	47.83	-	121803839	121803907	0,200,0
chr11	121803923	121803991	ZF(9E-02)	47.83	-	121803923	121803991	0,200,0
chr11	121804007	121804072	ZF(7E-01)	45.45	-	121804007	121804072	0,200,0
chr11	121804094	121804162	ZF(3E+00)	43.48	-	121804094	121804162	0,200,0
chr11	121804178	121804246	ZF(1E-02)	60.87	-	121804178	121804246	0,200,0
chr11	121804262	121804330	ZF(2E-02)	47.83	-	121804262	121804330	0,200,0
chr11	121804346	121804414	ZF(1E-01)	47.83	-	121804346	121804414	0,200,0
chr11	121804430	121804498	ZF(1E-02)	56.52	-	121804430	121804498	0,200,0
chr11	121804514	121804582	ZF(6E-02)	47.83	-	121804514	121804582	0,200,0
chr11	121804598	121804666	ZF(2E-02)	52.17	-	121804598	121804666	0,200,0
chr11	121804682	121804750	ZF(2E+00)	52.17	-	121804682	121804750	0,200,0
chr11	121804766	121804834	ZF(1E-02)	52.17	-	121804766	121804834	0,200,0
chr11	121804850	121804918	ZF(3E-01)	47.83	-	121804850	121804918	0,200,0
chr11	121804934	121804999	ZF(2E-02)	63.64	-	121804934	121804999	0,200,0
chr11	121805018	121805086	ZF(2E-01)	39.13	-	121805018	121805086	0,200,0
chr11	121805102	121805170	ZF(2E-01)	52.17	-	121805102	121805170	0,200,0
chr11	121806816	121806938	KRAB-A(4E-12)	63.41	-	121806816	121806938	240,0,0
chr11	121829571	121829639	ZF(3E-01)	47.83	-	121829571	121829639	0,200,0
chr11	121829907	121829975	ZF(2E-01)	39.13	-	121829907	121829975	0,200,0
chr11	121829991	121830059	ZF(5E-03)	47.83	-	121829991	121830059	0,200,0
chr11	121830162	121830227	ZF(5E-01)	54.55	-	121830162	121830227	0,200,0
chr11	121830243	121830311	ZF(1E-03)	56.52	-	121830243	121830311	0,200,0
chr11	121831871	121831993	KRAB-A(2E-12)	65.85	-	121831871	121831993	240,0,0
chr12	3040852	3040926	ZF(6E+00)	44	+	3040852	3040926	0,200,0
chr12	5101624	5101812	BTB(3E-07)	34.92	-	5101624	5101812	0,0,0
chr12	5109503	5109619	BTB(1E-05)	43.59	-	5109503	5109619	0,0,0
chr12	9586457	9586525	ZF(2E-02)	43.48	+	9586457	9586525	0,200,0
chr12	9586541	9586600	ZF(3E-01)	40	+	9586541	9586600	0,200,0
chr12	9587321	9587389	ZF(7E-01)	39.13	+	9587321	9587389	0,200,0
chr12	17821730	17821852	KRAB-A(1E-11)	63.41	+	17821730	17821852	240,0,0
chr12	17907472	17907594	KRAB-A(1E-11)	63.41	+	17907472	17907594	240,0,0
chr12	17909319	17909378	ZF(1E+00)	50	+	17909319	17909378	0,200,0
chr12	17909478	17909546	ZF(2E-01)	47.83	+	17909478	17909546	0,200,0
chr12	17909562	17909630	ZF(1E-01)	47.83	+	17909562	17909630	0,200,0
chr12	17909646	17909714	ZF(2E-01)	52.17	+	17909646	17909714	0,200,0
chr12	17909730	17909798	ZF(2E-01)	52.17	+	17909730	17909798	0,200,0
chr12	17909814	17909882	ZF(2E-02)	52.17	+	17909814	17909882	0,200,0
chr12	17909898	17909966	ZF(1E-01)	43.48	+	17909898	17909966	0,200,0
chr12	17909982	17910050	ZF(2E-03)	56.52	+	17909982	17910050	0,200,0
chr12	17910066	17910134	ZF(9E-02)	47.83	+	17910066	17910134	0,200,0
chr12	17910150	17910218	ZF(8E-03)	47.83	+	17910150	17910218	0,200,0
chr12	17910234	17910302	ZF(1E-03)	60.87	+	17910234	17910302	0,200,0
chr12	17910320	17910385	ZF(6E-01)	50	+	17910320	17910385	0,200,0
chr12	17910480	17910548	ZF(2E-01)	52.17	+	17910480	17910548	0,200,0
chr12	18030860	18030982	KRAB-A(3E-11)	60.98	+	18030860	18030982	240,0,0
chr12	18032699	18032758	ZF(5E+00)	45	+	18032699	18032758	0,200,0
chr12	18032774	18032842	ZF(3E-02)	47.83	+	18032774	18032842	0,200,0
chr12	18032858	18032926	ZF(4E-03)	52.17	+	18032858	18032926	0,200,0
chr12	18032942	18033010	ZF(4E-03)	56.52	+	18032942	18033010	0,200,0
chr12	18033026	18033094	ZF(2E-02)	56.52	+	18033026	18033094	0,200,0
chr12	18033110	18033178	ZF(4E-03)	56.52	+	18033110	18033178	0,200,0
chr12	18033194	18033262	ZF(3E-02)	56.52	+	18033194	18033262	0,200,0
chr12	18033278	18033346	ZF(6E-04)	56.52	+	18033278	18033346	0,200,0
chr12	18033362	18033430	ZF(5E-01)	52.17	+	18033362	18033430	0,200,0
chr12	18033446	18033514	ZF(3E-04)	60.87	+	18033446	18033514	0,200,0
chr12	18033530	18033598	ZF(7E-03)	56.52	+	18033530	18033598	0,200,0
chr12	18033614	18033682	ZF(3E-03)	56.52	+	18033614	18033682	0,200,0
chr12	18033698	18033766	ZF(2E-03)	56.52	+	18033698	18033766	0,200,0
chr12	18033782	18033850	ZF(2E-01)	47.83	+	18033782	18033850	0,200,0
chr12	18033866	18033934	ZF(1E-01)	60.87	+	18033866	18033934	0,200,0
chr12	18033950	18034018	ZF(3E-01)	56.52	+	18033950	18034018	0,200,0
chr12	18034034	18034102	ZF(2E-03)	60.87	+	18034034	18034102	0,200,0
chr12	18034118	18034186	ZF(1E-03)	65.22	+	18034118	18034186	0,200,0
chr12	18034202	18034270	ZF(2E-03)	56.52	+	18034202	18034270	0,200,0
chr12	18156076	18156198	KRAB-A(4E-12)	63.41	+	18156076	18156198	240,0,0
chr12	18157934	18157993	ZF(1E+00)	50	+	18157934	18157993	0,200,0
chr12	18158009	18158077	ZF(1E-01)	47.83	+	18158009	18158077	0,200,0
chr12	18158177	18158245	ZF(1E-02)	56.52	+	18158177	18158245	0,200,0
chr12	18158261	18158329	ZF(8E-03)	52.17	+	18158261	18158329	0,200,0
chr12	18158345	18158413	ZF(5E+00)	47.83	+	18158345	18158413	0,200,0
chr12	18158429	18158497	ZF(1E-02)	56.52	+	18158429	18158497	0,200,0
chr12	18158513	18158581	ZF(3E-03)	56.52	+	18158513	18158581	0,200,0
chr12	18158597	18158665	ZF(3E-03)	52.17	+	18158597	18158665	0,200,0
chr12	18158681	18158749	ZF(3E-03)	56.52	+	18158681	18158749	0,200,0
chr12	18158765	18158833	ZF(1E-02)	56.52	+	18158765	18158833	0,200,0
chr12	18158849	18158917	ZF(6E-04)	56.52	+	18158849	18158917	0,200,0
chr12	18409810	18409932	KRAB-A(1E-11)	63.41	+	18409810	18409932	240,0,0
chr12	18411652	18411711	ZF(1E+00)	50	+	18411652	18411711	0,200,0
chr12	18411727	18411795	ZF(3E-02)	47.83	+	18411727	18411795	0,200,0
chr12	18411811	18411879	ZF(7E-01)	52.17	+	18411811	18411879	0,200,0
chr12	18411895	18411963	ZF(5E-04)	60.87	+	18411895	18411963	0,200,0
chr12	18411979	18412047	ZF(2E-01)	47.83	+	18411979	18412047	0,200,0
chr12	18412063	18412131	ZF(5E-02)	47.83	+	18412063	18412131	0,200,0
chr12	18412147	18412215	ZF(7E-02)	52.17	+	18412147	18412215	0,200,0
chr12	18412231	18412299	ZF(4E-03)	56.52	+	18412231	18412299	0,200,0
chr12	18412315	18412383	ZF(7E-02)	52.17	+	18412315	18412383	0,200,0
chr12	18412399	18412467	ZF(4E-03)	56.52	+	18412399	18412467	0,200,0
chr12	18412483	18412551	ZF(1E-01)	52.17	+	18412483	18412551	0,200,0
chr12	18412567	18412635	ZF(4E-03)	56.52	+	18412567	18412635	0,200,0
chr12	18412651	18412719	ZF(1E-01)	43.48	+	18412651	18412719	0,200,0
chr12	18412735	18412803	ZF(3E-04)	60.87	+	18412735	18412803	0,200,0
chr12	18412819	18412887	ZF(5E-02)	47.83	+	18412819	18412887	0,200,0
chr12	18412903	18412971	ZF(3E-03)	56.52	+	18412903	18412971	0,200,0
chr12	18413066	18413134	ZF(8E-02)	52.17	+	18413066	18413134	0,200,0
chr12	18413581	18413649	ZF(3E+00)	43.48	+	18413581	18413649	0,200,0
chr12	18538422	18538544	KRAB-A(1E-11)	63.41	+	18538422	18538544	240,0,0
chr12	18540332	18540400	ZF(6E-02)	47.83	+	18540332	18540400	0,200,0
chr12	18540416	18540484	ZF(2E-02)	52.17	+	18540416	18540484	0,200,0
chr12	18540500	18540568	ZF(7E-03)	56.52	+	18540500	18540568	0,200,0
chr12	18540584	18540652	ZF(1E-03)	56.52	+	18540584	18540652	0,200,0
chr12	18540668	18540736	ZF(4E-03)	60.87	+	18540668	18540736	0,200,0
chr12	18540752	18540820	ZF(2E-01)	47.83	+	18540752	18540820	0,200,0
chr12	18540836	18540904	ZF(1E+00)	47.83	+	18540836	18540904	0,200,0
chr12	18741563	18741685	KRAB-A(1E-11)	63.41	+	18741563	18741685	240,0,0
chr12	18743403	18743462	ZF(1E+00)	50	+	18743403	18743462	0,200,0
chr12	18743478	18743546	ZF(3E-02)	47.83	+	18743478	18743546	0,200,0
chr12	18743562	18743630	ZF(4E-03)	52.17	+	18743562	18743630	0,200,0
chr12	18743646	18743714	ZF(5E-03)	56.52	+	18743646	18743714	0,200,0
chr12	18743730	18743798	ZF(3E-04)	60.87	+	18743730	18743798	0,200,0
chr12	18743814	18743882	ZF(2E-01)	47.83	+	18743814	18743882	0,200,0
chr12	18743898	18743966	ZF(3E-03)	56.52	+	18743898	18743966	0,200,0
chr12	18743982	18744050	ZF(2E-03)	56.52	+	18743982	18744050	0,200,0
chr12	18744066	18744134	ZF(2E-02)	60.87	+	18744066	18744134	0,200,0
chr12	18744150	18744218	ZF(3E-04)	60.87	+	18744150	18744218	0,200,0
chr12	18744318	18744386	ZF(3E-01)	56.52	+	18744318	18744386	0,200,0
chr12	18744402	18744470	ZF(1E-02)	52.17	+	18744402	18744470	0,200,0
chr12	18744486	18744554	ZF(4E-03)	60.87	+	18744486	18744554	0,200,0
chr12	18744570	18744638	ZF(4E-02)	56.52	+	18744570	18744638	0,200,0
chr12	18744654	18744722	ZF(8E-04)	60.87	+	18744654	18744722	0,200,0
chr12	18744738	18744806	ZF(1E-03)	60.87	+	18744738	18744806	0,200,0
chr12	18745333	18745401	ZF(5E-02)	47.83	+	18745333	18745401	0,200,0
chr12	18876273	18876395	KRAB-A(4E-12)	63.41	+	18876273	18876395	240,0,0
chr12	18878222	18878281	ZF(1E+00)	55	+	18878222	18878281	0,200,0
chr12	18878297	18878365	ZF(8E-03)	52.17	+	18878297	18878365	0,200,0
chr12	18878381	18878449	ZF(5E-02)	56.52	+	18878381	18878449	0,200,0
chr12	18878465	18878533	ZF(9E-03)	56.52	+	18878465	18878533	0,200,0
chr12	18878549	18878617	ZF(1E-02)	52.17	+	18878549	18878617	0,200,0
chr12	18878633	18878701	ZF(3E-02)	52.17	+	18878633	18878701	0,200,0
chr12	18878717	18878785	ZF(7E-03)	56.52	+	18878717	18878785	0,200,0
chr12	18878801	18878869	ZF(5E-02)	47.83	+	18878801	18878869	0,200,0
chr12	18878885	18878953	ZF(3E-02)	47.83	+	18878885	18878953	0,200,0
chr12	18878969	18879037	ZF(4E-03)	56.52	+	18878969	18879037	0,200,0
chr12	18879053	18879121	ZF(2E-02)	56.52	+	18879053	18879121	0,200,0
chr12	18879137	18879205	ZF(5E-02)	52.17	+	18879137	18879205	0,200,0
chr12	18879221	18879289	ZF(4E-02)	52.17	+	18879221	18879289	0,200,0
chr12	18879305	18879373	ZF(1E-02)	52.17	+	18879305	18879373	0,200,0
chr12	18879389	18879457	ZF(6E-03)	52.17	+	18879389	18879457	0,200,0
chr12	18879473	18879541	ZF(3E-03)	47.83	+	18879473	18879541	0,200,0
chr12	18879557	18879625	ZF(3E-02)	56.52	+	18879557	18879625	0,200,0
chr12	18879723	18879785	ZF(5E-01)	52.38	+	18879723	18879785	0,200,0
chr12	18880242	18880310	ZF(3E-01)	52.17	+	18880242	18880310	0,200,0
chr12	19079232	19079354	KRAB-A(1E-11)	63.41	+	19079232	19079354	240,0,0
chr12	19081144	19081212	ZF(6E-02)	47.83	+	19081144	19081212	0,200,0
chr12	19081228	19081293	ZF(3E-01)	50	+	19081228	19081293	0,200,0
chr12	19081312	19081380	ZF(7E-03)	56.52	+	19081312	19081380	0,200,0
chr12	19081396	19081464	ZF(4E-04)	56.52	+	19081396	19081464	0,200,0
chr12	19081480	19081548	ZF(3E-02)	60.87	+	19081480	19081548	0,200,0
chr12	19081564	19081632	ZF(5E-03)	52.17	+	19081564	19081632	0,200,0
chr12	19081648	19081716	ZF(2E-01)	52.17	+	19081648	19081716	0,200,0
chr12	19081847	19081915	ZF(2E-01)	52.17	+	19081847	19081915	0,200,0
chr12	19081931	19081999	ZF(4E-01)	47.83	+	19081931	19081999	0,200,0
chr12	19082092	19082160	ZF(2E-02)	56.52	+	19082092	19082160	0,200,0
chr12	19082258	19082323	ZF(1E+00)	50	+	19082258	19082323	0,200,0
chr12	19082348	19082407	ZF(8E+00)	45	+	19082348	19082407	0,200,0
chr12	19202535	19202657	KRAB-A(1E-11)	63.41	+	19202535	19202657	240,0,0
chr12	19204369	19204428	ZF(6E+00)	45	+	19204369	19204428	0,200,0
chr12	19204444	19204512	ZF(9E-03)	52.17	+	19204444	19204512	0,200,0
chr12	19204528	19204596	ZF(2E-02)	52.17	+	19204528	19204596	0,200,0
chr12	19204612	19204680	ZF(1E-02)	56.52	+	19204612	19204680	0,200,0
chr12	19204696	19204764	ZF(5E-03)	56.52	+	19204696	19204764	0,200,0
chr12	19204780	19204848	ZF(2E-02)	56.52	+	19204780	19204848	0,200,0
chr12	19204864	19204932	ZF(2E-02)	52.17	+	19204864	19204932	0,200,0
chr12	19204948	19205016	ZF(1E-02)	56.52	+	19204948	19205016	0,200,0
chr12	19205032	19205100	ZF(1E+00)	43.48	+	19205032	19205100	0,200,0
chr12	19205116	19205184	ZF(2E-02)	52.17	+	19205116	19205184	0,200,0
chr12	19205200	19205268	ZF(9E-03)	47.83	+	19205200	19205268	0,200,0
chr12	19205284	19205352	ZF(6E-02)	52.17	+	19205284	19205352	0,200,0
chr12	19306745	19306867	KRAB-A(1E-11)	63.41	+	19306745	19306867	240,0,0
chr12	19308658	19308726	ZF(2E-02)	47.83	+	19308658	19308726	0,200,0
chr12	19308742	19308810	ZF(2E-02)	52.17	+	19308742	19308810	0,200,0
chr12	19308826	19308894	ZF(2E-02)	52.17	+	19308826	19308894	0,200,0
chr12	19308910	19308978	ZF(1E-02)	52.17	+	19308910	19308978	0,200,0
chr12	19308994	19309062	ZF(1E-02)	52.17	+	19308994	19309062	0,200,0
chr12	19309078	19309146	ZF(2E-03)	56.52	+	19309078	19309146	0,200,0
chr12	19309162	19309230	ZF(2E-01)	47.83	+	19309162	19309230	0,200,0
chr12	19309246	19309314	ZF(1E-02)	52.17	+	19309246	19309314	0,200,0
chr12	19309330	19309398	ZF(2E-03)	56.52	+	19309330	19309398	0,200,0
chr12	19309414	19309482	ZF(1E-03)	60.87	+	19309414	19309482	0,200,0
chr12	19309498	19309566	ZF(8E-02)	52.17	+	19309498	19309566	0,200,0
chr12	19309661	19309729	ZF(8E-01)	47.83	+	19309661	19309729	0,200,0
chr12	19310177	19310245	ZF(2E-01)	52.17	+	19310177	19310245	0,200,0
chr12	19410176	19410298	KRAB-A(4E-12)	63.41	+	19410176	19410298	240,0,0
chr12	19412127	19412186	ZF(2E+00)	55	+	19412127	19412186	0,200,0
chr12	19412202	19412270	ZF(8E-03)	52.17	+	19412202	19412270	0,200,0
chr12	19412286	19412354	ZF(5E-02)	56.52	+	19412286	19412354	0,200,0
chr12	19412370	19412438	ZF(9E-03)	56.52	+	19412370	19412438	0,200,0
chr12	19412454	19412522	ZF(2E-02)	52.17	+	19412454	19412522	0,200,0
chr12	19412538	19412606	ZF(5E-02)	56.52	+	19412538	19412606	0,200,0
chr12	19412622	19412690	ZF(5E-02)	52.17	+	19412622	19412690	0,200,0
chr12	19412706	19412774	ZF(3E-02)	52.17	+	19412706	19412774	0,200,0
chr12	19412790	19412858	ZF(3E-03)	52.17	+	19412790	19412858	0,200,0
chr12	19412874	19412942	ZF(5E-02)	56.52	+	19412874	19412942	0,200,0
chr12	19412958	19413026	ZF(5E-01)	52.17	+	19412958	19413026	0,200,0
chr12	19413042	19413110	ZF(6E-03)	52.17	+	19413042	19413110	0,200,0
chr12	19413126	19413194	ZF(5E-02)	52.17	+	19413126	19413194	0,200,0
chr12	19413210	19413278	ZF(3E-02)	52.17	+	19413210	19413278	0,200,0
chr12	19413294	19413362	ZF(6E-02)	52.17	+	19413294	19413362	0,200,0
chr12	19413378	19413446	ZF(2E-01)	47.83	+	19413378	19413446	0,200,0
chr12	19413462	19413530	ZF(6E-03)	52.17	+	19413462	19413530	0,200,0
chr12	19413549	19413614	ZF(2E-02)	45.45	+	19413549	19413614	0,200,0
chr12	19413630	19413698	ZF(3E-02)	56.52	+	19413630	19413698	0,200,0
chr12	19413796	19413858	ZF(5E-01)	52.38	+	19413796	19413858	0,200,0
chr12	19414315	19414383	ZF(5E-01)	47.83	+	19414315	19414383	0,200,0
chr12	19503423	19503545	KRAB-A(1E-11)	63.41	+	19503423	19503545	240,0,0
chr12	19505342	19505410	ZF(4E-03)	52.17	+	19505342	19505410	0,200,0
chr12	19505426	19505494	ZF(3E-02)	52.17	+	19505426	19505494	0,200,0
chr12	19505510	19505578	ZF(6E-03)	52.17	+	19505510	19505578	0,200,0
chr12	19505594	19505662	ZF(8E-01)	47.83	+	19505594	19505662	0,200,0
chr12	19505678	19505746	ZF(2E-03)	56.52	+	19505678	19505746	0,200,0
chr12	19505762	19505830	ZF(4E-01)	43.48	+	19505762	19505830	0,200,0
chr12	19505846	19505914	ZF(1E-02)	52.17	+	19505846	19505914	0,200,0
chr12	19505930	19505998	ZF(9E-02)	47.83	+	19505930	19505998	0,200,0
chr12	19506014	19506082	ZF(2E-03)	56.52	+	19506014	19506082	0,200,0
chr12	19506098	19506166	ZF(8E-02)	47.83	+	19506098	19506166	0,200,0
chr12	19506182	19506250	ZF(7E-03)	52.17	+	19506182	19506250	0,200,0
chr12	19506266	19506334	ZF(1E-02)	52.17	+	19506266	19506334	0,200,0
chr12	19506350	19506418	ZF(4E-02)	52.17	+	19506350	19506418	0,200,0
chr12	19506434	19506502	ZF(5E-04)	60.87	+	19506434	19506502	0,200,0
chr12	19506518	19506586	ZF(6E-02)	47.83	+	19506518	19506586	0,200,0
chr12	19506602	19506670	ZF(7E-04)	60.87	+	19506602	19506670	0,200,0
chr12	19506686	19506754	ZF(1E-02)	52.17	+	19506686	19506754	0,200,0
chr12	19506770	19506838	ZF(1E-02)	52.17	+	19506770	19506838	0,200,0
chr12	19506854	19506922	ZF(4E-02)	52.17	+	19506854	19506922	0,200,0
chr12	19506938	19507006	ZF(9E-02)	47.83	+	19506938	19507006	0,200,0
chr12	19507022	19507090	ZF(7E-04)	60.87	+	19507022	19507090	0,200,0
chr12	19507106	19507174	ZF(7E-01)	45.83	+	19507106	19507174	0,200,0
chr12	19507190	19507258	ZF(2E-01)	47.83	+	19507190	19507258	0,200,0
chr12	19507705	19507773	ZF(7E-01)	52.17	+	19507705	19507773	0,200,0
chr12	19630084	19630206	KRAB-A(4E-12)	63.41	+	19630084	19630206	240,0,0
chr12	19631920	19631979	ZF(1E+00)	50	+	19631920	19631979	0,200,0
chr12	19631995	19632063	ZF(2E-02)	47.83	+	19631995	19632063	0,200,0
chr12	19632079	19632147	ZF(2E-02)	52.17	+	19632079	19632147	0,200,0
chr12	19632163	19632231	ZF(2E-02)	52.17	+	19632163	19632231	0,200,0
chr12	19632247	19632315	ZF(2E-03)	60.87	+	19632247	19632315	0,200,0
chr12	19632331	19632399	ZF(7E-01)	43.48	+	19632331	19632399	0,200,0
chr12	19632415	19632483	ZF(1E-02)	52.17	+	19632415	19632483	0,200,0
chr12	19632499	19632567	ZF(6E-02)	47.83	+	19632499	19632567	0,200,0
chr12	19632583	19632651	ZF(9E+00)	43.48	+	19632583	19632651	0,200,0
chr12	19632667	19632735	ZF(4E-03)	56.52	+	19632667	19632735	0,200,0
chr12	19639591	19639659	ZF(1E-01)	52.17	+	19639591	19639659	0,200,0
chr12	19639755	19639823	ZF(1E-01)	47.83	+	19639755	19639823	0,200,0
chr12	19640360	19640428	ZF(3E-01)	52.17	+	19640360	19640428	0,200,0
chr12	19741012	19741134	KRAB-A(8E-12)	60.98	+	19741012	19741134	240,0,0
chr12	19742849	19742908	ZF(1E+00)	50	+	19742849	19742908	0,200,0
chr12	19742924	19742992	ZF(2E-02)	47.83	+	19742924	19742992	0,200,0
chr12	19743008	19743076	ZF(3E+00)	52.17	+	19743008	19743076	0,200,0
chr12	19743092	19743160	ZF(4E-02)	52.17	+	19743092	19743160	0,200,0
chr12	19743176	19743241	ZF(1E+00)	54.55	+	19743176	19743241	0,200,0
chr12	19743260	19743328	ZF(3E-02)	52.17	+	19743260	19743328	0,200,0
chr12	19743344	19743412	ZF(2E-02)	52.17	+	19743344	19743412	0,200,0
chr12	19743428	19743496	ZF(6E-02)	52.17	+	19743428	19743496	0,200,0
chr12	19743512	19743580	ZF(9E-02)	47.83	+	19743512	19743580	0,200,0
chr12	19743596	19743664	ZF(3E-03)	52.17	+	19743596	19743664	0,200,0
chr12	19743680	19743748	ZF(1E-01)	52.17	+	19743680	19743748	0,200,0
chr12	19744359	19744424	ZF(3E+00)	50	+	19744359	19744424	0,200,0
chr12	19871255	19871323	ZF(2E-01)	52.17	-	19871255	19871323	0,200,0
chr12	19871772	19871840	ZF(1E-01)	47.83	-	19871772	19871840	0,200,0
chr12	19871935	19872003	ZF(8E-02)	52.17	-	19871935	19872003	0,200,0
chr12	19872019	19872087	ZF(1E-02)	56.52	-	19872019	19872087	0,200,0
chr12	19872103	19872171	ZF(8E-02)	43.48	-	19872103	19872171	0,200,0
chr12	19872187	19872255	ZF(2E+00)	43.48	-	19872187	19872255	0,200,0
chr12	19872271	19872339	ZF(5E-03)	56.52	-	19872271	19872339	0,200,0
chr12	19872355	19872423	ZF(3E-03)	56.52	-	19872355	19872423	0,200,0
chr12	19872439	19872507	ZF(1E-02)	52.17	-	19872439	19872507	0,200,0
chr12	19872523	19872591	ZF(1E-02)	52.17	-	19872523	19872591	0,200,0
chr12	19872607	19872675	ZF(3E-03)	56.52	-	19872607	19872675	0,200,0
chr12	19872691	19872759	ZF(1E-02)	52.17	-	19872691	19872759	0,200,0
chr12	19872775	19872843	ZF(1E-02)	52.17	-	19872775	19872843	0,200,0
chr12	19872859	19872927	ZF(5E-02)	56.52	-	19872859	19872927	0,200,0
chr12	19872943	19873011	ZF(8E-03)	52.17	-	19872943	19873011	0,200,0
chr12	19873027	19873086	ZF(1E+00)	50	-	19873027	19873086	0,200,0
chr12	19874995	19875117	KRAB-A(1E-11)	63.41	-	19874995	19875117	240,0,0
chr12	19979501	19979623	KRAB-A(1E-11)	63.41	+	19979501	19979623	240,0,0
chr12	19981421	19981486	ZF(7E-01)	45.45	+	19981421	19981486	0,200,0
chr12	19981505	19981573	ZF(2E-02)	52.17	+	19981505	19981573	0,200,0
chr12	19981589	19981657	ZF(2E-02)	52.17	+	19981589	19981657	0,200,0
chr12	19981673	19981741	ZF(8E-01)	47.83	+	19981673	19981741	0,200,0
chr12	19981757	19981825	ZF(4E-01)	43.48	+	19981757	19981825	0,200,0
chr12	19981925	19981993	ZF(3E-01)	52.17	+	19981925	19981993	0,200,0
chr12	19982009	19982077	ZF(3E-01)	52.17	+	19982009	19982077	0,200,0
chr12	19982093	19982161	ZF(1E-01)	56.52	+	19982093	19982161	0,200,0
chr12	19982177	19982245	ZF(1E-02)	52.17	+	19982177	19982245	0,200,0
chr12	19982261	19982329	ZF(1E-02)	52.17	+	19982261	19982329	0,200,0
chr12	19982345	19982413	ZF(1E-02)	52.17	+	19982345	19982413	0,200,0
chr12	19982429	19982497	ZF(2E-02)	52.17	+	19982429	19982497	0,200,0
chr12	19982513	19982581	ZF(8E-01)	47.83	+	19982513	19982581	0,200,0
chr12	19982597	19982665	ZF(3E-02)	47.83	+	19982597	19982665	0,200,0
chr12	19982681	19982749	ZF(3E-01)	52.17	+	19982681	19982749	0,200,0
chr12	19982765	19982833	ZF(6E-01)	47.83	+	19982765	19982833	0,200,0
chr12	19982849	19982917	ZF(3E-01)	52.17	+	19982849	19982917	0,200,0
chr12	19982933	19983001	ZF(2E-02)	47.83	+	19982933	19983001	0,200,0
chr12	19983017	19983085	ZF(3E-03)	56.52	+	19983017	19983085	0,200,0
chr12	19983101	19983169	ZF(3E-01)	52.17	+	19983101	19983169	0,200,0
chr12	19983622	19983690	ZF(6E-02)	52.17	+	19983622	19983690	0,200,0
chr12	20088303	20088425	KRAB-A(1E-11)	63.41	+	20088303	20088425	240,0,0
chr12	20090054	20090119	ZF(3E+00)	45.45	+	20090054	20090119	0,200,0
chr12	20090305	20090373	ZF(3E-02)	52.17	+	20090305	20090373	0,200,0
chr12	20090389	20090457	ZF(6E-03)	52.17	+	20090389	20090457	0,200,0
chr12	20090473	20090541	ZF(8E-01)	47.83	+	20090473	20090541	0,200,0
chr12	20090557	20090625	ZF(8E-03)	56.52	+	20090557	20090625	0,200,0
chr12	20090641	20090709	ZF(4E-01)	43.48	+	20090641	20090709	0,200,0
chr12	20090725	20090793	ZF(1E-02)	52.17	+	20090725	20090793	0,200,0
chr12	20090809	20090877	ZF(9E-02)	47.83	+	20090809	20090877	0,200,0
chr12	20090893	20090961	ZF(2E-03)	56.52	+	20090893	20090961	0,200,0
chr12	20090977	20091045	ZF(8E-02)	47.83	+	20090977	20091045	0,200,0
chr12	20091061	20091129	ZF(7E-03)	52.17	+	20091061	20091129	0,200,0
chr12	20091145	20091213	ZF(1E-02)	52.17	+	20091145	20091213	0,200,0
chr12	20091229	20091297	ZF(4E-02)	52.17	+	20091229	20091297	0,200,0
chr12	20091313	20091381	ZF(5E-04)	60.87	+	20091313	20091381	0,200,0
chr12	20091397	20091465	ZF(6E-02)	47.83	+	20091397	20091465	0,200,0
chr12	20091481	20091549	ZF(7E-04)	60.87	+	20091481	20091549	0,200,0
chr12	20091565	20091633	ZF(4E-01)	47.83	+	20091565	20091633	0,200,0
chr12	20091649	20091717	ZF(6E+00)	47.83	+	20091649	20091717	0,200,0
chr12	20091733	20091801	ZF(1E-02)	52.17	+	20091733	20091801	0,200,0
chr12	20091817	20091885	ZF(9E-04)	60.87	+	20091817	20091885	0,200,0
chr12	20091901	20091969	ZF(6E-02)	47.83	+	20091901	20091969	0,200,0
chr12	20091985	20092053	ZF(7E-04)	60.87	+	20091985	20092053	0,200,0
chr12	20092069	20092137	ZF(7E-01)	45.83	+	20092069	20092137	0,200,0
chr12	20092153	20092221	ZF(2E-01)	47.83	+	20092153	20092221	0,200,0
chr12	20092670	20092738	ZF(7E-01)	52.17	+	20092670	20092738	0,200,0
chr12	20247450	20247572	KRAB-A(1E-11)	63.41	+	20247450	20247572	240,0,0
chr12	20249362	20249430	ZF(4E-03)	52.17	+	20249362	20249430	0,200,0
chr12	20249530	20249598	ZF(3E-02)	47.83	+	20249530	20249598	0,200,0
chr12	20249614	20249682	ZF(6E-03)	60.87	+	20249614	20249682	0,200,0
chr12	20249698	20249766	ZF(4E-02)	52.17	+	20249698	20249766	0,200,0
chr12	20249782	20249850	ZF(3E-01)	47.83	+	20249782	20249850	0,200,0
chr12	20249866	20249934	ZF(1E-03)	60.87	+	20249866	20249934	0,200,0
chr12	20249950	20250018	ZF(2E-02)	47.83	+	20249950	20250018	0,200,0
chr12	20250034	20250102	ZF(2E-01)	52.17	+	20250034	20250102	0,200,0
chr12	20250118	20250186	ZF(2E-02)	52.17	+	20250118	20250186	0,200,0
chr12	20250202	20250270	ZF(8E-01)	56.52	+	20250202	20250270	0,200,0
chr12	20250286	20250354	ZF(5E-02)	47.83	+	20250286	20250354	0,200,0
chr12	20250370	20250438	ZF(3E-01)	56.52	+	20250370	20250438	0,200,0
chr12	20250454	20250522	ZF(2E-02)	56.52	+	20250454	20250522	0,200,0
chr12	20250538	20250606	ZF(8E-02)	47.83	+	20250538	20250606	0,200,0
chr12	20250622	20250690	ZF(8E-04)	60.87	+	20250622	20250690	0,200,0
chr12	20250706	20250774	ZF(1E-01)	47.83	+	20250706	20250774	0,200,0
chr12	20250790	20250858	ZF(9E-03)	56.52	+	20250790	20250858	0,200,0
chr12	20250874	20250942	ZF(2E-03)	56.52	+	20250874	20250942	0,200,0
chr12	20251477	20251545	ZF(2E-01)	43.48	+	20251477	20251545	0,200,0
chr12	20325471	20325593	KRAB-A(3E-11)	60.98	+	20325471	20325593	240,0,0
chr12	20327396	20327461	ZF(7E-01)	45.45	+	20327396	20327461	0,200,0
chr12	20327480	20327548	ZF(2E-02)	52.17	+	20327480	20327548	0,200,0
chr12	20327564	20327632	ZF(6E-03)	52.17	+	20327564	20327632	0,200,0
chr12	20327648	20327716	ZF(8E-01)	47.83	+	20327648	20327716	0,200,0
chr12	20327732	20327800	ZF(8E+00)	39.13	+	20327732	20327800	0,200,0
chr12	20327900	20327968	ZF(3E-01)	52.17	+	20327900	20327968	0,200,0
chr12	20327984	20328052	ZF(4E-01)	52.17	+	20327984	20328052	0,200,0
chr12	20328153	20328221	ZF(8E-03)	52.17	+	20328153	20328221	0,200,0
chr12	20328237	20328305	ZF(1E-03)	60.87	+	20328237	20328305	0,200,0
chr12	20328321	20328389	ZF(8E-03)	52.17	+	20328321	20328389	0,200,0
chr12	20328405	20328473	ZF(1E-03)	60.87	+	20328405	20328473	0,200,0
chr12	20328489	20328557	ZF(8E-03)	52.17	+	20328489	20328557	0,200,0
chr12	20328573	20328641	ZF(3E-01)	52.17	+	20328573	20328641	0,200,0
chr12	20329090	20329158	ZF(2E-01)	52.17	+	20329090	20329158	0,200,0
chr12	20439173	20439295	KRAB-A(4E-12)	63.41	+	20439173	20439295	240,0,0
chr12	20441016	20441075	ZF(2E+00)	45	+	20441016	20441075	0,200,0
chr12	20441091	20441159	ZF(2E-02)	47.83	+	20441091	20441159	0,200,0
chr12	20441175	20441243	ZF(3E-03)	56.52	+	20441175	20441243	0,200,0
chr12	20441259	20441327	ZF(8E-03)	52.17	+	20441259	20441327	0,200,0
chr12	20441343	20441411	ZF(2E-02)	56.52	+	20441343	20441411	0,200,0
chr12	20441427	20441495	ZF(1E-02)	56.52	+	20441427	20441495	0,200,0
chr12	20441511	20441579	ZF(5E-03)	56.52	+	20441511	20441579	0,200,0
chr12	20441595	20441663	ZF(8E-04)	60.87	+	20441595	20441663	0,200,0
chr12	20441679	20441747	ZF(2E-02)	56.52	+	20441679	20441747	0,200,0
chr12	20441763	20441831	ZF(7E-02)	52.17	+	20441763	20441831	0,200,0
chr12	20441847	20441915	ZF(1E-02)	56.52	+	20441847	20441915	0,200,0
chr12	20441931	20441999	ZF(9E-01)	47.83	+	20441931	20441999	0,200,0
chr12	20442015	20442083	ZF(1E-02)	56.52	+	20442015	20442083	0,200,0
chr12	20442099	20442167	ZF(1E-03)	60.87	+	20442099	20442167	0,200,0
chr12	20524246	20524368	KRAB-A(8E-12)	63.41	+	20524246	20524368	240,0,0
chr12	20526086	20526145	ZF(1E+00)	50	+	20526086	20526145	0,200,0
chr12	20526161	20526229	ZF(4E-03)	52.17	+	20526161	20526229	0,200,0
chr12	20526245	20526313	ZF(8E-01)	43.48	+	20526245	20526313	0,200,0
chr12	20526329	20526397	ZF(2E-02)	56.52	+	20526329	20526397	0,200,0
chr12	20526413	20526481	ZF(2E-03)	56.52	+	20526413	20526481	0,200,0
chr12	20527009	20527077	ZF(5E-02)	47.83	+	20527009	20527077	0,200,0
chr12	20638976	20639098	KRAB-A(1E-11)	63.41	+	20638976	20639098	240,0,0
chr12	20641124	20641195	ZF(2E-01)	50	+	20641124	20641195	0,200,0
chr12	20641211	20641279	ZF(3E-03)	56.52	+	20641211	20641279	0,200,0
chr12	20641295	20641363	ZF(5E-02)	47.83	+	20641295	20641363	0,200,0
chr12	20641379	20641447	ZF(4E-02)	47.83	+	20641379	20641447	0,200,0
chr12	20641463	20641531	ZF(7E-03)	56.52	+	20641463	20641531	0,200,0
chr12	20641547	20641615	ZF(4E-02)	47.83	+	20641547	20641615	0,200,0
chr12	20641631	20641699	ZF(2E-03)	52.17	+	20641631	20641699	0,200,0
chr12	20641715	20641783	ZF(4E-03)	56.52	+	20641715	20641783	0,200,0
chr12	20641799	20641861	ZF(1E+00)	47.62	+	20641799	20641861	0,200,0
chr12	20641884	20641952	ZF(2E-02)	56.52	+	20641884	20641952	0,200,0
chr12	20641968	20642036	ZF(7E-02)	52.17	+	20641968	20642036	0,200,0
chr12	20642052	20642120	ZF(1E-02)	52.17	+	20642052	20642120	0,200,0
chr12	20642572	20642640	ZF(3E-01)	52.17	+	20642572	20642640	0,200,0
chr12	20774500	20774622	KRAB-A(6E-10)	60.98	+	20774500	20774622	240,0,0
chr12	20776345	20776404	ZF(4E+00)	45	+	20776345	20776404	0,200,0
chr12	20776420	20776485	ZF(3E-02)	54.55	+	20776420	20776485	0,200,0
chr12	20776504	20776572	ZF(2E-03)	56.52	+	20776504	20776572	0,200,0
chr12	20776588	20776656	ZF(6E-02)	52.17	+	20776588	20776656	0,200,0
chr12	20776751	20776819	ZF(2E-02)	52.17	+	20776751	20776819	0,200,0
chr12	20777272	20777340	ZF(2E-01)	52.17	+	20777272	20777340	0,200,0
chr12	20905094	20905153	ZF(8E+00)	50	-	20905094	20905153	0,200,0
chr12	20905693	20905761	ZF(3E-02)	52.17	-	20905693	20905761	0,200,0
chr12	20905856	20905921	ZF(3E-02)	54.55	-	20905856	20905921	0,200,0
chr12	20905940	20906008	ZF(8E-04)	60.87	-	20905940	20906008	0,200,0
chr12	20906024	20906092	ZF(1E-02)	52.17	-	20906024	20906092	0,200,0
chr12	20906108	20906176	ZF(2E-01)	47.83	-	20906108	20906176	0,200,0
chr12	20906192	20906260	ZF(4E-02)	52.17	-	20906192	20906260	0,200,0
chr12	20906276	20906344	ZF(8E-03)	56.52	-	20906276	20906344	0,200,0
chr12	20906360	20906428	ZF(3E-03)	56.52	-	20906360	20906428	0,200,0
chr12	20906444	20906512	ZF(1E-03)	56.52	-	20906444	20906512	0,200,0
chr12	20906612	20906671	ZF(1E+00)	50	-	20906612	20906671	0,200,0
chr12	20908392	20908514	KRAB-A(1E-11)	63.41	-	20908392	20908514	240,0,0
chr12	21018854	21018976	KRAB-A(1E-11)	63.41	+	21018854	21018976	240,0,0
chr12	21021015	21021074	ZF(8E-01)	55	+	21021015	21021074	0,200,0
chr12	21021090	21021158	ZF(3E-03)	56.52	+	21021090	21021158	0,200,0
chr12	21021174	21021242	ZF(4E-02)	47.83	+	21021174	21021242	0,200,0
chr12	21021258	21021326	ZF(4E-03)	56.52	+	21021258	21021326	0,200,0
chr12	21021342	21021410	ZF(4E-02)	47.83	+	21021342	21021410	0,200,0
chr12	21021426	21021494	ZF(2E-01)	47.83	+	21021426	21021494	0,200,0
chr12	21021510	21021578	ZF(2E-03)	52.17	+	21021510	21021578	0,200,0
chr12	21021594	21021662	ZF(4E-03)	56.52	+	21021594	21021662	0,200,0
chr12	21021678	21021746	ZF(2E-02)	56.52	+	21021678	21021746	0,200,0
chr12	21021762	21021830	ZF(4E-03)	56.52	+	21021762	21021830	0,200,0
chr12	21021846	21021914	ZF(2E-02)	56.52	+	21021846	21021914	0,200,0
chr12	21021930	21021998	ZF(8E-02)	52.17	+	21021930	21021998	0,200,0
chr12	21022014	21022082	ZF(7E-02)	52.17	+	21022014	21022082	0,200,0
chr12	21022098	21022166	ZF(7E-02)	52.17	+	21022098	21022166	0,200,0
chr12	21022182	21022250	ZF(5E-02)	52.17	+	21022182	21022250	0,200,0
chr12	21022266	21022334	ZF(4E-03)	56.52	+	21022266	21022334	0,200,0
chr12	21022516	21022581	ZF(3E-02)	54.55	+	21022516	21022581	0,200,0
chr12	21023032	21023100	ZF(3E-01)	52.17	+	21023032	21023100	0,200,0
chr12	21677452	21677520	ZF(5E-02)	47.83	-	21677452	21677520	0,200,0
chr12	21678048	21678116	ZF(2E-03)	56.52	-	21678048	21678116	0,200,0
chr12	21678132	21678200	ZF(2E-02)	56.52	-	21678132	21678200	0,200,0
chr12	21678216	21678284	ZF(8E-01)	43.48	-	21678216	21678284	0,200,0
chr12	21678300	21678368	ZF(4E-03)	52.17	-	21678300	21678368	0,200,0
chr12	21678384	21678443	ZF(1E+00)	50	-	21678384	21678443	0,200,0
chr12	21680160	21680282	KRAB-A(8E-12)	63.41	-	21680160	21680282	240,0,0
chr12	21813960	21814028	ZF(1E-03)	60.87	-	21813960	21814028	0,200,0
chr12	21814044	21814112	ZF(8E-03)	52.17	-	21814044	21814112	0,200,0
chr12	21814128	21814196	ZF(1E-02)	56.52	-	21814128	21814196	0,200,0
chr12	21814212	21814280	ZF(9E-01)	47.83	-	21814212	21814280	0,200,0
chr12	21814296	21814364	ZF(1E-02)	56.52	-	21814296	21814364	0,200,0
chr12	21814380	21814448	ZF(7E-02)	52.17	-	21814380	21814448	0,200,0
chr12	21814464	21814532	ZF(2E-02)	56.52	-	21814464	21814532	0,200,0
chr12	21814548	21814616	ZF(6E-04)	65.22	-	21814548	21814616	0,200,0
chr12	21814632	21814700	ZF(6E-02)	56.52	-	21814632	21814700	0,200,0
chr12	21814716	21814784	ZF(5E-03)	56.52	-	21814716	21814784	0,200,0
chr12	21814800	21814868	ZF(1E-02)	56.52	-	21814800	21814868	0,200,0
chr12	21814884	21814952	ZF(2E-02)	56.52	-	21814884	21814952	0,200,0
chr12	21814968	21815036	ZF(8E-03)	52.17	-	21814968	21815036	0,200,0
chr12	21815052	21815120	ZF(3E-03)	56.52	-	21815052	21815120	0,200,0
chr12	21815139	21815204	ZF(3E-01)	45.45	-	21815139	21815204	0,200,0
chr12	21815220	21815279	ZF(2E+00)	45	-	21815220	21815279	0,200,0
chr12	21817000	21817122	KRAB-A(4E-12)	63.41	-	21817000	21817122	240,0,0
chr12	21935543	21935611	ZF(3E+00)	43.48	-	21935543	21935611	0,200,0
chr12	21936059	21936127	ZF(8E-02)	52.17	-	21936059	21936127	0,200,0
chr12	21936222	21936290	ZF(4E-03)	56.52	-	21936222	21936290	0,200,0
chr12	21936306	21936374	ZF(3E-02)	52.17	-	21936306	21936374	0,200,0
chr12	21936390	21936458	ZF(3E-03)	56.52	-	21936390	21936458	0,200,0
chr12	21936474	21936542	ZF(5E-02)	47.83	-	21936474	21936542	0,200,0
chr12	21936558	21936626	ZF(4E-03)	56.52	-	21936558	21936626	0,200,0
chr12	21936642	21936710	ZF(5E-02)	47.83	-	21936642	21936710	0,200,0
chr12	21936726	21936794	ZF(4E-03)	56.52	-	21936726	21936794	0,200,0
chr12	21936810	21936878	ZF(7E-01)	52.17	-	21936810	21936878	0,200,0
chr12	21936894	21936962	ZF(2E-02)	56.52	-	21936894	21936962	0,200,0
chr12	21936978	21937046	ZF(4E-03)	56.52	-	21936978	21937046	0,200,0
chr12	21937062	21937130	ZF(6E-02)	47.83	-	21937062	21937130	0,200,0
chr12	21937146	21937214	ZF(4E-03)	56.52	-	21937146	21937214	0,200,0
chr12	21937230	21937298	ZF(6E-02)	47.83	-	21937230	21937298	0,200,0
chr12	21937314	21937382	ZF(4E-03)	56.52	-	21937314	21937382	0,200,0
chr12	21937398	21937466	ZF(6E-02)	47.83	-	21937398	21937466	0,200,0
chr12	21937482	21937550	ZF(4E-03)	56.52	-	21937482	21937550	0,200,0
chr12	21937566	21937634	ZF(7E-01)	52.17	-	21937566	21937634	0,200,0
chr12	21937650	21937718	ZF(3E-02)	47.83	-	21937650	21937718	0,200,0
chr12	21937734	21937793	ZF(6E-01)	50	-	21937734	21937793	0,200,0
chr12	21939514	21939636	KRAB-A(1E-11)	63.41	-	21939514	21939636	240,0,0
chr12	22048023	22048091	ZF(5E-02)	47.83	-	22048023	22048091	0,200,0
chr12	22048619	22048687	ZF(1E-01)	47.83	-	22048619	22048687	0,200,0
chr12	22048787	22048855	ZF(1E-01)	47.83	-	22048787	22048855	0,200,0
chr12	22048871	22048939	ZF(6E-04)	56.52	-	22048871	22048939	0,200,0
chr12	22048955	22049023	ZF(4E-03)	60.87	-	22048955	22049023	0,200,0
chr12	22049039	22049107	ZF(3E-01)	56.52	-	22049039	22049107	0,200,0
chr12	22049123	22049191	ZF(5E-01)	56.52	-	22049123	22049191	0,200,0
chr12	22049207	22049275	ZF(2E+00)	43.48	-	22049207	22049275	0,200,0
chr12	22049291	22049359	ZF(2E+00)	43.48	-	22049291	22049359	0,200,0
chr12	22049375	22049443	ZF(3E-03)	56.52	-	22049375	22049443	0,200,0
chr12	22049459	22049527	ZF(2E-01)	47.83	-	22049459	22049527	0,200,0
chr12	22049543	22049611	ZF(3E-04)	60.87	-	22049543	22049611	0,200,0
chr12	22049627	22049695	ZF(5E-01)	52.17	-	22049627	22049695	0,200,0
chr12	22049711	22049779	ZF(7E-03)	52.17	-	22049711	22049779	0,200,0
chr12	22049795	22049863	ZF(3E-02)	56.52	-	22049795	22049863	0,200,0
chr12	22049878	22049946	ZF(2E-01)	47.83	-	22049878	22049946	0,200,0
chr12	22049962	22050030	ZF(4E-03)	56.52	-	22049962	22050030	0,200,0
chr12	22050046	22050114	ZF(4E-03)	52.17	-	22050046	22050114	0,200,0
chr12	22050130	22050198	ZF(3E-02)	47.83	-	22050130	22050198	0,200,0
chr12	22050214	22050273	ZF(1E+00)	50	-	22050214	22050273	0,200,0
chr12	22051990	22052112	KRAB-A(1E-11)	63.41	-	22051990	22052112	240,0,0
chr12	22183140	22183208	ZF(2E-01)	52.17	-	22183140	22183208	0,200,0
chr12	22183664	22183732	ZF(2E-01)	47.83	-	22183664	22183732	0,200,0
chr12	22183827	22183895	ZF(2E-02)	52.17	-	22183827	22183895	0,200,0
chr12	22183911	22183979	ZF(7E-02)	52.17	-	22183911	22183979	0,200,0
chr12	22183995	22184063	ZF(2E-02)	47.83	-	22183995	22184063	0,200,0
chr12	22184079	22184147	ZF(1E-01)	47.83	-	22184079	22184147	0,200,0
chr12	22184163	22184231	ZF(3E-03)	56.52	-	22184163	22184231	0,200,0
chr12	22184247	22184315	ZF(3E-02)	47.83	-	22184247	22184315	0,200,0
chr12	22184331	22184399	ZF(5E-02)	47.83	-	22184331	22184399	0,200,0
chr12	22184415	22184483	ZF(3E-03)	56.52	-	22184415	22184483	0,200,0
chr12	22184499	22184567	ZF(3E-02)	47.83	-	22184499	22184567	0,200,0
chr12	22186356	22186478	KRAB-A(7E-11)	60.98	-	22186356	22186478	240,0,0
chr12	22292279	22292338	ZF(8E+00)	45	-	22292279	22292338	0,200,0
chr12	22292363	22292428	ZF(1E+00)	50	-	22292363	22292428	0,200,0
chr12	22292526	22292594	ZF(2E-02)	56.52	-	22292526	22292594	0,200,0
chr12	22292687	22292755	ZF(6E+00)	43.48	-	22292687	22292755	0,200,0
chr12	22292771	22292839	ZF(4E-01)	52.17	-	22292771	22292839	0,200,0
chr12	22292971	22293039	ZF(2E-02)	47.83	-	22292971	22293039	0,200,0
chr12	22293055	22293123	ZF(1E-01)	47.83	-	22293055	22293123	0,200,0
chr12	22293139	22293207	ZF(3E-03)	56.52	-	22293139	22293207	0,200,0
chr12	22293223	22293291	ZF(3E-02)	47.83	-	22293223	22293291	0,200,0
chr12	22293309	22293374	ZF(9E-01)	45.45	-	22293309	22293374	0,200,0
chr12	22293390	22293458	ZF(3E-03)	56.52	-	22293390	22293458	0,200,0
chr12	22293474	22293542	ZF(3E-02)	47.83	-	22293474	22293542	0,200,0
chr12	22295331	22295453	KRAB-A(1E-11)	63.41	-	22295331	22295453	240,0,0
chr12	22481474	22481542	ZF(2E-01)	52.17	-	22481474	22481542	0,200,0
chr12	22481998	22482066	ZF(2E-01)	47.83	-	22481998	22482066	0,200,0
chr12	22482161	22482229	ZF(2E-02)	52.17	-	22482161	22482229	0,200,0
chr12	22482245	22482313	ZF(7E-02)	52.17	-	22482245	22482313	0,200,0
chr12	22482329	22482397	ZF(2E-02)	47.83	-	22482329	22482397	0,200,0
chr12	22482413	22482481	ZF(1E-01)	47.83	-	22482413	22482481	0,200,0
chr12	22482497	22482565	ZF(3E-03)	56.52	-	22482497	22482565	0,200,0
chr12	22482581	22482649	ZF(3E-02)	47.83	-	22482581	22482649	0,200,0
chr12	22482665	22482733	ZF(5E-02)	47.83	-	22482665	22482733	0,200,0
chr12	22482749	22482817	ZF(3E-03)	56.52	-	22482749	22482817	0,200,0
chr12	22482833	22482901	ZF(3E-02)	47.83	-	22482833	22482901	0,200,0
chr12	22484690	22484812	KRAB-A(7E-11)	60.98	-	22484690	22484812	240,0,0
chr12	22596899	22596958	ZF(8E+00)	45	-	22596899	22596958	0,200,0
chr12	22596983	22597048	ZF(1E+00)	50	-	22596983	22597048	0,200,0
chr12	22597307	22597375	ZF(6E+00)	43.48	-	22597307	22597375	0,200,0
chr12	22597391	22597459	ZF(4E-01)	52.17	-	22597391	22597459	0,200,0
chr12	22597591	22597659	ZF(2E-02)	47.83	-	22597591	22597659	0,200,0
chr12	22597675	22597743	ZF(2E+00)	43.48	-	22597675	22597743	0,200,0
chr12	22597759	22597827	ZF(3E-03)	56.52	-	22597759	22597827	0,200,0
chr12	22597843	22597911	ZF(3E-02)	47.83	-	22597843	22597911	0,200,0
chr12	22597929	22597994	ZF(9E-01)	45.45	-	22597929	22597994	0,200,0
chr12	22598010	22598078	ZF(3E-03)	56.52	-	22598010	22598078	0,200,0
chr12	22598094	22598162	ZF(3E-02)	47.83	-	22598094	22598162	0,200,0
chr12	22599951	22600073	KRAB-A(1E-11)	63.41	-	22599951	22600073	240,0,0
chr12	22711685	22711807	KRAB-A(7E-11)	60.98	+	22711685	22711807	240,0,0
chr12	22713597	22713665	ZF(3E-02)	47.83	+	22713597	22713665	0,200,0
chr12	22713681	22713749	ZF(3E-03)	56.52	+	22713681	22713749	0,200,0
chr12	22713765	22713833	ZF(1E-01)	47.83	+	22713765	22713833	0,200,0
chr12	22713849	22713917	ZF(2E-02)	47.83	+	22713849	22713917	0,200,0
chr12	22713933	22714001	ZF(7E-02)	52.17	+	22713933	22714001	0,200,0
chr12	22714017	22714085	ZF(1E-01)	52.17	+	22714017	22714085	0,200,0
chr12	22714180	22714248	ZF(4E-01)	43.48	+	22714180	22714248	0,200,0
chr12	22714700	22714768	ZF(8E-02)	52.17	+	22714700	22714768	0,200,0
chr12	22850495	22850617	KRAB-A(1E-11)	63.41	+	22850495	22850617	240,0,0
chr12	22852335	22852394	ZF(1E+00)	50	+	22852335	22852394	0,200,0
chr12	22852410	22852478	ZF(3E-02)	47.83	+	22852410	22852478	0,200,0
chr12	22852494	22852562	ZF(4E-03)	52.17	+	22852494	22852562	0,200,0
chr12	22852578	22852646	ZF(3E-02)	52.17	+	22852578	22852646	0,200,0
chr12	22852662	22852730	ZF(3E-03)	56.52	+	22852662	22852730	0,200,0
chr12	22852746	22852814	ZF(2E-03)	56.52	+	22852746	22852814	0,200,0
chr12	22852830	22852898	ZF(4E-03)	60.87	+	22852830	22852898	0,200,0
chr12	22852914	22852982	ZF(3E-04)	60.87	+	22852914	22852982	0,200,0
chr12	22853082	22853150	ZF(3E-01)	56.52	+	22853082	22853150	0,200,0
chr12	22853166	22853234	ZF(3E-03)	56.52	+	22853166	22853234	0,200,0
chr12	22853250	22853318	ZF(4E-03)	60.87	+	22853250	22853318	0,200,0
chr12	22853351	22853419	ZF(3E-04)	60.87	+	22853351	22853419	0,200,0
chr12	22853519	22853587	ZF(3E-01)	56.52	+	22853519	22853587	0,200,0
chr12	22853603	22853671	ZF(3E-03)	56.52	+	22853603	22853671	0,200,0
chr12	22853687	22853755	ZF(4E-03)	60.87	+	22853687	22853755	0,200,0
chr12	22853771	22853839	ZF(2E-01)	56.52	+	22853771	22853839	0,200,0
chr12	22853855	22853923	ZF(8E-04)	60.87	+	22853855	22853923	0,200,0
chr12	22853939	22854007	ZF(3E-04)	60.87	+	22853939	22854007	0,200,0
chr12	22854023	22854091	ZF(1E-03)	60.87	+	22854023	22854091	0,200,0
chr12	22854619	22854687	ZF(5E-02)	47.83	+	22854619	22854687	0,200,0
chr12	23007769	23007891	KRAB-A(1E-11)	60.98	+	23007769	23007891	240,0,0
chr12	23009694	23009762	ZF(6E-03)	52.17	+	23009694	23009762	0,200,0
chr12	23009778	23009846	ZF(4E-03)	56.52	+	23009778	23009846	0,200,0
chr12	23009862	23009930	ZF(7E-03)	56.52	+	23009862	23009930	0,200,0
chr12	23009946	23010014	ZF(1E-02)	47.83	+	23009946	23010014	0,200,0
chr12	23010030	23010098	ZF(2E-03)	60.87	+	23010030	23010098	0,200,0
chr12	23010114	23010182	ZF(1E-01)	52.17	+	23010114	23010182	0,200,0
chr12	23010198	23010266	ZF(8E-02)	47.83	+	23010198	23010266	0,200,0
chr12	23010282	23010350	ZF(5E-02)	47.83	+	23010282	23010350	0,200,0
chr12	23010366	23010434	ZF(3E-02)	52.17	+	23010366	23010434	0,200,0
chr12	23010450	23010518	ZF(4E-03)	52.17	+	23010450	23010518	0,200,0
chr12	23010534	23010602	ZF(9E-03)	56.52	+	23010534	23010602	0,200,0
chr12	23010618	23010686	ZF(9E-03)	56.52	+	23010618	23010686	0,200,0
chr12	23010702	23010770	ZF(2E-01)	52.17	+	23010702	23010770	0,200,0
chr12	23010786	23010854	ZF(9E-03)	56.52	+	23010786	23010854	0,200,0
chr12	23010870	23010938	ZF(2E-01)	52.17	+	23010870	23010938	0,200,0
chr12	23010954	23011022	ZF(5E-03)	56.52	+	23010954	23011022	0,200,0
chr12	23011038	23011106	ZF(6E-02)	47.83	+	23011038	23011106	0,200,0
chr12	23011122	23011190	ZF(1E-03)	56.52	+	23011122	23011190	0,200,0
chr12	23011206	23011274	ZF(3E-03)	52.17	+	23011206	23011274	0,200,0
chr12	23011290	23011358	ZF(9E-03)	56.52	+	23011290	23011358	0,200,0
chr12	23011969	23012037	ZF(1E+00)	52.17	+	23011969	23012037	0,200,0
chr12	23129174	23129296	KRAB-A(1E-11)	63.41	+	23129174	23129296	240,0,0
chr12	23131012	23131071	ZF(1E+00)	50	+	23131012	23131071	0,200,0
chr12	23131087	23131155	ZF(3E-02)	47.83	+	23131087	23131155	0,200,0
chr12	23131171	23131239	ZF(6E-02)	47.83	+	23131171	23131239	0,200,0
chr12	23131255	23131323	ZF(4E-03)	56.52	+	23131255	23131323	0,200,0
chr12	23131422	23131490	ZF(1E-03)	56.52	+	23131422	23131490	0,200,0
chr12	23131506	23131574	ZF(3E-02)	56.52	+	23131506	23131574	0,200,0
chr12	23131590	23131658	ZF(7E-03)	52.17	+	23131590	23131658	0,200,0
chr12	23131674	23131742	ZF(1E+00)	52.17	+	23131674	23131742	0,200,0
chr12	23131758	23131826	ZF(3E-04)	60.87	+	23131758	23131826	0,200,0
chr12	23131842	23131910	ZF(2E-01)	47.83	+	23131842	23131910	0,200,0
chr12	23131926	23131994	ZF(3E-03)	56.52	+	23131926	23131994	0,200,0
chr12	23132010	23132078	ZF(2E-03)	56.52	+	23132010	23132078	0,200,0
chr12	23132094	23132162	ZF(2E+00)	43.48	+	23132094	23132162	0,200,0
chr12	23132178	23132246	ZF(9E-02)	56.52	+	23132178	23132246	0,200,0
chr12	23132262	23132330	ZF(9E-02)	56.52	+	23132262	23132330	0,200,0
chr12	23132346	23132414	ZF(1E-02)	56.52	+	23132346	23132414	0,200,0
chr12	23132430	23132498	ZF(9E-02)	52.17	+	23132430	23132498	0,200,0
chr12	23132514	23132582	ZF(4E-03)	60.87	+	23132514	23132582	0,200,0
chr12	23132598	23132666	ZF(5E-04)	60.87	+	23132598	23132666	0,200,0
chr12	23132691	23132750	ZF(7E+00)	45	+	23132691	23132750	0,200,0
chr12	23132850	23132918	ZF(9E-03)	52.17	+	23132850	23132918	0,200,0
chr12	23133446	23133514	ZF(5E-02)	47.83	+	23133446	23133514	0,200,0
chr12	23272552	23272674	KRAB-A(1E-11)	63.41	+	23272552	23272674	240,0,0
chr12	23274395	23274454	ZF(1E+00)	50	+	23274395	23274454	0,200,0
chr12	23274470	23274538	ZF(3E-02)	52.17	+	23274470	23274538	0,200,0
chr12	23274554	23274622	ZF(2E-03)	56.52	+	23274554	23274622	0,200,0
chr12	23274638	23274706	ZF(4E-03)	60.87	+	23274638	23274706	0,200,0
chr12	23274722	23274790	ZF(9E-03)	56.52	+	23274722	23274790	0,200,0
chr12	23274806	23274874	ZF(2E-01)	43.48	+	23274806	23274874	0,200,0
chr12	23274890	23274958	ZF(6E-03)	52.17	+	23274890	23274958	0,200,0
chr12	23274974	23275042	ZF(2E-01)	52.17	+	23274974	23275042	0,200,0
chr12	23275058	23275126	ZF(8E-02)	52.17	+	23275058	23275126	0,200,0
chr12	23275142	23275210	ZF(7E-02)	52.17	+	23275142	23275210	0,200,0
chr12	23275226	23275294	ZF(9E-03)	56.52	+	23275226	23275294	0,200,0
chr12	23275310	23275378	ZF(4E-02)	47.83	+	23275310	23275378	0,200,0
chr12	23275394	23275462	ZF(7E-02)	52.17	+	23275394	23275462	0,200,0
chr12	23275478	23275546	ZF(9E-03)	56.52	+	23275478	23275546	0,200,0
chr12	23275562	23275630	ZF(2E-02)	47.83	+	23275562	23275630	0,200,0
chr12	23275646	23275714	ZF(1E-02)	52.17	+	23275646	23275714	0,200,0
chr12	23275733	23275798	ZF(2E-02)	45.45	+	23275733	23275798	0,200,0
chr12	23276413	23276481	ZF(4E-01)	52.17	+	23276413	23276481	0,200,0
chr12	23276506	23276565	ZF(7E+00)	45	+	23276506	23276565	0,200,0
chr12	23413311	23413433	KRAB-A(1E-11)	63.41	+	23413311	23413433	240,0,0
chr12	23415153	23415212	ZF(1E+00)	50	+	23415153	23415212	0,200,0
chr12	23415228	23415296	ZF(4E-03)	52.17	+	23415228	23415296	0,200,0
chr12	23415396	23415464	ZF(3E-02)	47.83	+	23415396	23415464	0,200,0
chr12	23415480	23415548	ZF(5E-01)	52.17	+	23415480	23415548	0,200,0
chr12	23415564	23415632	ZF(7E-02)	52.17	+	23415564	23415632	0,200,0
chr12	23415648	23415716	ZF(3E-01)	47.83	+	23415648	23415716	0,200,0
chr12	23415732	23415800	ZF(9E-01)	56.52	+	23415732	23415800	0,200,0
chr12	23415816	23415884	ZF(2E-02)	47.83	+	23415816	23415884	0,200,0
chr12	23415900	23415968	ZF(1E-01)	52.17	+	23415900	23415968	0,200,0
chr12	23415984	23416052	ZF(2E-02)	52.17	+	23415984	23416052	0,200,0
chr12	23416068	23416136	ZF(8E-01)	56.52	+	23416068	23416136	0,200,0
chr12	23416152	23416220	ZF(2E+00)	39.13	+	23416152	23416220	0,200,0
chr12	23416236	23416304	ZF(1E-01)	56.52	+	23416236	23416304	0,200,0
chr12	23416320	23416388	ZF(2E-02)	56.52	+	23416320	23416388	0,200,0
chr12	23416404	23416472	ZF(8E-02)	47.83	+	23416404	23416472	0,200,0
chr12	23416488	23416556	ZF(8E-04)	60.87	+	23416488	23416556	0,200,0
chr12	23416572	23416640	ZF(6E-03)	52.17	+	23416572	23416640	0,200,0
chr12	23416656	23416724	ZF(9E-03)	56.52	+	23416656	23416724	0,200,0
chr12	23416740	23416808	ZF(2E-03)	56.52	+	23416740	23416808	0,200,0
chr12	23417341	23417409	ZF(2E-01)	43.48	+	23417341	23417409	0,200,0
chr12	23550394	23550516	KRAB-A(4E-12)	63.41	+	23550394	23550516	240,0,0
chr12	23552419	23552487	ZF(8E-03)	52.17	+	23552419	23552487	0,200,0
chr12	23552503	23552571	ZF(1E-02)	52.17	+	23552503	23552571	0,200,0
chr12	23552587	23552655	ZF(4E-01)	52.17	+	23552587	23552655	0,200,0
chr12	23552671	23552739	ZF(6E-03)	56.52	+	23552671	23552739	0,200,0
chr12	23552755	23552823	ZF(1E-02)	52.17	+	23552755	23552823	0,200,0
chr12	23552923	23552991	ZF(1E-02)	52.17	+	23552923	23552991	0,200,0
chr12	23553007	23553075	ZF(3E-02)	52.17	+	23553007	23553075	0,200,0
chr12	23553091	23553159	ZF(5E-02)	52.17	+	23553091	23553159	0,200,0
chr12	23553175	23553243	ZF(2E-02)	56.52	+	23553175	23553243	0,200,0
chr12	23553259	23553327	ZF(5E-02)	52.17	+	23553259	23553327	0,200,0
chr12	23553343	23553411	ZF(4E-02)	52.17	+	23553343	23553411	0,200,0
chr12	23553427	23553495	ZF(2E-01)	47.83	+	23553427	23553495	0,200,0
chr12	23553511	23553579	ZF(6E-03)	52.17	+	23553511	23553579	0,200,0
chr12	23553596	23553655	ZF(5E-01)	45	+	23553596	23553655	0,200,0
chr12	23553671	23553739	ZF(3E-02)	56.52	+	23553671	23553739	0,200,0
chr12	23553837	23553899	ZF(5E-01)	52.38	+	23553837	23553899	0,200,0
chr12	23554357	23554425	ZF(5E-01)	47.83	+	23554357	23554425	0,200,0
chr12	23755247	23755306	ZF(8E+00)	45	-	23755247	23755306	0,200,0
chr12	23755331	23755396	ZF(1E+00)	50	-	23755331	23755396	0,200,0
chr12	23755655	23755723	ZF(6E+00)	43.48	-	23755655	23755723	0,200,0
chr12	23755739	23755807	ZF(4E-01)	52.17	-	23755739	23755807	0,200,0
chr12	23755939	23756007	ZF(2E-02)	47.83	-	23755939	23756007	0,200,0
chr12	23756023	23756091	ZF(2E+00)	43.48	-	23756023	23756091	0,200,0
chr12	23756107	23756175	ZF(3E-03)	56.52	-	23756107	23756175	0,200,0
chr12	23756191	23756259	ZF(3E-02)	47.83	-	23756191	23756259	0,200,0
chr12	23756277	23756342	ZF(9E-01)	45.45	-	23756277	23756342	0,200,0
chr12	23756358	23756426	ZF(3E-03)	56.52	-	23756358	23756426	0,200,0
chr12	23756442	23756510	ZF(3E-02)	47.83	-	23756442	23756510	0,200,0
chr12	23758299	23758421	KRAB-A(1E-11)	63.41	-	23758299	23758421	240,0,0
chr12	23959065	23959133	ZF(5E-01)	47.83	-	23959065	23959133	0,200,0
chr12	23959591	23959653	ZF(5E-01)	52.38	-	23959591	23959653	0,200,0
chr12	23959751	23959819	ZF(3E-02)	56.52	-	23959751	23959819	0,200,0
chr12	23959835	23959894	ZF(5E-01)	45	-	23959835	23959894	0,200,0
chr12	23959911	23959979	ZF(6E-03)	52.17	-	23959911	23959979	0,200,0
chr12	23959995	23960063	ZF(2E-01)	47.83	-	23959995	23960063	0,200,0
chr12	23960079	23960147	ZF(4E-02)	52.17	-	23960079	23960147	0,200,0
chr12	23960163	23960231	ZF(5E-02)	52.17	-	23960163	23960231	0,200,0
chr12	23960247	23960315	ZF(2E-02)	56.52	-	23960247	23960315	0,200,0
chr12	23960331	23960399	ZF(5E-02)	52.17	-	23960331	23960399	0,200,0
chr12	23960415	23960483	ZF(3E-02)	52.17	-	23960415	23960483	0,200,0
chr12	23960499	23960567	ZF(1E-02)	52.17	-	23960499	23960567	0,200,0
chr12	23960583	23960651	ZF(9E-03)	56.52	-	23960583	23960651	0,200,0
chr12	23960667	23960735	ZF(5E-02)	56.52	-	23960667	23960735	0,200,0
chr12	23960751	23960819	ZF(1E-02)	52.17	-	23960751	23960819	0,200,0
chr12	23960835	23960903	ZF(1E-02)	56.52	-	23960835	23960903	0,200,0
chr12	23960919	23960987	ZF(3E-02)	52.17	-	23960919	23960987	0,200,0
chr12	23961003	23961071	ZF(1E-02)	52.17	-	23961003	23961071	0,200,0
chr12	23961087	23961155	ZF(8E-03)	52.17	-	23961087	23961155	0,200,0
chr12	23963058	23963180	KRAB-A(4E-12)	63.41	-	23963058	23963180	240,0,0
chr12	24080102	24080161	ZF(8E+00)	45	-	24080102	24080161	0,200,0
chr12	24080186	24080251	ZF(1E+00)	50	-	24080186	24080251	0,200,0
chr12	24080349	24080417	ZF(2E-02)	56.52	-	24080349	24080417	0,200,0
chr12	24080510	24080578	ZF(6E+00)	43.48	-	24080510	24080578	0,200,0
chr12	24080594	24080662	ZF(4E-01)	52.17	-	24080594	24080662	0,200,0
chr12	24080794	24080862	ZF(2E-02)	47.83	-	24080794	24080862	0,200,0
chr12	24080878	24080946	ZF(1E-01)	47.83	-	24080878	24080946	0,200,0
chr12	24080962	24081030	ZF(3E-03)	56.52	-	24080962	24081030	0,200,0
chr12	24081046	24081114	ZF(3E-02)	47.83	-	24081046	24081114	0,200,0
chr12	24081132	24081197	ZF(9E-01)	45.45	-	24081132	24081197	0,200,0
chr12	24081213	24081281	ZF(3E-03)	56.52	-	24081213	24081281	0,200,0
chr12	24081297	24081365	ZF(3E-02)	47.83	-	24081297	24081365	0,200,0
chr12	24083154	24083276	KRAB-A(1E-11)	63.41	-	24083154	24083276	240,0,0
chr12	24298673	24298741	ZF(5E-01)	47.83	-	24298673	24298741	0,200,0
chr12	24299198	24299260	ZF(5E-01)	52.38	-	24299198	24299260	0,200,0
chr12	24299358	24299426	ZF(3E-02)	56.52	-	24299358	24299426	0,200,0
chr12	24299442	24299507	ZF(2E-02)	45.45	-	24299442	24299507	0,200,0
chr12	24299526	24299594	ZF(6E-03)	52.17	-	24299526	24299594	0,200,0
chr12	24299610	24299678	ZF(2E-01)	47.83	-	24299610	24299678	0,200,0
chr12	24299694	24299762	ZF(4E-02)	52.17	-	24299694	24299762	0,200,0
chr12	24299778	24299846	ZF(5E-02)	52.17	-	24299778	24299846	0,200,0
chr12	24299862	24299930	ZF(2E-02)	56.52	-	24299862	24299930	0,200,0
chr12	24299946	24300014	ZF(5E-02)	52.17	-	24299946	24300014	0,200,0
chr12	24300030	24300098	ZF(3E-02)	52.17	-	24300030	24300098	0,200,0
chr12	24300114	24300182	ZF(1E-02)	52.17	-	24300114	24300182	0,200,0
chr12	24300198	24300266	ZF(4E-02)	56.52	-	24300198	24300266	0,200,0
chr12	24300282	24300350	ZF(5E-02)	56.52	-	24300282	24300350	0,200,0
chr12	24300366	24300434	ZF(5E-02)	47.83	-	24300366	24300434	0,200,0
chr12	24300450	24300518	ZF(4E-02)	52.17	-	24300450	24300518	0,200,0
chr12	24300534	24300602	ZF(5E-02)	52.17	-	24300534	24300602	0,200,0
chr12	24300618	24300686	ZF(2E-02)	56.52	-	24300618	24300686	0,200,0
chr12	24300702	24300770	ZF(5E-02)	52.17	-	24300702	24300770	0,200,0
chr12	24300786	24300854	ZF(3E-02)	52.17	-	24300786	24300854	0,200,0
chr12	24300870	24300938	ZF(1E-02)	52.17	-	24300870	24300938	0,200,0
chr12	24300954	24301022	ZF(9E-03)	56.52	-	24300954	24301022	0,200,0
chr12	24301038	24301106	ZF(8E-03)	52.17	-	24301038	24301106	0,200,0
chr12	24303009	24303131	KRAB-A(4E-12)	63.41	-	24303009	24303131	240,0,0
chr12	24465494	24465562	ZF(2E-03)	56.52	-	24465494	24465562	0,200,0
chr12	24465578	24465646	ZF(9E-03)	56.52	-	24465578	24465646	0,200,0
chr12	24465662	24465730	ZF(6E-03)	52.17	-	24465662	24465730	0,200,0
chr12	24465746	24465814	ZF(8E-04)	60.87	-	24465746	24465814	0,200,0
chr12	24465830	24465898	ZF(8E-02)	47.83	-	24465830	24465898	0,200,0
chr12	24465914	24465982	ZF(2E-02)	56.52	-	24465914	24465982	0,200,0
chr12	24465998	24466066	ZF(1E-01)	56.52	-	24465998	24466066	0,200,0
chr12	24466082	24466150	ZF(8E-01)	43.48	-	24466082	24466150	0,200,0
chr12	24466166	24466234	ZF(8E-01)	56.52	-	24466166	24466234	0,200,0
chr12	24466250	24466318	ZF(2E-02)	52.17	-	24466250	24466318	0,200,0
chr12	24466334	24466402	ZF(2E-01)	52.17	-	24466334	24466402	0,200,0
chr12	24466418	24466486	ZF(2E-02)	47.83	-	24466418	24466486	0,200,0
chr12	24466502	24466570	ZF(1E-03)	60.87	-	24466502	24466570	0,200,0
chr12	24466586	24466654	ZF(3E-01)	47.83	-	24466586	24466654	0,200,0
chr12	24466670	24466738	ZF(7E-02)	52.17	-	24466670	24466738	0,200,0
chr12	24466754	24466822	ZF(9E-03)	56.52	-	24466754	24466822	0,200,0
chr12	24466838	24466906	ZF(3E-02)	47.83	-	24466838	24466906	0,200,0
chr12	24467006	24467074	ZF(4E-03)	52.17	-	24467006	24467074	0,200,0
chr12	24467090	24467149	ZF(1E+00)	50	-	24467090	24467149	0,200,0
chr12	24468868	24468990	KRAB-A(1E-11)	63.41	-	24468868	24468990	240,0,0
chr12	24612666	24612734	ZF(2E-01)	43.48	-	24612666	24612734	0,200,0
chr12	24613267	24613335	ZF(2E-03)	56.52	-	24613267	24613335	0,200,0
chr12	24613351	24613419	ZF(9E-03)	56.52	-	24613351	24613419	0,200,0
chr12	24613435	24613503	ZF(6E-03)	52.17	-	24613435	24613503	0,200,0
chr12	24613519	24613587	ZF(8E-04)	60.87	-	24613519	24613587	0,200,0
chr12	24613603	24613671	ZF(8E-02)	47.83	-	24613603	24613671	0,200,0
chr12	24613687	24613755	ZF(2E-02)	56.52	-	24613687	24613755	0,200,0
chr12	24613771	24613839	ZF(1E-01)	56.52	-	24613771	24613839	0,200,0
chr12	24613855	24613923	ZF(2E+00)	39.13	-	24613855	24613923	0,200,0
chr12	24613939	24614007	ZF(8E-01)	56.52	-	24613939	24614007	0,200,0
chr12	24614023	24614091	ZF(2E-02)	52.17	-	24614023	24614091	0,200,0
chr12	24614107	24614175	ZF(1E-01)	52.17	-	24614107	24614175	0,200,0
chr12	24614191	24614259	ZF(2E-02)	47.83	-	24614191	24614259	0,200,0
chr12	24614275	24614343	ZF(2E-03)	56.52	-	24614275	24614343	0,200,0
chr12	24614359	24614427	ZF(3E-01)	47.83	-	24614359	24614427	0,200,0
chr12	24614443	24614511	ZF(7E-02)	52.17	-	24614443	24614511	0,200,0
chr12	24614527	24614595	ZF(9E-01)	47.83	-	24614527	24614595	0,200,0
chr12	24614611	24614679	ZF(3E-02)	47.83	-	24614611	24614679	0,200,0
chr12	24614779	24614847	ZF(4E-03)	52.17	-	24614779	24614847	0,200,0
chr12	24614863	24614922	ZF(1E+00)	50	-	24614863	24614922	0,200,0
chr12	24616642	24616764	KRAB-A(1E-11)	63.41	-	24616642	24616764	240,0,0
chr12	24755596	24755655	ZF(8E+00)	45	-	24755596	24755655	0,200,0
chr12	24755680	24755748	ZF(4E-01)	52.17	-	24755680	24755748	0,200,0
chr12	24756361	24756426	ZF(2E-02)	45.45	-	24756361	24756426	0,200,0
chr12	24756445	24756513	ZF(1E-02)	52.17	-	24756445	24756513	0,200,0
chr12	24756529	24756597	ZF(2E-02)	47.83	-	24756529	24756597	0,200,0
chr12	24756616	24756681	ZF(2E-01)	54.55	-	24756616	24756681	0,200,0
chr12	24756697	24756765	ZF(9E-03)	56.52	-	24756697	24756765	0,200,0
chr12	24756781	24756849	ZF(7E-02)	52.17	-	24756781	24756849	0,200,0
chr12	24756865	24756933	ZF(4E-02)	47.83	-	24756865	24756933	0,200,0
chr12	24756949	24757017	ZF(5E+00)	52.17	-	24756949	24757017	0,200,0
chr12	24757033	24757101	ZF(7E-02)	52.17	-	24757033	24757101	0,200,0
chr12	24757117	24757185	ZF(8E-02)	52.17	-	24757117	24757185	0,200,0
chr12	24757201	24757269	ZF(2E-01)	52.17	-	24757201	24757269	0,200,0
chr12	24757285	24757353	ZF(6E-03)	52.17	-	24757285	24757353	0,200,0
chr12	24757369	24757437	ZF(7E-01)	39.13	-	24757369	24757437	0,200,0
chr12	24757453	24757521	ZF(4E-03)	60.87	-	24757453	24757521	0,200,0
chr12	24757537	24757605	ZF(2E-03)	56.52	-	24757537	24757605	0,200,0
chr12	24757621	24757689	ZF(3E-02)	52.17	-	24757621	24757689	0,200,0
chr12	24757705	24757764	ZF(1E+00)	50	-	24757705	24757764	0,200,0
chr12	24759485	24759607	KRAB-A(4E-12)	63.41	-	24759485	24759607	240,0,0
chr12	24898196	24898264	ZF(5E-02)	47.83	-	24898196	24898264	0,200,0
chr12	24898792	24898860	ZF(1E-01)	47.83	-	24898792	24898860	0,200,0
chr12	24898960	24899028	ZF(5E-02)	43.48	-	24898960	24899028	0,200,0
chr12	24899044	24899112	ZF(6E-04)	56.52	-	24899044	24899112	0,200,0
chr12	24899128	24899196	ZF(4E-03)	60.87	-	24899128	24899196	0,200,0
chr12	24899212	24899280	ZF(1E-03)	56.52	-	24899212	24899280	0,200,0
chr12	24899296	24899364	ZF(1E-02)	56.52	-	24899296	24899364	0,200,0
chr12	24899380	24899448	ZF(3E-01)	56.52	-	24899380	24899448	0,200,0
chr12	24899464	24899532	ZF(5E-01)	56.52	-	24899464	24899532	0,200,0
chr12	24899548	24899616	ZF(2E+00)	43.48	-	24899548	24899616	0,200,0
chr12	24899632	24899700	ZF(2E-03)	56.52	-	24899632	24899700	0,200,0
chr12	24899716	24899784	ZF(3E-03)	56.52	-	24899716	24899784	0,200,0
chr12	24899800	24899868	ZF(2E-01)	47.83	-	24899800	24899868	0,200,0
chr12	24899884	24899952	ZF(3E-04)	60.87	-	24899884	24899952	0,200,0
chr12	24899968	24900036	ZF(5E-01)	52.17	-	24899968	24900036	0,200,0
chr12	24900052	24900120	ZF(7E-03)	52.17	-	24900052	24900120	0,200,0
chr12	24900136	24900204	ZF(3E-02)	56.52	-	24900136	24900204	0,200,0
chr12	24900220	24900288	ZF(1E-03)	56.52	-	24900220	24900288	0,200,0
chr12	24900304	24900372	ZF(3E-02)	52.17	-	24900304	24900372	0,200,0
chr12	24900388	24900456	ZF(4E-03)	56.52	-	24900388	24900456	0,200,0
chr12	24900472	24900540	ZF(4E-03)	52.17	-	24900472	24900540	0,200,0
chr12	24900556	24900624	ZF(3E-02)	47.83	-	24900556	24900624	0,200,0
chr12	24900640	24900699	ZF(8E-01)	50	-	24900640	24900699	0,200,0
chr12	24902417	24902539	KRAB-A(5E-12)	65.85	-	24902417	24902539	240,0,0
chr12	25021573	25021641	ZF(1E+00)	52.17	-	25021573	25021641	0,200,0
chr12	25022252	25022320	ZF(9E-03)	56.52	-	25022252	25022320	0,200,0
chr12	25022336	25022404	ZF(3E-03)	52.17	-	25022336	25022404	0,200,0
chr12	25022420	25022488	ZF(1E-03)	56.52	-	25022420	25022488	0,200,0
chr12	25022504	25022572	ZF(6E-02)	47.83	-	25022504	25022572	0,200,0
chr12	25022588	25022656	ZF(5E-03)	56.52	-	25022588	25022656	0,200,0
chr12	25022672	25022740	ZF(2E-01)	52.17	-	25022672	25022740	0,200,0
chr12	25022756	25022824	ZF(9E-03)	56.52	-	25022756	25022824	0,200,0
chr12	25022840	25022908	ZF(3E-03)	52.17	-	25022840	25022908	0,200,0
chr12	25022924	25022992	ZF(2E-02)	47.83	-	25022924	25022992	0,200,0
chr12	25023008	25023076	ZF(1E-01)	47.83	-	25023008	25023076	0,200,0
chr12	25023092	25023160	ZF(2E-02)	52.17	-	25023092	25023160	0,200,0
chr12	25023176	25023244	ZF(2E-03)	60.87	-	25023176	25023244	0,200,0
chr12	25023260	25023328	ZF(1E-02)	47.83	-	25023260	25023328	0,200,0
chr12	25023344	25023412	ZF(1E-02)	52.17	-	25023344	25023412	0,200,0
chr12	25023428	25023496	ZF(7E-03)	56.52	-	25023428	25023496	0,200,0
chr12	25023512	25023580	ZF(1E-02)	52.17	-	25023512	25023580	0,200,0
chr12	25025376	25025498	KRAB-A(4E-11)	60.98	-	25025376	25025498	240,0,0
chr12	25340563	25340637	ZF(3E-01)	52	+	25340563	25340637	0,200,0
chr12	25345059	25345133	ZF(3E-01)	44	+	25345059	25345133	0,200,0
chr12	25345149	25345217	ZF(2E-02)	39.13	+	25345149	25345217	0,200,0
chr12	41055328	41055390	ZF(6E-01)	42.86	-	41055328	41055390	0,200,0
chr12	41700667	41700789	KRAB-A(7E-10)	60.98	-	41700667	41700789	240,0,0
chr12	56701150	56701218	ZF(3E-01)	52.17	+	56701150	56701218	0,200,0
chr12	56701519	56701587	ZF(8E-03)	47.83	+	56701519	56701587	0,200,0
chr12	56701813	56701881	ZF(4E+00)	26.09	+	56701813	56701881	0,200,0
chr12	60452242	60452310	ZF(2E-02)	56.52	-	60452242	60452310	0,200,0
chr12	60452326	60452394	ZF(9E-01)	34.78	-	60452326	60452394	0,200,0
chr12	62558982	62559128	SCAN(7E-05)	43.14	+	62558982	62559128	0,0,200
chr12	66058329	66058652	BTB(9E-27)	44.44	-	66058329	66058652	0,0,0
chr12	73221905	73221973	ZF(2E-01)	43.48	-	73221905	73221973	0,200,0
chr12	73221989	73222051	ZF(4E-01)	52.38	-	73221989	73222051	0,200,0
chr12	73222073	73222141	ZF(1E-01)	47.83	-	73222073	73222141	0,200,0
chr12	73222325	73222393	ZF(3E-03)	52.17	-	73222325	73222393	0,200,0
chr12	73222499	73222567	ZF(5E-04)	60.87	-	73222499	73222567	0,200,0
chr12	73222667	73222735	ZF(4E-02)	47.83	-	73222667	73222735	0,200,0
chr12	77450309	77450371	ZF(6E-01)	52.38	-	77450309	77450371	0,200,0
chr12	77450651	77450713	ZF(3E-02)	52.38	-	77450651	77450713	0,200,0
chr12	77456875	77457009	BTB(1E-09)	53.33	-	77456875	77457009	0,0,0
chr12	77486268	77486576	BTB(6E-16)	33.98	+	77486268	77486576	0,0,0
chr12	77487828	77487896	ZF(5E+00)	26.09	+	77487828	77487896	0,200,0
chr12	77487960	77488028	ZF(4E+00)	34.78	+	77487960	77488028	0,200,0
chr12	77488044	77488112	ZF(6E+00)	39.13	+	77488044	77488112	0,200,0
chr12	77488215	77488280	ZF(8E+00)	27.27	+	77488215	77488280	0,200,0
chr12	85672598	85672672	ZF(1E+00)	52	+	85672598	85672672	0,200,0
chr12	85672688	85672762	ZF(9E-02)	44	+	85672688	85672762	0,200,0
chr12	85678577	85678645	ZF(4E-02)	39.13	+	85678577	85678645	0,200,0
chr12	104075970	104076185	BTB(2E-03)	22.22	-	104075970	104076185	0,0,0
chr12	104076285	104076596	BTB(2E-10)	29.52	-	104076285	104076596	0,0,0
chr12	109153670	109153735	ZF(9E-01)	36.36	-	109153670	109153735	0,200,0
chr12	109153757	109153825	ZF(5E-02)	43.48	-	109153757	109153825	0,200,0
chr12	109153841	109153906	ZF(1E-02)	50	-	109153841	109153906	0,200,0
chr12	109154837	109154905	ZF(3E-02)	52.17	-	109154837	109154905	0,200,0
chr12	109154921	109154983	ZF(3E-02)	52.38	-	109154921	109154983	0,200,0
chr12	110052885	110052953	ZF(8E-02)	47.83	+	110052885	110052953	0,200,0
chr12	110053680	110053751	ZF(5E+00)	45.83	+	110053680	110053751	0,200,0
chr12	110053767	110053841	ZF(3E-01)	48	+	110053767	110053841	0,200,0
chr12	112632595	112632687	KRAB-A(3E-05)	54.84	+	112632595	112632687	240,0,0
chr12	113917643	113917966	BTB(7E-22)	37.96	+	113917643	113917966	0,0,0
chr12	113918600	113918665	ZF(1E+00)	59.09	+	113918600	113918665	0,200,0
chr12	113918681	113918749	ZF(1E+00)	52.17	+	113918681	113918749	0,200,0
chr12	114215422	114215838	BTB(8E-09)	23.74	+	114215422	114215838	0,0,0
chr12	117293196	117293318	KRAB-A(7E-15)	70.73	+	117293196	117293318	240,0,0
chr12	117298266	117298334	ZF(2E-01)	43.48	+	117298266	117298334	0,200,0
chr12	117298350	117298418	ZF(2E-03)	56.52	+	117298350	117298418	0,200,0
chr12	117298434	117298502	ZF(2E-01)	47.83	+	117298434	117298502	0,200,0
chr12	117298518	117298586	ZF(4E-03)	52.17	+	117298518	117298586	0,200,0
chr12	117298602	117298670	ZF(2E-03)	52.17	+	117298602	117298670	0,200,0
chr12	117298686	117298754	ZF(6E-04)	52.17	+	117298686	117298754	0,200,0
chr12	117298770	117298838	ZF(2E-01)	43.48	+	117298770	117298838	0,200,0
chr12	117298854	117298922	ZF(7E-03)	52.17	+	117298854	117298922	0,200,0
chr12	117298938	117299006	ZF(4E-04)	65.22	+	117298938	117299006	0,200,0
chr12	119476788	119476856	ZF(2E-02)	43.48	-	119476788	119476856	0,200,0
chr12	119492887	119492961	ZF(3E-02)	48	-	119492887	119492961	0,200,0
chr12	119492977	119493051	ZF(2E+00)	40	-	119492977	119493051	0,200,0
chr12	120087950	120088024	ZF(2E+00)	44	+	120087950	120088024	0,200,0
chr12	120088040	120088114	ZF(2E-02)	52	+	120088040	120088114	0,200,0
chr12	120088130	120088198	ZF(3E-02)	43.48	+	120088130	120088198	0,200,0
chr13	5864512	5864586	ZF(2E-01)	40	+	5864512	5864586	0,200,0
chr13	5865896	5865970	ZF(2E+00)	40	+	5865896	5865970	0,200,0
chr13	14056781	14056843	ZF(2E-01)	42.86	-	14056781	14056843	0,200,0
chr13	14056868	14056927	ZF(2E+00)	40	-	14056868	14056927	0,200,0
chr13	14056943	14057011	ZF(3E-01)	43.48	-	14056943	14057011	0,200,0
chr13	14057702	14058058	BTB(5E-20)	36.97	-	14057702	14058058	0,0,0
chr13	14313948	14314097	SCAN(2E-03)	37.25	-	14313948	14314097	0,0,200
chr13	15806765	15806845	ZF(1E+00)	44.44	+	15806765	15806845	0,200,0
chr13	15811894	15811965	ZF(7E+00)	33.33	+	15811894	15811965	0,200,0
chr13	21455642	21455923	SCAN(2E-42)	76.6	+	21455642	21455923	0,0,200
chr13	21460687	21460749	ZF(2E-01)	52.38	+	21460687	21460749	0,200,0
chr13	21460765	21460833	ZF(9E-02)	47.83	+	21460765	21460833	0,200,0
chr13	21460849	21460917	ZF(1E-02)	47.83	+	21460849	21460917	0,200,0
chr13	21460933	21461001	ZF(2E-02)	47.83	+	21460933	21461001	0,200,0
chr13	21461017	21461085	ZF(8E-02)	47.83	+	21461017	21461085	0,200,0
chr13	21461101	21461169	ZF(2E-02)	52.17	+	21461101	21461169	0,200,0
chr13	21461239	21461307	ZF(3E-01)	47.83	+	21461239	21461307	0,200,0
chr13	21461405	21461473	ZF(2E-02)	52.17	+	21461405	21461473	0,200,0
[truncated: 8,912 more rows]
